# Supplementary material for: Hypermutator strains of Pseudomonas aeruginosa reveal novel pathways of resistance to combinations of cephalosporin antibiotics and beta-lactamase inhibitors
Source: PLoS Biol. 2022 Nov 18;20(11):e3001878. doi: 10.1371/journal.pbio.3001878 (PMC9718400; doi:10.1371/journal.pbio.3001878)
Supplement: S1 Data — Variants were called against the NCBI PAO1 reference (RefSeq accession NC_002516.2) and annotated with snpEff. Annotation fields are as follows: POS = Nucleotide coordinate position in PAO1 reference; REF = reference allele; ALT = alternate allele; EFFECT = variant classification (intergenic, missense, frameshift or synonymous); GENE = gene name when available, LOCUS_TAG = feature or neighboring features locus tag; DNA_MUT = nucleotide variant annotation; AA_MUT = amino acid change annotation when applicable. (XLSX) [file pbio.3001878.s024.xlsx]

## Sheet: Variants in MPAO1-WT vs PAO1 
POS	REF	ALT	EFFECT	LOCUS TAG	DNA MUT	AA VAR	GENE2
169283	CGC	CC	intergenic region	PA0148-PA0149	n.169284delG		PA0148-PA0149
183697	T	G	missense variant	PA0159	c.930T>G	p.Cys310Trp	PA0159
411125	ACCCCCGGGGG	ACCCCGGGGG	intergenic region	PA0366-PA0367	n.411130delC		PA0366-PA0367
413850	T	C	intragenic variant	PA0369	n.413850T>C		PA0369
667028	GCG	GCCG	intergenic region	PA0604-PA0605	n.667029 667030insC		PA0604-PA0605
721611	C	T	intergenic region	PA0668-PA0668.1	n.721611C>T		tyrZ-PA0668.1
721622	C	T	intergenic region	PA0668-PA0668.1	n.721622C>T		tyrZ-PA0668.1
721663	TCCCAGGA	CTCCGGGG	intergenic region	PA0668-PA0668.1	n.721663 721670delTCCCAGGAinsCTCCGGGG		tyrZ-PA0668.1
721664	CCCAGGA	TCCGGGG	intergenic region	PA0668-PA0668.1	n.721664 721670delCCCAGGAinsTCCGGGG		tyrZ-PA0668.1
721718	A	G	intergenic region	PA0668-PA0668.1	n.721718A>G		tyrZ-PA0668.1
721725	C	T	intergenic region	PA0668-PA0668.1	n.721725C>T		tyrZ-PA0668.1
721740	C	T	intergenic region	PA0668-PA0668.1	n.721740C>T		tyrZ-PA0668.1
740419	GTA	GCTA	frameshift variant	PA0683	c.217 218insC	p.Val73fs	PA0683
816529	GCCCGCGCCT	GCCCCGCGCCT	intragenic variant	PA0748	n.816532 816533insC		PA0748
891099	ACG	ACCG	intergenic region	PA0812-PA0813	n.891100 891101insC		PA0812-PA0813
1116213	GTG	GCTG	intragenic variant	PA1029	n.1116213 1116214insC		PA1029
1215657	AGGAC	AGGGAC	intragenic variant	PA1122	n.1215659 1215660insG		PA1122
1275766	GAATG	GATG	frameshift variant	PA1174	c.31delT	p.Phe11fs	napA
1440622	CAAAGGG	CAAGGG	frameshift variant	PA1327	c.1920delA	p.Pro642fs	PA1327
1445357	ACA	AGCA	intergenic region	PA1332-PA1333	n.1445357 1445358insG		PA1332-PA1333
1467482	AC	AGCG	intergenic region	PA1352-PA1353	n.1467483delCinsGCG		PA1352-PA1353
1589438	G	C	missense variant	PA1459	c.101G>C	p.Gly34Ala	PA1459
1835045	GTTCG	GCTTCG	frameshift variant	PA1685	c.653 654insC	p.Ser219fs	masA
2169348	AGGAGT	AGGGAGT	intergenic region	PA1982-PA1983	n.2169350 2169351insG		exaA-exaB
2186927	GGC	GCGC	intergenic region	PA2000-PA2001	n.2186927 2186928insC		dhcB-atoB
2195457	GCCCCCTTTA	GCCCCCCTTTA	intergenic region	PA2006-PA2007	n.2195462 2195463insC		PA2006-maiA
2239547	T	G	intragenic variant	PA2046	n.2239547T>G		PA2046
2239555	ACG	AGCG	intragenic variant	PA2046	n.2239555 2239556insG		PA2046
2342110	CTC	CTTC	intergenic region	PA2127-PA2128	n.2342111 2342112insT		PA2127-cupA1
2355771	ACT	AGCT	intragenic variant	PA2139	n.2355771 2355772insG		PA2139
2356681	GCCCTG	GCCTG	frameshift variant	PA2141	c.517delC	p.Leu173fs	PA2141
2532046	GTC	GCTC	intergenic region	PA2300-PA2301	n.2532046 2532047insC		chiC-PA2301
2669175	G	C	missense variant	PA2400	c.2455C>G	p.Pro819Ala	pvdJ
2753522	GTG	GCTG	intragenic variant	PA2451	n.2753522 2753523insC		PA2451
2807693	TCGGCCAGCCGGCCAGCC	TCGGCCAGCC	frameshift variant	PA2492	c.240 247delGCCGGCCA	p.Gln80fs	mexT
2807982	T	A	missense variant	PA2492	c.514T>A	p.Phe172Ile	mexT
3016844	GCA	GCCA	intragenic variant	PA2668	n.3016845 3016846insC		PA2668
3083196	ACG	AGCG	intragenic variant	PA2727	n.3083196 3083197insG		PA2727
3919508	GGT	GCGT	intragenic variant	PA3503	n.3919508 3919509insC		PA3503
4212201	A	G	missense variant	PA3760	c.1907A>G	p.His636Arg	PA3760
4344266	A	G	synonymous variant	PA3877	c.570T>C	p.Leu190Leu	narK1
4448855	CG	GC	intergenic region	PA3969a-PA3970	n.4448855 4448856delCGinsGC		PA3969a-amn
4539468	GCG	GCCG	intragenic variant	PA4058	n.4539469 4539470insC		PA4058
4869855	T	G	missense variant	PA4341	c.474A>C	p.Glu158Asp	PA4341
4888194	ACG	AGCG	intragenic variant	PA4360	n.4888194 4888195insG		PA4360
4924552	CG	GC	missense variant	PA4394	c.531 532delCGinsGC	p.Val178Leu	PA4394
5033101	GTTCG	GCTTCG	intergenic region	PA4496-PA4497	n.5033101 5033102insC		PA4496-PA4497
5036891	A	C	intergenic region	PA4499-PA4500	n.5036891A>C		PA4499-PA4500
5071543	AACTGACTGA	AACTGA	intergenic region	PA4526-PA4527	n.5071549 5071552delCTGA		pilB-pilC
5472415	CGC	CGGC	intragenic variant	PA4875	n.5472416 5472417insG		PA4875
5655220	CCGGCGGCGGCT	CCGGCGGCGGCGGCT	conservative inframe insertion	PA5024	c.673 675dupGGC	p.Gly225dup	PA5024
5743461	CG	GC	missense variant	PA5100	c.1292 1293delCGinsGC	p.Thr431Ser	hutU
6079222	A	G	synonymous variant	PA5399	c.1179A>G	p.Leu393Leu	dgcB
6098781	G	C	synonymous variant	PA5418	c.1758G>C	p.Gly586Gly	soxA
6115455	T	G	missense variant	PA5434	c.858A>C	p.Lys286Asn	mtr

## Sheet: MutS-Tn starting stock variants
POS	REF	ALT	EFFECT	GENE	LOCUS TAG	DNA MUT	AA MUT
29645	C	T	missense variant	PA0027	PA0027	c.1033C>T	p.Pro345Ser
108848	C	T	missense variant	clpV1	PA0090	c.628C>T	p.Pro210Ser
112050	A	G	missense variant	vgrG1	PA0091	c.1075A>G	p.Thr359Ala
582148	T	C	missense variant	norC	PA0523	c.134T>C	p.Met45Thr
673291	T	C	missense variant	prtR	PA0611	c.671A>G	p.Tyr224Cys
685574	TGGGGGGGCGCCT	TGGGGGGGGCGCCT	frameshift variant	PA0625	PA0625	c.1983dupG	p.Arg662fs
786342	A	G	missense variant	PA0715	PA0715	c.374A>G	p.Asp125Gly
1134996	A	G	missense variant	PA1047	PA1047	c.973A>G	p.Thr325Ala
1397523	A	G	synonymous variant	PA1286	PA1286	c.270A>G	p.Gly90Gly
1446714	C	T	missense variant	PA1334	PA1334	c.205G>A	p.Gly69Ser
1507747	A	G	missense variant	PA1387	PA1387	c.584A>G	p.His195Arg
1511027	C	T	missense variant	PA1389	PA1389	c.1466C>T	p.Thr489Ile
1533541	C	T	missense variant	aphA	PA1409	c.304C>T	p.Pro102Ser
2353231	A	G	missense variant	PA2138	PA2138	c.146A>G	p.Tyr49Cys
2389999	GTTTTTTTTACC	GTTTTTTTTTACC	intergenic region	PA2165-PA2166	PA2165-PA2166	n.2390007 2390008insT
2496310	G	A	missense variant	PA2266	PA2266	c.587G>A	p.Gly196Glu
2503158	G	A	missense variant	pbpC	PA2272	c.1439G>A	p.Gly480Asp
2571566	A	G	synonymous variant	PA2329	PA2329	c.126T>C	p.Gly42Gly
2808486	T	C	missense variant	mexT	PA2492	c.1018T>C	p.Phe340Leu
2810055	T	C	missense variant	mexF	PA2494	c.47T>C	p.Val16Ala
2857144	T	C	missense variant	PA2530	PA2530	c.164T>C	p.Leu55Pro
3145498	GGCGCGCGCGCT	GGCGCGCGCT	frameshift variant	PA2788	PA2788	c.500 501delGC	p.Ala170fs
3253209	C	T	intergenic region	PA2897-PA2898	PA2897-PA2898	n.3253209C>T
3407496	C	T	missense variant	PA3044	PA3044	c.1051G>A	p.Asp351Asn
3748444	G	A	missense variant	plpD	PA3339	c.920G>A	p.Arg307His
4091052	G	A	synonymous variant	uppS	PA3652	c.604C>T	p.Leu202Leu
4163057	T	C	missense variant	PA3716	PA3716	c.623A>G	p.Asn208Ser
4564895	T	C	missense variant	cupB4	PA4083	c.530A>G	p.Asn177Ser
5123565	A	G	missense variant	PA4576	PA4576	c.1942T>C	p.Tyr648His
5251247	G	A	synonymous variant	PA4682	PA4682	c.420C>T	p.Gly140Gly
5264089	G	T	intergenic region	PA4690a-PA4690.1	PA4690a-PA4690.1	n.5264089G>T
5483726	T	C	missense variant	PA4887	PA4887	c.43A>G	p.Thr15Ala
5638687	G	A	synonymous variant	aceE	PA5015	c.2532G>A	p.Val844Val

## Sheet: MutS-Tn first passage variants
POS	REF	ALT	EFFECT	GENE	LOCUS TAG	DNA MUT	AA MUT
475447	T	C	missense variant	mexB	PA0426	c.2257T>C	p.Trp753Arg
498520	C	T	missense variant	PA0444	PA0444	c.101C>T	p.Ala34Val
576285	C	T	missense variant	PA0515	PA0515	c.205G>A	p.Ala69Thr
662169	A	G	missense variant	PA0600	PA0600	c.1855A>G	p.Thr619Ala
859543	C	T	synonymous variant	PA0787	PA0787	c.537C>T	p.Asp179Asp
916738	C	T	synonymous variant	PA0841	PA0841	c.393C>T	p.Leu131Leu
1284504	A	G	intergenic region	PA1182-dctA	PA1182-PA1183	n.1284504A>G
1379400	CGGGGCGT	CGGGCGT	intergenic region	PA1269-PA1270	PA1269-PA1270	n.1379404delG
1837108	C	T	missense variant	speE	PA1687	c.742C>T	p.Arg248Cys
1850884	C	T	synonymous variant	pcrD	PA1703	c.1482C>T	p.Gly494Gly
2022479	C	T	missense variant	modA	PA1863	c.688G>A	p.Ala230Thr
2558761	T	C	intergenic region	PA2319-gntR	PA2319-PA2320	n.2558761T>C
2823850	G	A	missense variant	opdT	PA2505	c.71C>T	p.Ala24Val
3070981	A	G	missense variant	PA2716	PA2716	c.974T>C	p.Leu325Pro
3211760	G	A	missense variant	PA2858	PA2858	c.1780G>A	p.Gly594Arg
3271418	G	A	synonymous variant	PA2915	PA2915	c.276C>T	p.Ala92Ala
3909648	G	A	missense variant	PA3491	PA3491	c.1237G>A	p.Ala413Thr
4780070	T	C	missense variant	rpoB	PA4270	c.548A>G	p.Tyr183Cys
5078867	T	C	synonymous variant	ndh	PA4538	c.1098T>C	p.Gly366Gly
5442841	T	C	missense variant	accC	PA4848	c.50T>C	p.Ile17Thr
5680570	T	C	synonymous variant	pilM	PA5044	c.144A>G	p.Ala48Ala
