# Supplementary material for: Hypermutator strains of Pseudomonas aeruginosa reveal novel pathways of resistance to combinations of cephalosporin antibiotics and beta-lactamase inhibitors
Source: PLoS Biol. 2022 Nov 18;20(11):e3001878. doi: 10.1371/journal.pbio.3001878 (PMC9718400; doi:10.1371/journal.pbio.3001878)
Supplement: S2 Data — (XLSX) [file pbio.3001878.s025.xlsx]

## Sheet: Fig1A
Fig 1A
GENOTYPE	VAR ANNOTATION	n	TOTAL GT	PCT GENOTYPE
MPAO1-mutS	Coding INDEL	13	139	0.0935252
MPAO1-mutS	Intergenic	23	139	0.165468
MPAO1-mutS	Non-synonymous SNV	79	139	0.568345
MPAO1-mutS	Synonymous SNV	24	139	0.172662
MPAO1-WT	Coding INDEL	9	21	0.428571
MPAO1-WT	Intergenic	2	21	0.0952381
MPAO1-WT	Non-synonymous SNV	10	21	0.47619
PT	Coding INDEL	3	14	0.214286
PT	Non-synonymous SNV	11	14	0.785714
GENOTYPE	VAR TYPE	n	TOTAL GT	PCT GENOTYPE
MPAO1-mutS	DEL	7	139	0.0503597
MPAO1-mutS	INS	12	139	0.0863309
MPAO1-mutS	TRANSITION	119	139	0.856115
MPAO1-mutS	TRANSVERSION	1	139	0.00719424
MPAO1-WT	DEL	9	21	0.428571
MPAO1-WT	INS	1	21	0.047619
MPAO1-WT	TRANSITION	5	21	0.238095
MPAO1-WT	TRANSVERSION	6	21	0.285714
PT	DEL	2	14	0.142857
PT	INS	1	14	0.0714286
PT	TRANSITION	3	14	0.214286
PT	TRANSVERSION	8	14	0.571429

## Sheet: Fig1B
Fig 1B: Background scatterplot						Fig 1B: Scatterplot and bars, variant targets
LOCUS TAG	BREADTH	AAI num	BREADTH NORMALIZED	density		GENOTYPE	LOCUS TAG	BREADTH NORMALIZED	AAI num
PA0001	100	88.7677	100	0.00115049		MPAO1-mutS	PA1382	28	42.9444
PA0002	100	91.3495	100	0.00102398		MPAO1-mutS	PA1436	78	81.4896
PA0004	100	90.3182	100	0.00108359		MPAO1-mutS	PA1532	99	79.8031
PA0005	100	77.4141	100	0.00077909		MPAO1-mutS	PA2012	98	81.5206
PA0006	100	84.1182	100	0.00113292		MPAO1-mutS	PA2475	28	98.5519
PA0008	100	84.7626	100	0.00115736		MPAO1-mutS	PA3254	91	82.4411
PA0009	100	94.9101	100	0.000494505		MPAO1-mutS	PA3343	34	93.7758
PA0010	100	84.8556	100	0.00115736		MPAO1-mutS	PA3375	41	94.4925
PA0011	100	82.8707	100	0.00106103		MPAO1-mutS	PA4071	40	83.7692
PA0016	100	90.3879	100	0.00108359		MPAO1-mutS	PA4286	92	71.2209
PA0018	100	85.9949	100	0.00118017		MPAO1-mutS	PA4525	93	41.0207
PA0019	100	91.2838	100	0.00102398		MPAO1-mutS	PA4732	100	85.7162
PA0022	100	82.3061	100	0.00106103		MPAO1-mutS	PA4733	80	86.662
PA0023	100	82.2313	100	0.00106103		MPAO1-mutS	PA4818	49	75.0979
PA0024	100	90.2303	100	0.00108359		MPAO1-mutS	PA4957	100	86.9061
PA0025	100	79.5707	100	0.000901232		MPAO1-mutS	PA5218	42	85.6732
PA0035	100	84.8253	100	0.00115736		MPAO1-mutS	PA0685	52	83.198
PA0036	100	91.1778	100	0.00102398		MPAO1-mutS	PA0982	45	66.3477
PA0037	100	79.9364	100	0.000901232		MPAO1-mutS	PA1027	87	86.907
PA0038	100	84.203	100	0.00113292		MPAO1-mutS	PA1391	10	75.9
PA0067	100	89.8434	100	0.00112434		MPAO1-mutS	PA1606	55	85.8315
PA0102	100	83.9737	100	0.00113292		MPAO1-mutS	PA2014	99	89.9622
PA0114	100	76.3455	100	0.000678851		MPAO1-mutS	PA2230	47	86.0761
PA0127	100	70.7949	100	0.000331131		MPAO1-mutS	PA2852	100	70.3182
PA0130	100	88.4313	100	0.00116667		MPAO1-mutS	PA3687	100	83.5182
PA0139	100	80.1727	100	0.000938329		MPAO1-mutS	PA4284	100	66.0545
PA0140	100	88.0687	100	0.00116667		MPAO1-mutS	PA4289	60	78.9271
PA0148	100	91.0626	100	0.00102398		MPAO1-mutS	PA4375	80	88.2696
PA0165	100	73.7505	100	0.000545776		MPAO1-mutS	PA0051	34	89.2727
PA0167	100	83.5495	100	0.00110009		MPAO1-mutS	PA0690	42	73.2976
PA0168	100	71.3768	100	0.000377158		MPAO1-mutS	PA4270	100	95.2121
PA0290	100	75.6465	100	0.000629912		MPAO1-mutS	PA1128	41	82.965
PA0292	100	84.598	100	0.00115736		MPAO1-mutS	PA1287	99	79.4286
PA0298	100	91.4121	100	0.00102398		MPAO1-mutS	PA2704	79	71.359
PA0299	100	84.9424	100	0.00115736		MPAO1-mutS	PA2884	40	84.641
PA0300	100	81.4182	100	0.000977502		MPAO1-mutS	PA3032	30	98.7483
PA0301	100	77.6101	100	0.00077909		MPAO1-mutS	PA4002	100	88.4444
PA0302	100	86.2707	100	0.00118017		MPAO1-mutS	PA5338	100	92.8313
PA0303	100	88.1303	100	0.00116667		MPAO1-mutS	PA0792	66	90.4523
PA0308	100	71.6212	100	0.000423421		MPAO1-mutS	PA1180	96	76.2579
PA0309	100	74.001	100	0.000545776		MPAO1-mutS	PA1235	52	75.9569
PA0310	100	73.8556	100	0.000545776		MPAO1-mutS	PA1648	97	83.4219
PA0316	100	93.7758	100	0.000611738		MPAO1-mutS	PA2341	80	83.1278
PA0317	100	90.6303	100	0.00108359		MPAO1-mutS	PA2498	52	81.9941
PA0330	100	90.8293	100	0.00102398		MPAO1-mutS	PA2620	98	93.7938
PA0331	100	90.0556	100	0.00108359		MPAO1-mutS	PA2912	84	70.5313
PA0336	100	92.903	100	0.000730901		MPAO1-mutS	PA3121	100	91.702
PA0341	100	85.0525	100	0.00117285		MPAO1-mutS	PA3330	30	95.3379
PA0350	100	78.7131	100	0.000864025		MPAO1-mutS	PA3875	53	90.1308
PA0353	100	94.7778	100	0.000494505		MPAO1-mutS	PA4391	31	96.0467
PA0354	100	89.6141	100	0.00112434		MPAO1-mutS	PA4418	100	83.4808
PA0357	100	88.9545	100	0.00115049		MPAO1-mutS	PA4897	43	86.5976
PA0362	100	91.6657	100	0.000943557		MPAO1-mutS	PA5036	99	91.0571
PA0363	100	93.496	100	0.000730901		MPAO1-mutS	PA5051	100	83.6424
PA0370	100	77.7202	100	0.00077909		MPAO1-mutS	PA5065	100	84.0838
PA0371	100	78.6697	100	0.000864025		MPAO1-mutS	PA1148	28	99.137
PA0372	100	80.9646	100	0.000977502		MPAO1-mutS	PA1243	92	58.9143
PA0375	100	78.2101	100	0.000823923		MPAO1-mutS	PA1364	48	82.4
PA0376	100	92.8081	100	0.000844057		MPAO1-mutS	PA1545	40	79.0718
PA0378	100	80.4869	100	0.000938329		MPAO1-mutS	PA1751	53	80.0404
PA0379	100	84.2141	100	0.00113292		MPAO1-mutS	PA1995	89	77.458
PA0381	100	92.0051	100	0.000943557		MPAO1-mutS	PA2462	43	43.5167
PA0382	100	86.3485	100	0.00118017		MPAO1-mutS	PA3078	38	86.2189
PA0385	100	71.997	100	0.000423421		MPAO1-mutS	PA3129	100	82.104
PA0386	100	83.0222	100	0.00110009		MPAO1-mutS	PA4150	63	87.3065
PA0387	100	90.0141	100	0.00112434		MPAO1-mutS	PA4547	79	81.4564
PA0389	100	87.6141	100	0.00117627		MPAO1-mutS	PA4907	100	83.0202
PA0390	100	87.7919	100	0.00117627		MPAO1-mutS	PA4979	59	94.5207
PA0392	100	78.2919	100	0.000823923		MPAO1-mutS	PA0788	99	71.9082
PA0393	100	81.799	100	0.00101905		MPAO1-mutS	PA0211	88	82.9678
PA0395	100	82.0677	100	0.00101905		MPAO1-mutS	PA2209	33	94.6688
PA0398	100	86.7323	100	0.00118086		MPAO1-mutS	PA3556	53	81.8577
PA0401	100	85.1646	100	0.00117285		MPAO1-mutS	PA4344	62	86.959
PA0402	100	92.6818	100	0.000844057		MPAO1-mutS	PA4371	100	80.2879
PA0403	100	83.903	100	0.00113292		MPAO1-mutS	PA4996	100	90.2626
PA0404	100	86.6465	100	0.00118086		MPAO1-mutS	PA0852	31	95.0967
PA0406	100	78.5384	100	0.000823923		MPAO1-mutS	PA1972	73	76.4847
PA0407	100	86.6859	100	0.00118086		MPAO1-mutS	PA2225	5	95.8
PA0408	100	89.4162	100	0.00112434		MPAO1-mutS	PA0401	100	85.1646
PA0409	100	89.6758	100	0.00112434		MPAO1-mutS	PA4402	100	89.8646
PA0410	100	75.603	100	0.000629912		MPAO1-mutS	PA2424	86	79.4035
PA0411	100	85.2788	100	0.00117285		MPAO1-mutS	PA3373	94	75.1613
PA0415	100	70.0758	100	0.000288473		MPAO1-mutS	PA5092	87	85.5372
PA0419	100	85.6202	100	0.00117285		MPAO1-mutS	PA5410	90	90.9427
PA0420	100	89.496	100	0.00112434		MPAO1-mutS	PA4033	29	99.1179
PA0422	100	76.2556	100	0.000678851		MPAO1-mutS	PA4554	47	69.2935
PA0423	100	74.2788	100	0.000545776		MPAO1-mutS	PA1304	100	82.6495
PA0430	100	88.2869	100	0.00116667		MPAO1-mutS	PA1837	100	78.2212
PA0454	100	81.7758	100	0.00101905		MPAO1-mutS	PA4523	99	69.9949
PA0455	100	83.2889	100	0.00110009		MPAO1-mutS	PA0934	100	90.7303
PA0458	100	77.8384	100	0.00077909		MPAO1-mutS	PA2241	50	85.3898
PA0482	100	88.9495	100	0.00115049		MPAO1-mutS	PA2968	100	85.6515
PA0485	100	80.8889	100	0.000977502		MPAO1-mutS	PA4056	99	82.9796
PA0486	100	86.0121	100	0.00118017		MPAO1-mutS	PA4482	100	85.8414
PA0489	100	70.7929	100	0.000331131		MPAO1-mutS	PA4629	99	84.348
PA0500	100	92.7354	100	0.000844057		MPAO1-mutS	PA4759	100	89.0586
PA0502	100	70.4768	100	0.000331131		MPAO1-mutS	PA4902	41	89.6
PA0503	100	78.3848	100	0.000823923		MPAO1-mutS	PA4938	100	91.8616
PA0504	100	80.6303	100	0.000938329		MPAO1-WT	PA3206	100	76.7859
PA0546	100	92.801	100	0.000844057		MPAO1-WT	PA1180	96	76.2579
PA0548	100	89.3202	100	0.00115049		MPAO1-WT	PA2620	98	93.7938
PA0552	100	92.2323	100	0.000844057		MPAO1-WT	PA0424	31	96.47
PA0560	100	83.1424	100	0.00110009		MPAO1-WT	PA3554	59	84.2948
PA0577	100	79.698	100	0.000901232		MPAO1-WT	PA2493	99	80.2969
PA0580	100	90.0404	100	0.00108359		MPAO1-WT	PA3721	30	96.7207
PA0581	100	83.6202	100	0.00110009		MPAO1-WT	PA5038	100	83.8697
PA0582	100	84.0424	100	0.00113292		MPAO1-WT	PA5224	100	88.0535
PA0583	100	79.8697	100	0.000901232		MPAO1-WT	PA0426	97	84.5531
PA0584	100	81.8677	100	0.00101905		MPAO1-WT	PA2494	94	90.8957
PA0586	100	89.5768	100	0.00112434		MPAO1-WT	PA3574	99	59.1327
PA0588	100	95.2525	100	0.000385899		MPAO1-WT	PA4398	100	81.4525
PA0589	100	79.5404	100	0.000901232		MPAO1-WT	PA4456	100	90.0697
PA0590	100	81.2303	100	0.000977502
PA0591	100	77.3121	100	0.00077909
PA0592	100	85.1556	100	0.00117285
PA0593	100	88.1111	100	0.00116667
PA0594	100	82.0424	100	0.00101905
PA0595	100	72.2889	100	0.000467159
PA0597	100	77.9485	100	0.000823923
PA0598	100	66.9273	100	0.000176307
PA0607	100	93.8232	100	0.000611738
PA0608	100	78.5525	100	0.000823923
PA0609	100	89.6768	100	0.00112434
PA0649	100	87.4101	100	0.00117627
PA0650	100	85.2818	100	0.00117285
PA0651	100	86.8949	100	0.00118086
PA0653	100	92.2141	100	0.000844057
PA0655	100	86.6515	100	0.00118086
PA0661	100	82.2798	100	0.00106103
PA0666	100	75.4495	100	0.000629912
PA0667	100	72.2434	100	0.000467159
PA0668	100	90.4838	100	0.00108359
PA0733	100	74.7475	100	0.000585645
PA0744	100	74.3475	100	0.000545776
PA0782	100	67.4525	100	0.000196642
PA0783	100	87.0636	100	0.00118086
PA0793	100	85.4939	100	0.00117285
PA0794	100	89.1788	100	0.00115049
PA0797	100	90.8455	100	0.00102398
PA0799	100	75.0343	100	0.000585645
PA0833	100	82.1909	100	0.00101905
PA0835	100	83.9485	100	0.00113292
PA0837	100	90.6606	100	0.00108359
PA0846	100	81.0848	100	0.000977502
PA0854	100	88.2869	100	0.00116667
PA0856	100	74.499	100	0.000585645
PA0858	100	88.4404	100	0.00116667
PA0859	100	78.303	100	0.000823923
PA0869	100	72.9111	100	0.000467159
PA0895	100	85.1616	100	0.00117285
PA0903	100	89.9778	100	0.00112434
PA0904	100	93.2758	100	0.000730901
PA0913	100	90.6909	100	0.00108359
PA0923	100	83.0545	100	0.00110009
PA0934	100	90.7303	100	0.00108359
PA0944	100	82.4747	100	0.00106103
PA0947	100	85.5202	100	0.00117285
PA0949	100	87.4747	100	0.00117627
PA0953	100	70.6111	100	0.000331131
PA0955	100	79.9859	100	0.000901232
PA0962	100	89.6152	100	0.00112434
PA0964	100	85.2071	100	0.00117285
PA0965	100	86.696	100	0.00118086
PA0967	100	90.9061	100	0.00102398
PA0969	100	93.3465	100	0.000730901
PA0970	100	85.0384	100	0.00115736
PA0972	100	84.9737	100	0.00115736
PA0973	100	93.6091	100	0.000611738
PA0974	100	79.4717	100	0.000901232
PA0976	100	88.9596	100	0.00115049
PA1004	100	91.4051	100	0.00102398
PA1005	100	79.198	100	0.000864025
PA1006	100	87.1273	100	0.00118086
PA1008	100	87.6778	100	0.00117627
PA1009	100	83.3505	100	0.00110009
PA1010	100	87.3141	100	0.00117627
PA1011	100	73.2848	100	0.000507408
PA1031	100	83.901	100	0.00113292
PA1035	100	67.303	100	0.000196642
PA1037	100	82.304	100	0.00106103
PA1039	100	79.1081	100	0.000864025
PA1045	100	89.6667	100	0.00112434
PA1047	100	80.8828	100	0.000977502
PA1049	100	85.7081	100	0.00117285
PA1053	100	85.6465	100	0.00117285
PA1055	100	72.8	100	0.000467159
PA1058	100	68.101	100	0.000221125
PA1070	100	90.1354	100	0.00108359
PA1071	100	90.7091	100	0.00108359
PA1072	100	81.697	100	0.00101905
PA1073	100	88.6576	100	0.00115049
PA1074	100	79.0061	100	0.000864025
PA1077	100	81.5323	100	0.00101905
PA1078	100	88.1333	100	0.00116667
PA1079	100	68.2212	100	0.000221125
PA1080	100	63.7081	100	0.000105896
PA1081	100	79.9162	100	0.000901232
PA1082	100	90.1636	100	0.00108359
PA1083	100	84.9525	100	0.00115736
PA1084	100	90.1303	100	0.00108359
PA1085	100	68.2859	100	0.000221125
PA1092	100	55.0677	100	1.11501e-05
PA1093	100	55.9929	100	1.66549e-05
PA1098	100	82.6657	100	0.00106103
PA1100	100	82.9283	100	0.00110009
PA1102	100	91.4172	100	0.00102398
PA1104	100	90.4677	100	0.00108359
PA1105	100	75.1404	100	0.000629912
PA1116	100	80.8677	100	0.000977502
PA1155	100	91.1717	100	0.00102398
PA1156	100	92.3374	100	0.000844057
PA1210	100	76.4263	100	0.000678851
PA1274	100	84.2394	100	0.00113292
PA1294	100	77.8828	100	0.00077909
PA1295	100	80.5798	100	0.000938329
PA1299	100	85.3747	100	0.00117285
PA1304	100	82.6495	100	0.00106103
PA1305	100	65.8424	100	0.000158109
PA1307	100	84.5949	100	0.00115736
PA1308	100	66.2273	100	0.000158109
PA1375	100	76.9071	100	0.00072984
PA1405	100	58.8354	100	3.08659e-05
PA1407	100	77.4505	100	0.00077909
PA1423	100	63.6455	100	8.9522e-05
PA1439	100	85.7263	100	0.00117285
PA1440	100	84.6303	100	0.00115736
PA1441	100	55.9828	100	1.66549e-05
PA1442	100	72.3152	100	0.000467159
PA1443	100	92.4768	100	0.000844057
PA1444	100	84.1727	100	0.00113292
PA1446	100	87.1788	100	0.00118086
PA1447	100	84.5212	100	0.00115736
PA1448	100	79.3071	100	0.000864025
PA1449	100	77.8515	100	0.00077909
PA1452	100	89.2131	100	0.00115049
PA1453	100	76.7141	100	0.00072984
PA1454	100	93.503	100	0.000730901
PA1456	100	94.5354	100	0.000494505
PA1457	100	77.4303	100	0.00077909
PA1459	100	87.4626	100	0.00117627
PA1460	100	87.0152	100	0.00118086
PA1461	100	77.1818	100	0.00072984
PA1462	100	87.4263	100	0.00117627
PA1464	100	93.4192	100	0.000730901
PA1465	100	65.3515	100	0.000140573
PA1473	100	85.0101	100	0.00115736
PA1474	100	64.1293	100	0.000105896
PA1475	100	85.3939	100	0.00117285
PA1476	100	92.0505	100	0.000943557
PA1479	100	86.5657	100	0.00118086
PA1480	100	88.5606	100	0.00116667
PA1481	100	79.9485	100	0.000901232
PA1482	100	74.0909	100	0.000545776
PA1527	100	85.1424	100	0.00117285
PA1528	100	78.3091	100	0.000823923
PA1529	100	82.1646	100	0.00101905
PA1533	100	89.2232	100	0.00115049
PA1534	100	89.5657	100	0.00112434
PA1543	100	86.0354	100	0.00118017
PA1544	100	91.2172	100	0.00102398
PA1552	100	82.7162	100	0.00106103
PA1562	100	87.2556	100	0.00117627
PA1564	100	90.7071	100	0.00108359
PA1580	100	92.497	100	0.000844057
PA1581	100	86.5717	100	0.00118086
PA1582	100	86.303	100	0.00118017
PA1583	100	93.3657	100	0.000730901
PA1584	100	94.5121	100	0.000494505
PA1585	100	90.4394	100	0.00108359
PA1586	100	87.8727	100	0.00117627
PA1587	100	88.8566	100	0.00115049
PA1588	100	94.8394	100	0.000494505
PA1589	100	97.3657	100	0.000149106
PA1596	100	92.2313	100	0.000844057
PA1608	100	65.3788	100	0.000140573
PA1609	100	91.9293	100	0.000943557
PA1610	100	93.4323	100	0.000730901
PA1614	100	87.1939	100	0.00117627
PA1615	100	80.2879	100	0.000938329
PA1616	100	73.1253	100	0.000507408
PA1622	100	78.1646	100	0.000823923
PA1624	100	66.6939	100	0.000176307
PA1641	100	87.5505	100	0.00117627
PA1651	100	81.8162	100	0.00101905
PA1674	100	91.9141	100	0.000943557
PA1675	100	82.2697	100	0.00106103
PA1677	100	72.8535	100	0.000467159
PA1678	100	86.1232	100	0.00118017
PA1728	100	75.2717	100	0.000629912
PA1749	100	84.7424	100	0.00115736
PA1787	100	92.4939	100	0.000844057
PA1788	100	85.9061	100	0.00118017
PA1790	100	76.4545	100	0.000678851
PA1792	100	81.403	100	0.000977502
PA1793	100	82.7798	100	0.00106103
PA1794	100	89.4747	100	0.00112434
PA1795	100	87.4646	100	0.00117627
PA1796	100	90.3616	100	0.00108359
PA1800	100	89.5293	100	0.00112434
PA1801	100	87.6838	100	0.00117627
PA1803	100	92.3717	100	0.000844057
PA1804	100	93.7657	100	0.000611738
PA1805	100	76.2465	100	0.000678851
PA1809	100	89.1545	100	0.00115049
PA1813	100	77.9444	100	0.000823923
PA1814	100	80.2768	100	0.000938329
PA1815	100	82.503	100	0.00106103
PA1816	100	82.802	100	0.00106103
PA1823	100	75.797	100	0.000678851
PA1828	100	92.0192	100	0.000943557
PA1830	100	80.3242	100	0.000938329
PA1832	100	80.9949	100	0.000977502
PA1837	100	78.2212	100	0.000823923
PA1838	100	89.504	100	0.00112434
PA1840	100	86.5747	100	0.00118086
PA1843	100	91.0798	100	0.00102398
PA1847	100	88.9556	100	0.00115049
PA1862	100	84.8687	100	0.00115736
PA1865	100	69.5667	100	0.000288473
PA1886	100	84.9384	100	0.00115736
PA2001	100	88.5929	100	0.00116667
PA2170	100	60.3465	100	4.31851e-05
PA2483	100	79.1	100	0.000864025
PA2491	100	70.7848	100	0.000331131
PA2525	100	74.1717	100	0.000545776
PA2528	100	67.3758	100	0.000196642
PA2542	100	71.4556	100	0.000377158
PA2545	100	86.3121	100	0.00118017
PA2548	100	70.5778	100	0.000331131
PA2552	100	84.5859	100	0.00115736
PA2584	100	88.7596	100	0.00115049
PA2585	100	88.8939	100	0.00115049
PA2586	100	91.0141	100	0.00102398
PA2604	100	86.3343	100	0.00118017
PA2605	100	81.499	100	0.00101905
PA2606	100	77.4313	100	0.00077909
PA2608	100	79.1081	100	0.000864025
PA2611	100	85.303	100	0.00117285
PA2612	100	91.2545	100	0.00102398
PA2614	100	77.6646	100	0.00077909
PA2615	100	85.4495	100	0.00117285
PA2617	100	83.1606	100	0.00110009
PA2618	100	86.4717	100	0.00118017
PA2619	100	99.9434	100	4.5871e-05
PA2621	100	90.4293	100	0.00108359
PA2622	100	79.9838	100	0.000901232
PA2624	100	79.496	100	0.000901232
PA2625	100	79.4616	100	0.000901232
PA2626	100	90.8424	100	0.00102398
PA2627	100	79.7646	100	0.000901232
PA2630	100	83.8747	100	0.00113292
PA2631	100	83.4242	100	0.00110009
PA2656	100	75.3061	100	0.000629912
PA2705	100	92.5677	100	0.000844057
PA2709	100	89.7253	100	0.00112434
PA2737	100	92.1818	100	0.000844057
PA2738	100	98.0586	100	0.000102422
PA2743	100	91.7848	100	0.000943557
PA2744	100	90.796	100	0.00102398
PA2749	100	77.2313	100	0.00077909
PA2795	100	87.2717	100	0.00117627
PA2796	100	84.3091	100	0.00113292
PA2797	100	90.8152	100	0.00102398
PA2798	100	85.5495	100	0.00117285
PA2806	100	82.398	100	0.00106103
PA2811	100	91.6131	100	0.000943557
PA2812	100	88.7152	100	0.00115049
PA2817	100	80.401	100	0.000938329
PA2820	100	71.6545	100	0.000423421
PA2826	100	83.3889	100	0.00110009
PA2827	100	74.9798	100	0.000585645
PA2828	100	94.8495	100	0.000494505
PA2839	100	76.2192	100	0.000678851
PA2840	100	83.1455	100	0.00110009
PA2842	100	76.4182	100	0.000678851
PA2851	100	75.1626	100	0.000629912
PA2852	100	70.3182	100	0.000331131
PA2854	100	82.2394	100	0.00106103
PA2857	100	88.4909	100	0.00116667
PA2858	100	79.4182	100	0.000901232
PA2859	100	75.8313	100	0.000678851
PA2866	100	81.798	100	0.00101905
PA2876	100	92.4535	100	0.000844057
PA2897	100	89.6596	100	0.00112434
PA2900	100	75.402	100	0.000629912
PA2901	100	72.7657	100	0.000467159
PA2902	100	64.4768	100	0.000123111
PA2929	100	63.2162	100	8.9522e-05
PA2954	100	83.7121	100	0.00113292
PA2955	100	72.3707	100	0.000467159
PA2957	100	92.9596	100	0.000730901
PA2959	100	89.8444	100	0.00112434
PA2961	100	81.7707	100	0.00101905
PA2964	100	74.1515	100	0.000545776
PA2965	100	88.704	100	0.00115049
PA2966	100	93.6556	100	0.000611738
PA2967	100	89.5768	100	0.00112434
PA2968	100	85.6515	100	0.00117285
PA2969	100	81.3818	100	0.000977502
PA2972	100	78.9566	100	0.000864025
PA2973	100	82.602	100	0.00106103
PA2974	100	73.2293	100	0.000507408
PA2975	100	85.8263	100	0.00118017
PA2977	100	76.7374	100	0.00072984
PA2979	100	84.9333	100	0.00115736
PA2981	100	81.6828	100	0.00101905
PA2982	100	72.8717	100	0.000467159
PA2983	100	85.3606	100	0.00117285
PA2988	100	82.2273	100	0.00106103
PA2989	100	68.597	100	0.000221125
PA2990	100	87.703	100	0.00117627
PA2991	100	89.8192	100	0.00112434
PA3001	100	91.9394	100	0.000943557
PA3005	100	87.9525	100	0.00116667
PA3006	100	88.0616	100	0.00116667
PA3007	100	90.5444	100	0.00108359
PA3008	100	73.5566	100	0.000507408
PA3011	100	91.3424	100	0.00102398
PA3013	100	94.3444	100	0.000494505
PA3014	100	91.4	100	0.00102398
PA3017	100	84.0192	100	0.00113292
PA3020	100	78.9818	100	0.000864025
PA3022	100	72.9192	100	0.000467159
PA3023	100	77.896	100	0.00077909
PA3029	100	89.7869	100	0.00112434
PA3031	100	85.2737	100	0.00117285
PA3040	100	71.102	100	0.000377158
PA3043	100	90.6061	100	0.00108359
PA3046	100	73.8242	100	0.000545776
PA3047	100	79.6172	100	0.000901232
PA3068	100	87.2172	100	0.00117627
PA3070	100	91.4091	100	0.00102398
PA3071	100	77.997	100	0.000823923
PA3073	100	80.6283	100	0.000938329
PA3074	100	70.1596	100	0.000331131
PA3075	100	73.0869	100	0.000507408
PA3083	100	86.7283	100	0.00118086
PA3087	100	81.1343	100	0.000977502
PA3088	100	90.998	100	0.00102398
PA3094	100	79.0212	100	0.000864025
PA3107	100	87.7838	100	0.00117627
PA3108	100	93.4687	100	0.000730901
PA3109	100	81.4404	100	0.000977502
PA3111	100	78.7899	100	0.000864025
PA3112	100	91.3778	100	0.00102398
PA3113	100	80.6	100	0.000938329
PA3114	100	82.6828	100	0.00106103
PA3117	100	93.1121	100	0.000730901
PA3118	100	92.7	100	0.000844057
PA3120	100	89.9343	100	0.00112434
PA3121	100	91.702	100	0.000943557
PA3122	100	88.0899	100	0.00116667
PA3129	100	82.104	100	0.00101905
PA3130	100	88.4566	100	0.00116667
PA3134	100	88.8354	100	0.00115049
PA3138	100	90.9061	100	0.00102398
PA3139	100	86.0889	100	0.00118017
PA3140	100	59.7919	100	3.64303e-05
PA3162	100	93.4121	100	0.000730901
PA3163	100	85.1818	100	0.00117285
PA3166	100	91.8374	100	0.000943557
PA3167	100	89.6646	100	0.00112434
PA3168	100	85.9172	100	0.00118017
PA3171	100	91.7263	100	0.000943557
PA3184	100	88.1364	100	0.00116667
PA3191	100	81.1303	100	0.000977502
PA3193	100	68.499	100	0.000221125
PA3195	100	81.5626	100	0.00101905
PA3196	100	79.2556	100	0.000864025
PA3197	100	73.8929	100	0.000545776
PA3198	100	86.9384	100	0.00118086
PA3200	100	82.3545	100	0.00106103
PA3204	100	86.6354	100	0.00118086
PA3206	100	76.7859	100	0.00072984
PA3208	100	72.0333	100	0.000423421
PA3210	100	84.7687	100	0.00115736
PA3227	100	74.9303	100	0.000585645
PA3228	100	82.8616	100	0.00106103
PA3230	100	78.5343	100	0.000823923
PA3234	100	90.6495	100	0.00108359
PA3239	100	77.3556	100	0.00077909
PA3242	100	85.9091	100	0.00118017
PA3243	100	77.6939	100	0.00077909
PA3246	100	88.7485	100	0.00115049
PA3247	100	85.5343	100	0.00117285
PA3257	100	83.6808	100	0.00113292
PA3267	100	81.496	100	0.00101905
PA3271	100	85.6818	100	0.00117285
PA3286	100	84.1424	100	0.00113292
PA3297	100	85.4455	100	0.00117285
PA3302	100	77.2869	100	0.00077909
PA3308	100	87.6444	100	0.00117627
PA3338	100	90.6758	100	0.00108359
PA3341	100	76.2505	100	0.000678851
PA3344	100	86.3232	100	0.00118017
PA3345	100	66.8313	100	0.000176307
PA3348	100	88.7404	100	0.00115049
PA3349	100	86.8707	100	0.00118086
PA3350	100	70.7101	100	0.000331131
PA3351	100	66.1727	100	0.000158109
PA3353	100	69.8556	100	0.000288473
PA3388	100	82.3394	100	0.00106103
PA3397	100	87.5	100	0.00117627
PA3435	100	84.098	100	0.00113292
PA3481	100	85.1606	100	0.00117285
PA3495	100	91.8162	100	0.000943557
PA3525	100	96.103	100	0.000290674
PA3526	100	74.3929	100	0.000585645
PA3527	100	90.3535	100	0.00108359
PA3528	100	89.5758	100	0.00112434
PA3531	100	82.5515	100	0.00106103
PA3533	100	90.2677	100	0.00108359
PA3537	100	86.7747	100	0.00118086
PA3538	100	85.3121	100	0.00117285
PA3548	100	77.7121	100	0.00077909
PA3564	100	77.7465	100	0.00077909
PA3565	100	73.8475	100	0.000545776
PA3573	100	79.002	100	0.000864025
PA3580	100	85.9222	100	0.00118017
PA3587	100	91.0646	100	0.00102398
PA3604	100	88.501	100	0.00116667
PA3615	100	79.5515	100	0.000901232
PA3616	100	79.9071	100	0.000901232
PA3617	100	92.0566	100	0.000943557
PA3620	100	90.2152	100	0.00108359
PA3622	100	91.3	100	0.00102398
PA3624	100	91.3697	100	0.00102398
PA3625	100	87.6303	100	0.00117627
PA3629	100	90.2505	100	0.00108359
PA3638	100	71.7222	100	0.000423421
PA3646	100	84.7545	100	0.00115736
PA3664	100	86.5374	100	0.00118086
PA3666	100	90.099	100	0.00108359
PA3678	100	69.5091	100	0.000288473
PA3687	100	83.5182	100	0.00110009
PA3725	100	87.8556	100	0.00117627
PA3735	100	91.9939	100	0.000943557
PA3736	100	92.8152	100	0.000844057
PA3738	100	85.2828	100	0.00117285
PA3762	100	84.098	100	0.00113292
PA3764	100	82.0697	100	0.00101905
PA3777	100	87.4939	100	0.00117627
PA3792	100	86.9414	100	0.00118086
PA3797	100	81.5535	100	0.00101905
PA3798	100	83.8212	100	0.00113292
PA3799	100	88.4495	100	0.00116667
PA3800	100	79.3475	100	0.000864025
PA3802	100	84.0192	100	0.00113292
PA3803	100	92.6576	100	0.000844057
PA3804	100	70.5182	100	0.000331131
PA3805	100	71.1414	100	0.000377158
PA3806	100	90.7788	100	0.00102398
PA3807	100	87.8131	100	0.00117627
PA3809	100	75.5081	100	0.000629912
PA3810	100	87.8051	100	0.00117627
PA3811	100	82.2202	100	0.00106103
PA3812	100	93.2808	100	0.000730901
PA3813	100	95.6485	100	0.000385899
PA3814	100	91.4859	100	0.000943557
PA3816	100	88.1646	100	0.00116667
PA3818	100	89.499	100	0.00112434
PA3819	100	85.1636	100	0.00117285
PA3820	100	82.801	100	0.00106103
PA3821	100	87.4606	100	0.00117627
PA3822	100	91.5929	100	0.000943557
PA3823	100	92.6424	100	0.000844057
PA3824	100	89.796	100	0.00112434
PA3828	100	82.9556	100	0.00110009
PA3831	100	85.1101	100	0.00117285
PA3833	100	62.6202	100	7.46959e-05
PA3834	100	88.2465	100	0.00116667
PA3840	100	72.8051	100	0.000467159
PA3849	100	87.599	100	0.00117627
PA3859	100	74.0717	100	0.000545776
PA3881	100	74.0212	100	0.000545776
PA3903	100	92.999	100	0.000730901
PA3917	100	73.9717	100	0.000545776
PA3918	100	87.9838	100	0.00116667
PA3919	100	90.002	100	0.00112434
PA3929	100	87.2919	100	0.00117627
PA3930	100	86.7596	100	0.00118086
PA3941	100	80.4727	100	0.000938329
PA3942	100	84.3182	100	0.00113292
PA3949	100	77.3465	100	0.00077909
PA3950	100	80.1838	100	0.000938329
PA3951	100	87.5737	100	0.00117627
PA3955	100	61.9414	100	6.19723e-05
PA3962	100	76.3677	100	0.000678851
PA3968	100	88.1071	100	0.00116667
PA3970	100	88.8879	100	0.00115049
PA3976	100	82.4909	100	0.00106103
PA3977	100	92.4051	100	0.000844057
PA3978	100	81.3646	100	0.000977502
PA3981	100	86.407

## Sheet: Fig2_MIC
Fig 2: MIC bars
PASSAGE	LINEAGE	MIC
1	2A	4
1	2B	4
1	2C	4
1	2D	4
2	2A	16
2	2B	16
2	2C	8
2	2D	4
3	2A	16
3	2B	32
3	2C	8
3	2D	16
4	2A	64
4	2B	64
4	2C	64
4	2D	64
5	2A	128
5	2B	64
5	2C	64
5	2D	128
6	2A	128
6	2B	256
6	2C	512
6	2D	128
7	2A	256
7	2B	256
7	2C	256
7	2D	512
12	2A	512
12	2D	512
1	1A	2
1	1B	1
1	1C	1
1	1D	1
2	1A	2
2	1B	2
2	1C	2
2	1D	2
3	1A	1
3	1B	2
3	1C	1
3	1D	4
4	1A	2
4	1B	2
4	1C	2
4	1D	4
5	1A	2
5	1B	2
5	1C	2
5	1D	4
6	1A	2
6	1B	2
6	1C	2
6	1D	8
7	1A	4
7	1B	16
7	1C	4
7	1D	8
8	1A	2
8	1B	8
8	1C	4
8	1D	4
9	1A	2
9	1B	8
9	1C	4
9	1D	8
10	1A	4
10	1B	8
10	1C	4
10	1D	8
11	1A	4
11	1B	8
11	1C	4
11	1D	4
12	1A	4
12	1B	16
12	1C	8
12	1D	8
13	1A	8
13	1B	16
13	1C	8
13	1D	8
14	1A	8
14	1B	16
14	1C	8
14	1D	8
15	1A	16
15	1B	32
15	1C	16
15	1D	8
16	1A	16
16	1B	32
16	1C	16
16	1D	16
20	1B	64
20	1C	16
20	1D	16

## Sheet: Fig2_WT
						Fig 2: MPAO1-mutSTn variants																	Fig 2: MPAO1-WT variants
LINEAGE	PASSAGE	ISOL	POS	REF	ALT	FIXED ONSET	MUTATION	GENE NAME	LOCUS TAG	ANNOTATION	LIBRARY	GENOTYPE	TYPE	SYNONYMOUS	N ISOL	P ISOL	ALLELE	I ANNOT	I IMPACT	I GENE NAME	I GENE ID	I HGVS c	I cDNA POS	I CDS POS	I PROT POS	FGENE NAME	I TYPE	NT CHG	TSTV	MIC APPEAR	fMIC	NSCORE	BREADTH	FVAR NAME	AAI num
1A	4	1A4-1 iGX	3596777	T	C	4	I279T	/	PA3206	two-component sensor	iGX	MPAO1-WT	SNV	NON-SYN	3	1	C	missense variant	MODERATE	PA3206	PA3206	protein coding	c.836T>C	p.Ile279Thr	836/1338	cpxS	SNV	T>C	TRANSITION	2	2	0.774954	95	cpxS I279T	76.2428
1A	5	1A5-1 iGX	3596777	T	C	4	I279T	/	PA3206	two-component sensor	iGX	MPAO1-WT	SNV	NON-SYN	3	1	C	missense variant	MODERATE	PA3206	PA3206	protein coding	c.836T>C	p.Ile279Thr	836/1338	cpxS	SNV	T>C	TRANSITION	2	2	0.774954	95	cpxS I279T	76.2428
1A	6	1A6-1 iGX	3596777	T	C	4	I279T	/	PA3206	two-component sensor	iGX	MPAO1-WT	SNV	NON-SYN	2	1	C	missense variant	MODERATE	PA3206	PA3206	protein coding	c.836T>C	p.Ile279Thr	836/1338	cpxS	SNV	T>C	TRANSITION	2	2	0.774954	95	cpxS I279T	76.2428
1A	7	1A7-1 iGX	3596777	T	C	4	I279T	/	PA3206	two-component sensor	iGX	MPAO1-WT	SNV	NON-SYN	3	1	C	missense variant	MODERATE	PA3206	PA3206	protein coding	c.836T>C	p.Ile279Thr	836/1338	cpxS	SNV	T>C	TRANSITION	2	2	0.774954	95	cpxS I279T	76.2428
1A	8	1A8-1 iGX	3596777	T	C	4	I279T	/	PA3206	two-component sensor	iGX	MPAO1-WT	SNV	NON-SYN	3	1	C	missense variant	MODERATE	PA3206	PA3206	protein coding	c.836T>C	p.Ile279Thr	836/1338	cpxS	SNV	T>C	TRANSITION	2	2	0.774954	95	cpxS I279T	76.2428
1A	10	1A10-1 iGX	3596777	T	C	4	I279T	/	PA3206	two-component sensor	iGX	MPAO1-WT	SNV	NON-SYN	3	1	C	missense variant	MODERATE	PA3206	PA3206	protein coding	c.836T>C	p.Ile279Thr	836/1338	cpxS	SNV	T>C	TRANSITION	2	2	0.774954	95	cpxS I279T	76.2428
1A	11	1A11-1 iGX	3596777	T	C	4	I279T	/	PA3206	two-component sensor	iGX	MPAO1-WT	SNV	NON-SYN	3	1	C	missense variant	MODERATE	PA3206	PA3206	protein coding	c.836T>C	p.Ile279Thr	836/1338	cpxS	SNV	T>C	TRANSITION	2	2	0.774954	95	cpxS I279T	76.2428
1A	12	1A12-2 iGX	3596777	T	C	4	I279T	/	PA3206	two-component sensor	iGX	MPAO1-WT	SNV	NON-SYN	2	1	C	missense variant	MODERATE	PA3206	PA3206	protein coding	c.836T>C	p.Ile279Thr	836/1338	cpxS	SNV	T>C	TRANSITION	2	2	0.774954	95	cpxS I279T	76.2428
1A	13	1A13-1 iGX	3596777	T	C	4	I279T	/	PA3206	two-component sensor	iGX	MPAO1-WT	SNV	NON-SYN	2	1	C	missense variant	MODERATE	PA3206	PA3206	protein coding	c.836T>C	p.Ile279Thr	836/1338	cpxS	SNV	T>C	TRANSITION	2	2	0.774954	95	cpxS I279T	76.2428
1A	14	1A14-1 iGX	3596777	T	C	4	I279T	/	PA3206	two-component sensor	iGX	MPAO1-WT	SNV	NON-SYN	3	0.67	C	missense variant	MODERATE	PA3206	PA3206	protein coding	c.836T>C	p.Ile279Thr	836/1338	cpxS	SNV	T>C	TRANSITION	2	2	0.774954	95	cpxS I279T	76.2428
1A	15	1A15-1 iGX	3596777	T	C	4	I279T	/	PA3206	two-component sensor	iGX	MPAO1-WT	SNV	NON-SYN	3	1	C	missense variant	MODERATE	PA3206	PA3206	protein coding	c.836T>C	p.Ile279Thr	836/1338	cpxS	SNV	T>C	TRANSITION	2	2	0.774954	95	cpxS I279T	76.2428
1A	16	1A16-1 iGX	3596777	T	C	4	I279T	/	PA3206	two-component sensor	iGX	MPAO1-WT	SNV	NON-SYN	3	1	C	missense variant	MODERATE	PA3206	PA3206	protein coding	c.836T>C	p.Ile279Thr	836/1338	cpxS	SNV	T>C	TRANSITION	2	2	0.774954	95	cpxS I279T	76.2428
1A	6	1A6-1 iGX	1279140	T	G	6	V260G	phoQ	PA1180	two-component sensor PhoQ	iGX	MPAO1-WT	SNV	NON-SYN	2	1	G	missense variant	MODERATE	phoQ	PA1180	protein coding	c.779T>G	p.Val260Gly	779/1347	phoQ	SNV	T>G	TRANSVERSION	2	2	0.653858	91	phoQ V260G	75.6028
1A	7	1A7-1 iGX	1279140	T	G	6	V260G	phoQ	PA1180	two-component sensor PhoQ	iGX	MPAO1-WT	SNV	NON-SYN	3	1	G	missense variant	MODERATE	phoQ	PA1180	protein coding	c.779T>G	p.Val260Gly	779/1347	phoQ	SNV	T>G	TRANSVERSION	2	2	0.653858	91	phoQ V260G	75.6028
1A	8	1A8-1 iGX	1279140	T	G	6	V260G	phoQ	PA1180	two-component sensor PhoQ	iGX	MPAO1-WT	SNV	NON-SYN	3	1	G	missense variant	MODERATE	phoQ	PA1180	protein coding	c.779T>G	p.Val260Gly	779/1347	phoQ	SNV	T>G	TRANSVERSION	2	2	0.653858	91	phoQ V260G	75.6028
1A	10	1A10-1 iGX	1279140	T	G	6	V260G	phoQ	PA1180	two-component sensor PhoQ	iGX	MPAO1-WT	SNV	NON-SYN	3	0.67	G	missense variant	MODERATE	phoQ	PA1180	protein coding	c.779T>G	p.Val260Gly	779/1347	phoQ	SNV	T>G	TRANSVERSION	2	2	0.653858	91	phoQ V260G	75.6028
1A	11	1A11-2 iGX	1279140	T	G	6	V260G	phoQ	PA1180	two-component sensor PhoQ	iGX	MPAO1-WT	SNV	NON-SYN	3	0.67	G	missense variant	MODERATE	phoQ	PA1180	protein coding	c.779T>G	p.Val260Gly	779/1347	phoQ	SNV	T>G	TRANSVERSION	2	2	0.653858	91	phoQ V260G	75.6028
1A	12	1A12-2 iGX	1279140	T	G	6	V260G	phoQ	PA1180	two-component sensor PhoQ	iGX	MPAO1-WT	SNV	NON-SYN	2	1	G	missense variant	MODERATE	phoQ	PA1180	protein coding	c.779T>G	p.Val260Gly	779/1347	phoQ	SNV	T>G	TRANSVERSION	2	2	0.653858	91	phoQ V260G	75.6028
1A	13	1A13-1 iGX	1279140	T	G	6	V260G	phoQ	PA1180	two-component sensor PhoQ	iGX	MPAO1-WT	SNV	NON-SYN	2	0.5	G	missense variant	MODERATE	phoQ	PA1180	protein coding	c.779T>G	p.Val260Gly	779/1347	phoQ	SNV	T>G	TRANSVERSION	2	2	0.653858	91	phoQ V260G	75.6028
1A	14	1A14-1 iGX	1279140	T	G	6	V260G	phoQ	PA1180	two-component sensor PhoQ	iGX	MPAO1-WT	SNV	NON-SYN	3	0.67	G	missense variant	MODERATE	phoQ	PA1180	protein coding	c.779T>G	p.Val260Gly	779/1347	phoQ	SNV	T>G	TRANSVERSION	2	2	0.653858	91	phoQ V260G	75.6028
1A	15	1A15-1 iGX	1279140	T	G	6	V260G	phoQ	PA1180	two-component sensor PhoQ	iGX	MPAO1-WT	SNV	NON-SYN	3	1	G	missense variant	MODERATE	phoQ	PA1180	protein coding	c.779T>G	p.Val260Gly	779/1347	phoQ	SNV	T>G	TRANSVERSION	2	2	0.653858	91	phoQ V260G	75.6028
1A	16	1A16-1 iGX	1279140	T	G	6	V260G	phoQ	PA1180	two-component sensor PhoQ	iGX	MPAO1-WT	SNV	NON-SYN	3	1	G	missense variant	MODERATE	phoQ	PA1180	protein coding	c.779T>G	p.Val260Gly	779/1347	phoQ	SNV	T>G	TRANSVERSION	2	2	0.653858	91	phoQ V260G	75.6028
1A	10	1A10-1 iGX	2963060	G	A	10	T507I	clpA	PA2620	ATP-binding protease component ClpA	iGX	MPAO1-WT	SNV	NON-SYN	3	1	A	missense variant	MODERATE	clpA	PA2620	protein coding	c.1520C>T	p.Thr507Ile	1520/2277	clpA	SNV	G>A	TRANSITION	4	4	0.738349	94	clpA T507I	93.7237
1A	11	1A11-1 iGX	2963060	G	A	10	T507I	clpA	PA2620	ATP-binding protease component ClpA	iGX	MPAO1-WT	SNV	NON-SYN	3	1	A	missense variant	MODERATE	clpA	PA2620	protein coding	c.1520C>T	p.Thr507Ile	1520/2277	clpA	SNV	G>A	TRANSITION	4	4	0.738349	94	clpA T507I	93.7237
1A	12	1A12-2 iGX	2963060	G	A	10	T507I	clpA	PA2620	ATP-binding protease component ClpA	iGX	MPAO1-WT	SNV	NON-SYN	2	1	A	missense variant	MODERATE	clpA	PA2620	protein coding	c.1520C>T	p.Thr507Ile	1520/2277	clpA	SNV	G>A	TRANSITION	4	4	0.738349	94	clpA T507I	93.7237
1A	13	1A13-1 iGX	2963060	G	A	10	T507I	clpA	PA2620	ATP-binding protease component ClpA	iGX	MPAO1-WT	SNV	NON-SYN	2	1	A	missense variant	MODERATE	clpA	PA2620	protein coding	c.1520C>T	p.Thr507Ile	1520/2277	clpA	SNV	G>A	TRANSITION	4	4	0.738349	94	clpA T507I	93.7237
1A	14	1A14-1 iGX	2963060	G	A	10	T507I	clpA	PA2620	ATP-binding protease component ClpA	iGX	MPAO1-WT	SNV	NON-SYN	3	1	A	missense variant	MODERATE	clpA	PA2620	protein coding	c.1520C>T	p.Thr507Ile	1520/2277	clpA	SNV	G>A	TRANSITION	4	4	0.738349	94	clpA T507I	93.7237
1A	15	1A15-1 iGX	2963060	G	A	10	T507I	clpA	PA2620	ATP-binding protease component ClpA	iGX	MPAO1-WT	SNV	NON-SYN	3	1	A	missense variant	MODERATE	clpA	PA2620	protein coding	c.1520C>T	p.Thr507Ile	1520/2277	clpA	SNV	G>A	TRANSITION	4	4	0.738349	94	clpA T507I	93.7237
1A	16	1A16-1 iGX	2963060	G	A	10	T507I	clpA	PA2620	ATP-binding protease component ClpA	iGX	MPAO1-WT	SNV	NON-SYN	3	1	A	missense variant	MODERATE	clpA	PA2620	protein coding	c.1520C>T	p.Thr507Ile	1520/2277	clpA	SNV	G>A	TRANSITION	4	4	0.738349	94	clpA T507I	93.7237
1A	13	1A13-1 iGX	471357	CAG	CG	13	#NAME?	mexR	PA0424	multidrug resistance operon repressor MexR	iGX	MPAO1-WT	INDEL	INDEL	2	1	CG	frameshift variant	HIGH	mexR	PA0424	protein coding	c.392delT	p.Leu131fs	392/444	mexR	DEL	INDEL	INDEL	8	8	0.702209	27	mexR FS	96.1942
1A	14	1A14-1 iGX	471357	CAG	CG	13	#NAME?	mexR	PA0424	multidrug resistance operon repressor MexR	iGX	MPAO1-WT	INDEL	INDEL	3	1	CG	frameshift variant	HIGH	mexR	PA0424	protein coding	c.392delT	p.Leu131fs	392/444	mexR	DEL	INDEL	INDEL	8	8	0.702209	27	mexR FS	96.1942
1A	15	1A15-1 iGX	471357	CAG	CG	13	#NAME?	mexR	PA0424	multidrug resistance operon repressor MexR	iGX	MPAO1-WT	INDEL	INDEL	3	1	CG	frameshift variant	HIGH	mexR	PA0424	protein coding	c.392delT	p.Leu131fs	392/444	mexR	DEL	INDEL	INDEL	8	8	0.702209	27	mexR FS	96.1942
1A	16	1A16-1 iGX	471357	CAG	CG	13	#NAME?	mexR	PA0424	multidrug resistance operon repressor MexR	iGX	MPAO1-WT	INDEL	INDEL	3	1	CG	frameshift variant	HIGH	mexR	PA0424	protein coding	c.392delT	p.Leu131fs	392/444	mexR	DEL	INDEL	INDEL	8	8	0.702209	27	mexR FS	96.1942
1A	16	1A16-1 iGX	3982820	T	A	16	L267Q	arnA	PA3554	bifunctional UDP-glucuronic acid decarboxylase/UDP-4-amino-4-deoxy-L-arabinose formyltransferase	iGX	MPAO1-WT	SNV	NON-SYN	3	1	A	missense variant	MODERATE	arnA	PA3554	protein coding	c.800T>A	p.Leu267Gln	800/1989	arnA	SNV	T>A	TRANSVERSION	16	16	0.565557	55	arnA L267Q	83.6191
1B	7	1B7-1 iGX	2809612	GCG	GG	7	#NAME?	mexE	PA2493	resistance-nodulation-cell division (RND) multidrug efflux membrane fusion protein MexE	iGX	MPAO1-WT	INDEL	INDEL	3	1	GG	frameshift variant	HIGH	mexE	PA2493	protein coding	c.871delC	p.Arg291fs	871/1245	mexE	DEL	INDEL	INDEL	16	16	0.744934	94	mexE FS	79.7696
1B	8	1B8-1 iGX	2809612	GCG	GG	7	#NAME?	mexE	PA2493	resistance-nodulation-cell division (RND) multidrug efflux membrane fusion protein MexE	iGX	MPAO1-WT	INDEL	INDEL	3	1	GG	frameshift variant	HIGH	mexE	PA2493	protein coding	c.871delC	p.Arg291fs	871/1245	mexE	DEL	INDEL	INDEL	16	16	0.744934	94	mexE FS	79.7696
1B	9	1B9-1 iGX	2809612	GCG	GG	7	#NAME?	mexE	PA2493	resistance-nodulation-cell division (RND) multidrug efflux membrane fusion protein MexE	iGX	MPAO1-WT	INDEL	INDEL	3	1	GG	frameshift variant	HIGH	mexE	PA2493	protein coding	c.871delC	p.Arg291fs	871/1245	mexE	DEL	INDEL	INDEL	16	16	0.744934	94	mexE FS	79.7696
1B	10	1B10-1 iGX	2809612	GCG	GG	7	#NAME?	mexE	PA2493	resistance-nodulation-cell division (RND) multidrug efflux membrane fusion protein MexE	iGX	MPAO1-WT	INDEL	INDEL	3	1	GG	frameshift variant	HIGH	mexE	PA2493	protein coding	c.871delC	p.Arg291fs	871/1245	mexE	DEL	INDEL	INDEL	16	16	0.744934	94	mexE FS	79.7696
1B	11	1B11-1 iGX	2809612	GCG	GG	7	#NAME?	mexE	PA2493	resistance-nodulation-cell division (RND) multidrug efflux membrane fusion protein MexE	iGX	MPAO1-WT	INDEL	INDEL	2	1	GG	frameshift variant	HIGH	mexE	PA2493	protein coding	c.871delC	p.Arg291fs	871/1245	mexE	DEL	INDEL	INDEL	16	16	0.744934	94	mexE FS	79.7696
1B	12	1B12-1 NXT	2809612	GCG	GG	7	#NAME?	mexE	PA2493	resistance-nodulation-cell division (RND) multidrug efflux membrane fusion protein MexE	NXT	MPAO1-WT	INDEL	INDEL	3	1	GG	frameshift variant	HIGH	mexE	PA2493	protein coding	c.871delC	p.Arg291fs	871/1245	mexE	DEL	INDEL	INDEL	16	16	0.744934	94	mexE FS	79.7696
1B	13	1B13-1 iGX	2809612	GCG	GG	7	#NAME?	mexE	PA2493	resistance-nodulation-cell division (RND) multidrug efflux membrane fusion protein MexE	iGX	MPAO1-WT	INDEL	INDEL	3	1	GG	frameshift variant	HIGH	mexE	PA2493	protein coding	c.871delC	p.Arg291fs	871/1245	mexE	DEL	INDEL	INDEL	16	16	0.744934	94	mexE FS	79.7696
1B	14	1B14-1 iGX	2809612	GCG	GG	7	#NAME?	mexE	PA2493	resistance-nodulation-cell division (RND) multidrug efflux membrane fusion protein MexE	iGX	MPAO1-WT	INDEL	INDEL	3	1	GG	frameshift variant	HIGH	mexE	PA2493	protein coding	c.871delC	p.Arg291fs	871/1245	mexE	DEL	INDEL	INDEL	16	16	0.744934	94	mexE FS	79.7696
1B	15	1B15-1 iGX	2809612	GCG	GG	7	#NAME?	mexE	PA2493	resistance-nodulation-cell division (RND) multidrug efflux membrane fusion protein MexE	iGX	MPAO1-WT	INDEL	INDEL	3	1	GG	frameshift variant	HIGH	mexE	PA2493	protein coding	c.871delC	p.Arg291fs	871/1245	mexE	DEL	INDEL	INDEL	16	16	0.744934	94	mexE FS	79.7696
1B	16	1B16-1 iGX	2809612	GCG	GG	7	#NAME?	mexE	PA2493	resistance-nodulation-cell division (RND) multidrug efflux membrane fusion protein MexE	iGX	MPAO1-WT	INDEL	INDEL	3	1	GG	frameshift variant	HIGH	mexE	PA2493	protein coding	c.871delC	p.Arg291fs	871/1245	mexE	DEL	INDEL	INDEL	16	16	0.744934	94	mexE FS	79.7696
1B	20	1B20-1 iGX	2809612	GCG	GG	7	#NAME?	mexE	PA2493	resistance-nodulation-cell division (RND) multidrug efflux membrane fusion protein MexE	iGX	MPAO1-WT	INDEL	INDEL	3	1	GG	frameshift variant	HIGH	mexE	PA2493	protein coding	c.871delC	p.Arg291fs	871/1245	mexE	DEL	INDEL	INDEL	16	16	0.744934	94	mexE FS	79.7696
1B	7	1B7-1 iGX	4166665	A	C	7	T50P	nalC	PA3721	transcriptional regulator	iGX	MPAO1-WT	SNV	NON-SYN	3	1	C	missense variant	MODERATE	nalC	PA3721	protein coding	c.148A>C	p.Thr50Pro	148/642	nalC	SNV	A>C	TRANSVERSION	16	16	0.811865	26	nalC T50P	96.5377
1B	8	1B8-1 iGX	4166665	A	C	7	T50P	nalC	PA3721	transcriptional regulator	iGX	MPAO1-WT	SNV	NON-SYN	3	1	C	missense variant	MODERATE	nalC	PA3721	protein coding	c.148A>C	p.Thr50Pro	148/642	nalC	SNV	A>C	TRANSVERSION	16	16	0.811865	26	nalC T50P	96.5377
1B	9	1B9-1 iGX	4166665	A	C	7	T50P	nalC	PA3721	transcriptional regulator	iGX	MPAO1-WT	SNV	NON-SYN	3	1	C	missense variant	MODERATE	nalC	PA3721	protein coding	c.148A>C	p.Thr50Pro	148/642	nalC	SNV	A>C	TRANSVERSION	16	16	0.811865	26	nalC T50P	96.5377
1B	10	1B10-1 iGX	4166665	A	C	7	T50P	nalC	PA3721	transcriptional regulator	iGX	MPAO1-WT	SNV	NON-SYN	3	1	C	missense variant	MODERATE	nalC	PA3721	protein coding	c.148A>C	p.Thr50Pro	148/642	nalC	SNV	A>C	TRANSVERSION	16	16	0.811865	26	nalC T50P	96.5377
1B	11	1B11-1 iGX	4166665	A	C	7	T50P	nalC	PA3721	transcriptional regulator	iGX	MPAO1-WT	SNV	NON-SYN	2	1	C	missense variant	MODERATE	nalC	PA3721	protein coding	c.148A>C	p.Thr50Pro	148/642	nalC	SNV	A>C	TRANSVERSION	16	16	0.811865	26	nalC T50P	96.5377
1B	12	1B12-1 NXT	4166665	A	C	7	T50P	nalC	PA3721	transcriptional regulator	NXT	MPAO1-WT	SNV	NON-SYN	3	1	C	missense variant	MODERATE	nalC	PA3721	protein coding	c.148A>C	p.Thr50Pro	148/642	nalC	SNV	A>C	TRANSVERSION	16	16	0.811865	26	nalC T50P	96.5377
1B	13	1B13-1 iGX	4166665	A	C	7	T50P	nalC	PA3721	transcriptional regulator	iGX	MPAO1-WT	SNV	NON-SYN	3	1	C	missense variant	MODERATE	nalC	PA3721	protein coding	c.148A>C	p.Thr50Pro	148/642	nalC	SNV	A>C	TRANSVERSION	16	16	0.811865	26	nalC T50P	96.5377
1B	14	1B14-1 iGX	4166665	A	C	7	T50P	nalC	PA3721	transcriptional regulator	iGX	MPAO1-WT	SNV	NON-SYN	3	1	C	missense variant	MODERATE	nalC	PA3721	protein coding	c.148A>C	p.Thr50Pro	148/642	nalC	SNV	A>C	TRANSVERSION	16	16	0.811865	26	nalC T50P	96.5377
1B	15	1B15-1 iGX	4166665	A	C	7	T50P	nalC	PA3721	transcriptional regulator	iGX	MPAO1-WT	SNV	NON-SYN	3	1	C	missense variant	MODERATE	nalC	PA3721	protein coding	c.148A>C	p.Thr50Pro	148/642	nalC	SNV	A>C	TRANSVERSION	16	16	0.811865	26	nalC T50P	96.5377
1B	16	1B16-1 iGX	4166665	A	C	7	T50P	nalC	PA3721	transcriptional regulator	iGX	MPAO1-WT	SNV	NON-SYN	3	1	C	missense variant	MODERATE	nalC	PA3721	protein coding	c.148A>C	p.Thr50Pro	148/642	nalC	SNV	A>C	TRANSVERSION	16	16	0.811865	26	nalC T50P	96.5377
1B	20	1B20-1 iGX	4166665	A	C	7	T50P	nalC	PA3721	transcriptional regulator	iGX	MPAO1-WT	SNV	NON-SYN	3	1	C	missense variant	MODERATE	nalC	PA3721	protein coding	c.148A>C	p.Thr50Pro	148/642	nalC	SNV	A>C	TRANSVERSION	16	16	0.811865	26	nalC T50P	96.5377
1B	7	1B7-1 iGX	5674195	TAAAATC	TAAATC	7	#NAME?	aroB	PA5038	3-dehydroquinate synthase	iGX	MPAO1-WT	INDEL	INDEL	3	1	TAAATC	frameshift variant	HIGH	aroB	PA5038	protein coding	c.936delT	p.Phe313fs	936/1107	aroB	DEL	INDEL	INDEL	16	16	0.570409	95	aroB FS	83.5004
1B	8	1B8-1 iGX	5674195	TAAAATC	TAAATC	7	#NAME?	aroB	PA5038	3-dehydroquinate synthase	iGX	MPAO1-WT	INDEL	INDEL	3	1	TAAATC	frameshift variant	HIGH	aroB	PA5038	protein coding	c.936delT	p.Phe313fs	936/1107	aroB	DEL	INDEL	INDEL	16	16	0.570409	95	aroB FS	83.5004
1B	9	1B9-1 iGX	5674195	TAAAATC	TAAATC	7	#NAME?	aroB	PA5038	3-dehydroquinate synthase	iGX	MPAO1-WT	INDEL	INDEL	3	1	TAAATC	frameshift variant	HIGH	aroB	PA5038	protein coding	c.936delT	p.Phe313fs	936/1107	aroB	DEL	INDEL	INDEL	16	16	0.570409	95	aroB FS	83.5004
1B	10	1B10-1 iGX	5674195	TAAAATC	TAAATC	7	#NAME?	aroB	PA5038	3-dehydroquinate synthase	iGX	MPAO1-WT	INDEL	INDEL	3	1	TAAATC	frameshift variant	HIGH	aroB	PA5038	protein coding	c.936delT	p.Phe313fs	936/1107	aroB	DEL	INDEL	INDEL	16	16	0.570409	95	aroB FS	83.5004
1B	11	1B11-1 iGX	5674195	TAAAATC	TAAATC	7	#NAME?	aroB	PA5038	3-dehydroquinate synthase	iGX	MPAO1-WT	INDEL	INDEL	2	1	TAAATC	frameshift variant	HIGH	aroB	PA5038	protein coding	c.936delT	p.Phe313fs	936/1107	aroB	DEL	INDEL	INDEL	16	16	0.570409	95	aroB FS	83.5004
1B	12	1B12-1 NXT	5674195	TAAAATC	TAAATC	7	#NAME?	aroB	PA5038	3-dehydroquinate synthase	NXT	MPAO1-WT	INDEL	INDEL	3	1	TAAATC	frameshift variant	HIGH	aroB	PA5038	protein coding	c.936delT	p.Phe313fs	936/1107	aroB	DEL	INDEL	INDEL	16	16	0.570409	95	aroB FS	83.5004
1B	13	1B13-1 iGX	5674195	TAAAATC	TAAATC	7	#NAME?	aroB	PA5038	3-dehydroquinate synthase	iGX	MPAO1-WT	INDEL	INDEL	3	1	TAAATC	frameshift variant	HIGH	aroB	PA5038	protein coding	c.936delT	p.Phe313fs	936/1107	aroB	DEL	INDEL	INDEL	16	16	0.570409	95	aroB FS	83.5004
1B	14	1B14-1 iGX	5674195	TAAAATC	TAAATC	7	#NAME?	aroB	PA5038	3-dehydroquinate synthase	iGX	MPAO1-WT	INDEL	INDEL	3	1	TAAATC	frameshift variant	HIGH	aroB	PA5038	protein coding	c.936delT	p.Phe313fs	936/1107	aroB	DEL	INDEL	INDEL	16	16	0.570409	95	aroB FS	83.5004
1B	15	1B15-1 iGX	5674195	TAAAATC	TAAATC	7	#NAME?	aroB	PA5038	3-dehydroquinate synthase	iGX	MPAO1-WT	INDEL	INDEL	3	1	TAAATC	frameshift variant	HIGH	aroB	PA5038	protein coding	c.936delT	p.Phe313fs	936/1107	aroB	DEL	INDEL	INDEL	16	16	0.570409	95	aroB FS	83.5004
1B	16	1B16-1 iGX	5674195	TAAAATC	TAAATC	7	#NAME?	aroB	PA5038	3-dehydroquinate synthase	iGX	MPAO1-WT	INDEL	INDEL	3	1	TAAATC	frameshift variant	HIGH	aroB	PA5038	protein coding	c.936delT	p.Phe313fs	936/1107	aroB	DEL	INDEL	INDEL	16	16	0.570409	95	aroB FS	83.5004
1B	20	1B20-1 iGX	5674195	TAAAATC	TAAATC	7	#NAME?	aroB	PA5038	3-dehydroquinate synthase	iGX	MPAO1-WT	INDEL	INDEL	3	1	TAAATC	frameshift variant	HIGH	aroB	PA5038	protein coding	c.936delT	p.Phe313fs	936/1107	aroB	DEL	INDEL	INDEL	16	16	0.570409	95	aroB FS	83.5004
1B	13	1B13-1 iGX	5882236	CGATCAGGATCAGG	CGATCAGGATCAGGATCAGG	13	#NAME?	pepP	PA5224	aminopeptidase	iGX	MPAO1-WT	INDEL	INDEL	3	0.33	CGATCAGGATCAGGATCAGG	conservative inframe insertion	MODERATE	pepP	PA5224	protein coding	c.764 765insCCTGAT	p.Asp255 Leu256insLeuIle	764/1335	pepP	INS	INDEL	INDEL	16	16	0.709197	95	pepP FS	87.8175
1B	14	1B14-1 iGX	5882236	CGATCAGGATCAGG	CGATCAGGATCAGGATCAGG	13	#NAME?	pepP	PA5224	aminopeptidase	iGX	MPAO1-WT	INDEL	INDEL	3	1	CGATCAGGATCAGGATCAGG	conservative inframe insertion	MODERATE	pepP	PA5224	protein coding	c.764 765insCCTGAT	p.Asp255 Leu256insLeuIle	764/1335	pepP	INS	INDEL	INDEL	16	16	0.709197	95	pepP FS	87.8175
1B	15	1B15-1 iGX	5882236	CGATCAGGATCAGG	CGATCAGGATCAGGATCAGG	13	#NAME?	pepP	PA5224	aminopeptidase	iGX	MPAO1-WT	INDEL	INDEL	3	1	CGATCAGGATCAGGATCAGG	conservative inframe insertion	MODERATE	pepP	PA5224	protein coding	c.764 765insCCTGAT	p.Asp255 Leu256insLeuIle	764/1335	pepP	INS	INDEL	INDEL	16	16	0.709197	95	pepP FS	87.8175
1B	16	1B16-2 iGX	5882236	CGATCAGGATCAGG	CGATCAGGATCAGGATCAGG	13	#NAME?	pepP	PA5224	aminopeptidase	iGX	MPAO1-WT	INDEL	INDEL	3	0.67	CGATCAGGATCAGGATCAGG	conservative inframe insertion	MODERATE	pepP	PA5224	protein coding	c.764 765insCCTGAT	p.Asp255 Leu256insLeuIle	764/1335	pepP	INS	INDEL	INDEL	16	16	0.709197	95	pepP FS	87.8175
1B	16	1B16-2 iGX	474175	A	G	16	T329A	mexB	PA0426	multidrug resistance protein MexB	iGX	MPAO1-WT	SNV	NON-SYN	3	0.67	G	missense variant	MODERATE	mexB	PA0426	protein coding	c.985A>G	p.Thr329Ala	985/3141	mexB	SNV	A>G	TRANSITION	32	32	0.787519	94	mexB T329A	84.4162
1B	20	1B20-1 iGX	474175	A	G	16	T329A	mexB	PA0426	multidrug resistance protein MexB	iGX	MPAO1-WT	SNV	NON-SYN	3	1	G	missense variant	MODERATE	mexB	PA0426	protein coding	c.985A>G	p.Thr329Ala	985/3141	mexB	SNV	A>G	TRANSITION	32	32	0.787519	94	mexB T329A	84.4162
1C	2	1C2-3 iGX	2811652	GATCGCCCTGCTGGTCTACGGCGGACTGATG	GG	2	#NAME?	mexF	PA2494	resistance-nodulation-cell division (RND) multidrug efflux transporter MexF	iGX	MPAO1-WT	INDEL	INDEL	3	0.33	GG	frameshift variant	HIGH	mexF	PA2494	protein coding	c.1645 1673delATCGCCCTGCTGGTCTACGGCGGACTGAT	p.Ile549fs	1645/3189	mexF	DEL	INDEL	INDEL	2	2	0.718973	92	mexF FS	88.724
1C	6	1C6-3 iGX	2811652	GATCGCCCTGCTGGTCTACGGCGGACTGATG	GG	2	#NAME?	mexF	PA2494	resistance-nodulation-cell division (RND) multidrug efflux transporter MexF	iGX	MPAO1-WT	INDEL	INDEL	3	0.33	GG	frameshift variant	HIGH	mexF	PA2494	protein coding	c.1645 1673delATCGCCCTGCTGGTCTACGGCGGACTGAT	p.Ile549fs	1645/3189	mexF	DEL	INDEL	INDEL	2	2	0.718973	92	mexF FS	88.724
1C	7	1C7-2 iGX	2811652	GATCGCCCTGCTGGTCTACGGCGGACTGATG	GG	2	#NAME?	mexF	PA2494	resistance-nodulation-cell division (RND) multidrug efflux transporter MexF	iGX	MPAO1-WT	INDEL	INDEL	3	0.67	GG	frameshift variant	HIGH	mexF	PA2494	protein coding	c.1645 1673delATCGCCCTGCTGGTCTACGGCGGACTGAT	p.Ile549fs	1645/3189	mexF	DEL	INDEL	INDEL	2	2	0.718973	92	mexF FS	88.724
1C	10	1C10-3B iGX	2811652	GATCGCCCTGCTGGTCTACGGCGGACTGATG	GG	2	#NAME?	mexF	PA2494	resistance-nodulation-cell division (RND) multidrug efflux transporter MexF	iGX	MPAO1-WT	INDEL	INDEL	3	0.33	GG	frameshift variant	HIGH	mexF	PA2494	protein coding	c.1645 1673delATCGCCCTGCTGGTCTACGGCGGACTGAT	p.Ile549fs	1645/3189	mexF	DEL	INDEL	INDEL	2	2	0.718973	92	mexF FS	88.724
1C	12	1C12-1 iGX	2811652	GATCGCCCTGCTGGTCTACGGCGGACTGATG	GG	2	#NAME?	mexF	PA2494	resistance-nodulation-cell division (RND) multidrug efflux transporter MexF	iGX	MPAO1-WT	INDEL	INDEL	3	0.67	GG	frameshift variant	HIGH	mexF	PA2494	protein coding	c.1645 1673delATCGCCCTGCTGGTCTACGGCGGACTGAT	p.Ile549fs	1645/3189	mexF	DEL	INDEL	INDEL	2	2	0.718973	92	mexF FS	88.724
1C	14	1C14-2 iGX	2811652	GATCGCCCTGCTGGTCTACGGCGGACTGATG	GG	2	#NAME?	mexF	PA2494	resistance-nodulation-cell division (RND) multidrug efflux transporter MexF	iGX	MPAO1-WT	INDEL	INDEL	3	0.33	GG	frameshift variant	HIGH	mexF	PA2494	protein coding	c.1645 1673delATCGCCCTGCTGGTCTACGGCGGACTGAT	p.Ile549fs	1645/3189	mexF	DEL	INDEL	INDEL	2	2	0.718973	92	mexF FS	88.724
1C	15	1C15-1 iGX	2811652	GATCGCCCTGCTGGTCTACGGCGGACTGATG	GG	2	#NAME?	mexF	PA2494	resistance-nodulation-cell division (RND) multidrug efflux transporter MexF	iGX	MPAO1-WT	INDEL	INDEL	3	0.33	GG	frameshift variant	HIGH	mexF	PA2494	protein coding	c.1645 1673delATCGCCCTGCTGGTCTACGGCGGACTGAT	p.Ile549fs	1645/3189	mexF	DEL	INDEL	INDEL	2	2	0.718973	92	mexF FS	88.724
1C	20	1C20-3 iGX	2811652	GATCGCCCTGCTGGTCTACGGCGGACTGATG	GG	2	#NAME?	mexF	PA2494	resistance-nodulation-cell division (RND) multidrug efflux transporter MexF	iGX	MPAO1-WT	INDEL	INDEL	3	0.33	GG	frameshift variant	HIGH	mexF	PA2494	protein coding	c.1645 1673delATCGCCCTGCTGGTCTACGGCGGACTGAT	p.Ile549fs	1645/3189	mexF	DEL	INDEL	INDEL	2	2	0.718973	92	mexF FS	88.724
1C	4	1C4-3 iGX	471932	C	T	4	-intergenic-	/	/	/	iGX	MPAO1-WT	SNV	INTERGENIC	1	1	T	intergenic region	MODIFIER	mexR-mexA	PA0424-PA0425	NA	n.471932C>T	NA	NA	mexR-mexA	SNV	C>T	TRANSITION	2	2	NA	NA	mexR-mexA	NA
1C	5	1C5-1 iGX	471932	C	T	4	-intergenic-	/	/	/	iGX	MPAO1-WT	SNV	INTERGENIC	3	1	T	intergenic region	MODIFIER	mexR-mexA	PA0424-PA0425	NA	n.471932C>T	NA	NA	mexR-mexA	SNV	C>T	TRANSITION	2	2	NA	NA	mexR-mexA	NA
1C	6	1C6-1 iGX	471932	C	T	4	-intergenic-	/	/	/	iGX	MPAO1-WT	SNV	INTERGENIC	3	1	T	intergenic region	MODIFIER	mexR-mexA	PA0424-PA0425	NA	n.471932C>T	NA	NA	mexR-mexA	SNV	C>T	TRANSITION	2	2	NA	NA	mexR-mexA	NA
1C	7	1C7-1 iGX	471932	C	T	4	-intergenic-	/	/	/	iGX	MPAO1-WT	SNV	INTERGENIC	3	1	T	intergenic region	MODIFIER	mexR-mexA	PA0424-PA0425	NA	n.471932C>T	NA	NA	mexR-mexA	SNV	C>T	TRANSITION	2	2	NA	NA	mexR-mexA	NA
1C	9	1C9-2 iGX	471932	C	T	4	-intergenic-	/	/	/	iGX	MPAO1-WT	SNV	INTERGENIC	2	1	T	intergenic region	MODIFIER	mexR-mexA	PA0424-PA0425	NA	n.471932C>T	NA	NA	mexR-mexA	SNV	C>T	TRANSITION	2	2	NA	NA	mexR-mexA	NA
1C	10	1C10-1 iGX	471932	C	T	4	-intergenic-	/	/	/	iGX	MPAO1-WT	SNV	INTERGENIC	3	1	T	intergenic region	MODIFIER	mexR-mexA	PA0424-PA0425	NA	n.471932C>T	NA	NA	mexR-mexA	SNV	C>T	TRANSITION	2	2	NA	NA	mexR-mexA	NA
1C	11	1C11-1 iGX	471932	C	T	4	-intergenic-	/	/	/	iGX	MPAO1-WT	SNV	INTERGENIC	3	1	T	intergenic region	MODIFIER	mexR-mexA	PA0424-PA0425	NA	n.471932C>T	NA	NA	mexR-mexA	SNV	C>T	TRANSITION	2	2	NA	NA	mexR-mexA	NA
1C	12	1C12-1 iGX	471932	C	T	4	-intergenic-	/	/	/	iGX	MPAO1-WT	SNV	INTERGENIC	3	1	T	intergenic region	MODIFIER	mexR-mexA	PA0424-PA0425	NA	n.471932C>T	NA	NA	mexR-mexA	SNV	C>T	TRANSITION	2	2	NA	NA	mexR-mexA	NA
1C	13	1C13-1 iGX	471932	C	T	4	-intergenic-	/	/	/	iGX	MPAO1-WT	SNV	INTERGENIC	3	1	T	intergenic region	MODIFIER	mexR-mexA	PA0424-PA0425	NA	n.471932C>T	NA	NA	mexR-mexA	SNV	C>T	TRANSITION	2	2	NA	NA	mexR-mexA	NA
1C	14	1C14-1 iGX	471932	C	T	4	-intergenic-	/	/	/	iGX	MPAO1-WT	SNV	INTERGENIC	3	1	T	intergenic region	MODIFIER	mexR-mexA	PA0424-PA0425	NA	n.471932C>T	NA	NA	mexR-mexA	SNV	C>T	TRANSITION	2	2	NA	NA	mexR-mexA	NA
1C	15	1C15-1 iGX	471932	C	T	4	-intergenic-	/	/	/	iGX	MPAO1-WT	SNV	INTERGENIC	3	1	T	intergenic region	MODIFIER	mexR-mexA	PA0424-PA0425	NA	n.471932C>T	NA	NA	mexR-mexA	SNV	C>T	TRANSITION	2	2	NA	NA	mexR-mexA	NA
1C	16	1C16-2 iGX	471932	C	T	4	-intergenic-	/	/	/	iGX	MPAO1-WT	SNV	INTERGENIC	2	1	T	intergenic region	MODIFIER	mexR-mexA	PA0424-PA0425	NA	n.471932C>T	NA	NA	mexR-mexA	SNV	C>T	TRANSITION	2	2	NA	NA	mexR-mexA	NA
1C	20	1C20-1 iGX	471932	C	T	4	-intergenic-	/	/	/	iGX	MPAO1-WT	SNV	INTERGENIC	3	1	T	intergenic region	MODIFIER	mexR-mexA	PA0424-PA0425	NA	n.471932C>T	NA	NA	mexR-mexA	SNV	C>T	TRANSITION	2	2	NA	NA	mexR-mexA	NA
1C	9	1C9-2 iGX	6254903	AGGGGGGGAGTC	AGGGGGGAGTC	9	-intergenic-	/	/	/	iGX	MPAO1-WT	INDEL	INTERGENIC	2	1	AGGGGGGAGTC	intergenic region	MODIFIER	atpI-spoOJ	PA5561-PA5562	NA	n.6254910delG	NA	NA	atpI-spoOJ	DEL	INDEL	INDEL	4	4	NA	NA	atpI-spoOJ	NA
1C	11	1C11-1 iGX	6254903	AGGGGGGGAGTC	AGGGGGGAGTC	9	-intergenic-	/	/	/	iGX	MPAO1-WT	INDEL	INTERGENIC	3	0.67	AGGGGGGAGTC	intergenic region	MODIFIER	atpI-spoOJ	PA5561-PA5562	NA	n.6254910delG	NA	NA	atpI-spoOJ	DEL	INDEL	INDEL	4	4	NA	NA	atpI-spoOJ	NA
1C	13	1C13-1 iGX	6254903	AGGGGGGGAGTC	AGGGGGGAGTC	9	-intergenic-	/	/	/	iGX	MPAO1-WT	INDEL	INTERGENIC	3	0.67	AGGGGGGAGTC	intergenic region	MODIFIER	atpI-spoOJ	PA5561-PA5562	NA	n.6254910delG	NA	NA	atpI-spoOJ	DEL	INDEL	INDEL	4	4	NA	NA	atpI-spoOJ	NA
1C	14	1C14-1 iGX	6254903	AGGGGGGGAGTC	AGGGGGGAGTC	9	-intergenic-	/	/	/	iGX	MPAO1-WT	INDEL	INTERGENIC	3	0.33	AGGGGGGAGTC	intergenic region	MODIFIER	atpI-spoOJ	PA5561-PA5562	NA	n.6254910delG	NA	NA	atpI-spoOJ	DEL	INDEL	INDEL	4	4	NA	NA	atpI-spoOJ	NA
1C	15	1C15-2 iGX	6254903	AGGGGGGGAGTC	AGGGGGGAGTC	9	-intergenic-	/	/	/	iGX	MPAO1-WT	INDEL	INTERGENIC	3	0.67	AGGGGGGAGTC	intergenic region	MODIFIER	atpI-spoOJ	PA5561-PA5562	NA	n.6254910delG	NA	NA	atpI-spoOJ	DEL	INDEL	INDEL	4	4	NA	NA	atpI-spoOJ	NA
1C	16	1C16-2 iGX	6254903	AGGGGGGGAGTC	AGGGGGGAGTC	9	-intergenic-	/	/	/	iGX	MPAO1-WT	INDEL	INTERGENIC	2	1	AGGGGGGAGTC	intergenic region	MODIFIER	atpI-spoOJ	PA5561-PA5562	NA	n.6254910delG	NA	NA	atpI-spoOJ	DEL	INDEL	INDEL	4	4	NA	NA	atpI-spoOJ	NA
1C	20	1C20-1 iGX	6254903	AGGGGGGGAGTC	AGGGGGGAGTC	9	-intergenic-	/	/	/	iGX	MPAO1-WT	INDEL	INTERGENIC	3	1	AGGGGGGAGTC	intergenic region	MODIFIER	atpI-spoOJ	PA5561-PA5562	NA	n.6254910delG	NA	NA	atpI-spoOJ	DEL	INDEL	INDEL	4	4	NA	NA	atpI-spoOJ	NA
1C	14	1C14-1 iGX	2963369	ATG	AG	14	#NAME?	clpA	PA2620	ATP-binding protease component ClpA	iGX	MPAO1-WT	INDEL	INDEL	3	1	AG	frameshift variant	HIGH	clpA	PA2620	protein coding	c.1210delA	p.Ile404fs	1210/2277	clpA	DEL	INDEL	INDEL	8	8	0.794335	94	clpA FS	93.7237
1C	15	1C15-1 iGX	2963369	ATG	AG	14	#NAME?	clpA	PA2620	ATP-binding protease component ClpA	iGX	MPAO1-WT	INDEL	INDEL	3	0.67	AG	frameshift variant	HIGH	clpA	PA2620	protein coding	c.1210delA	p.Ile404fs	1210/2277	clpA	DEL	INDEL	INDEL	8	8	0.794335	94	clpA FS	93.7237
1C	16	1C16-3 iGX	2963369	ATG	AG	14	#NAME?	clpA	PA2620	ATP-binding protease component ClpA	iGX	MPAO1-WT	INDEL	INDEL	2	0.5	AG	frameshift variant	HIGH	clpA	PA2620	protein coding	c.1210delA	p.Ile404fs	1210/2277	clpA	DEL	INDEL	INDEL	8	8	0.794335	94	clpA FS	93.7237
1C	20	1C20-1 iGX	2963369	ATG	AG	14	#NAME?	clpA	PA2620	ATP-binding protease component ClpA	iGX	MPAO1-WT	INDEL	INDEL	3	1	AG	frameshift variant	HIGH	clpA	PA2620	protein coding	c.1210delA	p.Ile404fs	1210/2277	clpA	DEL	INDEL	INDEL	8	8	0.794335	94	clpA FS	93.7237
1C	20	1C20-1 iGX	473405	T	C	20	I72T	mexB	PA0426	multidrug resistance protein MexB	iGX	MPAO1-WT	SNV	NON-SYN	3	1	C	missense variant	MODERATE	mexB	PA0426	protein coding	c.215T>C	p.Ile72Thr	215/3141	mexB	SNV	T>C	TRANSITION	16	16	0.732157	94	mexB I72T	84.4162
1D	2	1D2-1 iGX	4006831	ATC	AC	2	#NAME?	nalD	PA3574	transcriptional regulator	iGX	MPAO1-WT	INDEL	INDEL	3	1	AC	frameshift variant	HIGH	nalD	PA3574	protein coding	c.323delT	p.Ile108fs	323/639	nalD	DEL	INDEL	INDEL	2	2	0.774015	94	nalD FS	58.1795
1D	3	1D3-1 iGX	4006831	ATC	AC	2	#NAME?	nalD	PA3574	transcriptional regulator	iGX	MPAO1-WT	INDEL	INDEL	3	1	AC	frameshift variant	HIGH	nalD	PA3574	protein coding	c.323delT	p.Ile108fs	323/639	nalD	DEL	INDEL	INDEL	2	2	0.774015	94	nalD FS	58.1795
1D	4	1D4-1 iGX	4006831	ATC	AC	2	#NAME?	nalD	PA3574	transcriptional regulator	iGX	MPAO1-WT	INDEL	INDEL	3	1	AC	frameshift variant	HIGH	nalD	PA3574	protein coding	c.323delT	p.Ile108fs	323/639	nalD	DEL	INDEL	INDEL	2	2	0.774015	94	nalD FS	58.1795
1D	5	1D5-1 iGX	4006831	ATC	AC	2	#NAME?	nalD	PA3574	transcriptional regulator	iGX	MPAO1-WT	INDEL	INDEL	3	1	AC	frameshift variant	HIGH	nalD	PA3574	protein coding	c.323delT	p.Ile108fs	323/639	nalD	DEL	INDEL	INDEL	2	2	0.774015	94	nalD FS	58.1795
1D	6	1D6-1 iGX	4006831	ATC	AC	2	#NAME?	nalD	PA3574	transcriptional regulator	iGX	MPAO1-WT	INDEL	INDEL	3	1	AC	frameshift variant	HIGH	nalD	PA3574	protein coding	c.323delT	p.Ile108fs	323/639	nalD	DEL	INDEL	INDEL	2	2	0.774015	94	nalD FS	58.1795
1D	7	1D7-1 NXT	4006831	ATC	AC	2	#NAME?	nalD	PA3574	transcriptional regulator	NXT	MPAO1-WT	INDEL	INDEL	2	1	AC	frameshift variant	HIGH	nalD	PA3574	protein coding	c.323delT	p.Ile108fs	323/639	nalD	DEL	INDEL	INDEL	2	2	0.774015	94	nalD FS	58.1795
1D	8	1D8-1 iGX	4006831	ATC	AC	2	#NAME?	nalD	PA3574	transcriptional regulator	iGX	MPAO1-WT	INDEL	INDEL	3	1	AC	frameshift variant	HIGH	nalD	PA3574	protein coding	c.323delT	p.Ile108fs	323/639	nalD	DEL	INDEL	INDEL	2	2	0.774015	94	nalD FS	58.1795
1D	9	1D9-1 iGX	4006831	ATC	AC	2	#NAME?	nalD	PA3574	transcriptional regulator	iGX	MPAO1-WT	INDEL	INDEL	3	1	AC	frameshift variant	HIGH	nalD	PA3574	protein coding	c.323delT	p.Ile108fs	323/639	nalD	DEL	INDEL	INDEL	2	2	0.774015	94	nalD FS	58.1795
1D	10	1D10-2 iGX	4006831	ATC	AC	2	#NAME?	nalD	PA3574	transcriptional regulator	iGX	MPAO1-WT	INDEL	INDEL	2	1	AC	frameshift variant	HIGH	nalD	PA3574	protein coding	c.323delT	p.Ile108fs	323/639	nalD	DEL	INDEL	INDEL	2	2	0.774015	94	nalD FS	58.1795
1D	11	1D11-1 iGX	4006831	ATC	AC	2	#NAME?	nalD	PA3574	transcriptional regulator	iGX	MPAO1-WT	INDEL	INDEL	2	1	AC	frameshift variant	HIGH	nalD	PA3574	protein coding	c.323delT	p.Ile108fs	323/639	nalD	DEL	INDEL	INDEL	2	2	0.774015	94	nalD FS	58.1795
1D	12	1D12-1 NXT	4006831	ATC	AC	2	#NAME?	nalD	PA3574	transcriptional regulator	NXT	MPAO1-WT	INDEL	INDEL	2	1	AC	frameshift variant	HIGH	nalD	PA3574	protein coding	c.323delT	p.Ile108fs	323/639	nalD	DEL	INDEL	INDEL	2	2	0.774015	94	nalD FS	58.1795
1D	13	1D13-1 iGX	4006831	ATC	AC	2	#NAME?	nalD	PA3574	transcriptional regulator	iGX	MPAO1-WT	INDEL	INDEL	2	1	AC	frameshift variant	HIGH	nalD	PA3574	protein coding	c.323delT	p.Ile108fs	323/639	nalD	DEL	INDEL	INDEL	2	2	0.774015	94	nalD FS	58.1795
1D	14	1D14-1 iGX	4006831	ATC	AC	2	#NAME?	nalD	PA3574	transcriptional regulator	iGX	MPAO1-WT	INDEL	INDEL	3	1	AC	frameshift variant	HIGH	nalD	PA3574	protein coding	c.323delT	p.Ile108fs	323/639	nalD	DEL	INDEL	INDEL	2	2	0.774015	94	nalD FS	58.1795
1D	15	1D15-3 iGX	4006831	ATC	AC	2	#NAME?	nalD	PA3574	transcriptional regulator	iGX	MPAO1-WT	INDEL	INDEL	3	1	AC	frameshift variant	HIGH	nalD	PA3574	protein coding	c.323delT	p.Ile108fs	323/639	nalD	DEL	INDEL	INDEL	2	2	0.774015	94	nalD FS	58.1795
1D	16	1D16-1 iGX	4006831	ATC	AC	2	#NAME?	nalD	PA3574	transcriptional regulator	iGX	MPAO1-WT	INDEL	INDEL	3	1	AC	frameshift variant	HIGH	nalD	PA3574	protein coding	c.323delT	p.Ile108fs	323/639	nalD	DEL	INDEL	INDEL	2	2	0.774015	94	nalD FS	58.1795
1D	20	1D20-1 iGX	4006831	ATC	AC	2	#NAME?	nalD	PA3574	transcriptional regulator	iGX	MPAO1-WT	INDEL	INDEL	2	1	AC	frameshift variant	HIGH	nalD	PA3574	protein coding	c.323delT	p.Ile108fs	323/639	nalD	DEL	INDEL	INDEL	2	2	0.774015	94	nalD FS	58.1795
1D	3	1D3-1 iGX	2963007	C	A	3	D525Y	clpA	PA2620	ATP-binding protease component ClpA	iGX	MPAO1-WT	SNV	NON-SYN	3	1	A	missense variant	MODERATE	clpA	PA2620	protein coding	c.1573G>T	p.Asp525Tyr	1573/2277	clpA	SNV	C>A	TRANSVERSION	4	4	0.777311	94	clpA D525Y	93.7237
1D	4	1D4-1 iGX	2963007	C	A	3	D525Y	clpA	PA2620	ATP-binding protease component ClpA	iGX	MPAO1-WT	SNV	NON-SYN	3	1	A	missense variant	MODERATE	clpA	PA2620	protein coding	c.1573G>T	p.Asp525Tyr	1573/2277	clpA	SNV	C>A	TRANSVERSION	4	4	0.777311	94	clpA D525Y	93.7237
1D	5	1D5-1 iGX	2963007	C	A	3	D525Y	clpA	PA2620	ATP-binding protease component ClpA	iGX	MPAO1-WT	SNV	NON-SYN	3	1	A	missense variant	MODERATE	clpA	PA2620	protein coding	c.1573G>T	p.Asp525Tyr	1573/2277	clpA	SNV	C>A	TRANSVERSION	4	4	0.777311	94	clpA D525Y	93.7237
1D	6	1D6-1 iGX	2963007	C	A	3	D525Y	clpA	PA2620	ATP-binding protease component ClpA	iGX	MPAO1-WT	SNV	NON-SYN	3	1	A	missense variant	MODERATE	clpA	PA2620	protein coding	c.1573G>T	p.Asp525Tyr	1573/2277	clpA	SNV	C>A	TRANSVERSION	4	4	0.777311	94	clpA D525Y	93.7237
1D	7	1D7-1 NXT	2963007	C	A	3	D525Y	clpA	PA2620	ATP-binding protease component ClpA	NXT	MPAO1-WT	SNV	NON-SYN	2	1	A	missense variant	MODERATE	clpA	PA2620	protein coding	c.1573G>T	p.Asp525Tyr	1573/2277	clpA	SNV	C>A	TRANSVERSION	4	4	0.777311	94	clpA D525Y	93.7237
1D	8	1D8-1 iGX	2963007	C	A	3	D525Y	clpA	PA2620	ATP-binding protease component ClpA	iGX	MPAO1-WT	SNV	NON-SYN	3	1	A	missense variant	MODERATE	clpA	PA2620	protein coding	c.1573G>T	p.Asp525Tyr	1573/2277	clpA	SNV	C>A	TRANSVERSION	4	4	0.777311	94	clpA D525Y	93.7237
1D	9	1D9-1 iGX	2963007	C	A	3	D525Y	clpA	PA2620	ATP-binding protease component ClpA	iGX	MPAO1-WT	SNV	NON-SYN	3	1	A	missense variant	MODERATE	clpA	PA2620	protein coding	c.1573G>T	p.Asp525Tyr	1573/2277	clpA	SNV	C>A	TRANSVERSION	4	4	0.777311	94	clpA D525Y	93.7237
1D	10	1D10-2 iGX	2963007	C	A	3	D525Y	clpA	PA2620	ATP-binding protease component ClpA	iGX	MPAO1-WT	SNV	NON-SYN	2	1	A	missense variant	MODERATE	clpA	PA2620	protein coding	c.1573G>T	p.Asp525Tyr	1573/2277	clpA	SNV	C>A	TRANSVERSION	4	4	0.777311	94	clpA D525Y	93.7237
1D	11	1D11-1 iGX	2963007	C	A	3	D525Y	clpA	PA2620	ATP-binding protease component ClpA	iGX	MPAO1-WT	SNV	NON-SYN	2	1	A	missense variant	MODERATE	clpA	PA2620	protein coding	c.1573G>T	p.Asp525Tyr	1573/2277	clpA	SNV	C>A	TRANSVERSION	4	4	0.777311	94	clpA D525Y	93.7237
1D	12	1D12-1 NXT	2963007	C	A	3	D525Y	clpA	PA2620	ATP-binding protease component ClpA	NXT	MPAO1-WT	SNV	NON-SYN	2	1	A	missense variant	MODERATE	clpA	PA2620	protein coding	c.1573G>T	p.Asp525Tyr	1573/2277	clpA	SNV	C>A	TRANSVERSION	4	4	0.777311	94	clpA D525Y	93.7237
1D	13	1D13-1 iGX	2963007	C	A	3	D525Y	clpA	PA2620	ATP-binding protease component ClpA	iGX	MPAO1-WT	SNV	NON-SYN	2	1	A	missense variant	MODERATE	clpA	PA2620	protein coding	c.1573G>T	p.Asp525Tyr	1573/2277	clpA	SNV	C>A	TRANSVERSION	4	4	0.777311	94	clpA D525Y	93.7237
1D	14	1D14-1 iGX	2963007	C	A	3	D525Y	clpA	PA2620	ATP-binding protease component ClpA	iGX	MPAO1-WT	SNV	NON-SYN	3	1	A	missense variant	MODERATE	clpA	PA2620	protein coding	c.1573G>T	p.Asp525Tyr	1573/2277	clpA	SNV	C>A	TRANSVERSION	4	4	0.777311	94	clpA D525Y	93.7237
1D	15	1D15-3 iGX	2963007	C	A	3	D525Y	clpA	PA2620	ATP-binding protease component ClpA	iGX	MPAO1-WT	SNV	NON-SYN	3	1	A	missense variant	MODERATE	clpA	PA2620	protein coding	c.1573G>T	p.Asp525Tyr	1573/2277	clpA	SNV	C>A	TRANSVERSION	4	4	0.777311	94	clpA D525Y	93.7237
1D	16	1D16-1 iGX	2963007	C	A	3	D525Y	clpA	PA2620	ATP-binding protease component ClpA	iGX	MPAO1-WT	SNV	NON-SYN	3	1	A	missense variant	MODERATE	clpA	PA2620	protein coding	c.1573G>T	p.Asp525Tyr	1573/2277	clpA	SNV	C>A	TRANSVERSION	4	4	0.777311	94	clpA D525Y	93.7237
1D	20	1D20-1 iGX	2963007	C	A	3	D525Y	clpA	PA2620	ATP-binding protease component ClpA	iGX	MPAO1-WT	SNV	NON-SYN	2	1	A	missense variant	MODERATE	clpA	PA2620	protein coding	c.1573G>T	p.Asp525Tyr	1573/2277	clpA	SNV	C>A	TRANSVERSION	4	4	0.777311	94	clpA D525Y	93.7237
1D	8	1D8-1 iGX	1279140	T	G	8	V260G	phoQ	PA1180	two-component sensor PhoQ	iGX	MPAO1-WT	SNV	NON-SYN	3	0.33	G	missense variant	MODERATE	phoQ	PA1180	protein coding	c.779T>G	p.Val260Gly	779/1347	phoQ	SNV	T>G	TRANSVERSION	4	4	0.653858	91	phoQ V260G	75.6028
1D	9	1D9-2 iGX	1279140	T	G	8	V260G	phoQ	PA1180	two-component sensor PhoQ	iGX	MPAO1-WT	SNV	NON-SYN	3	0.33	G	missense variant	MODERATE	phoQ	PA1180	protein coding	c.779T>G	p.Val260Gly	779/1347	phoQ	SNV	T>G	TRANSVERSION	4	4	0.653858	91	phoQ V260G	75.6028
1D	11	1D11-1 iGX	1279140	T	G	8	V260G	phoQ	PA1180	two-component sensor PhoQ	iGX	MPAO1-WT	SNV	NON-SYN	2	1	G	missense variant	MODERATE	phoQ	PA1180	protein coding	c.779T>G	p.Val260Gly	779/1347	phoQ	SNV	T>G	TRANSVERSION	4	4	0.653858	91	phoQ V260G	75.6028
1D	12	1D12-1 NXT	1279140	T	G	8	V260G	phoQ	PA1180	two-component sensor PhoQ	NXT	MPAO1-WT	SNV	NON-SYN	2	1	G	missense variant	MODERATE	phoQ	PA1180	protein coding	c.779T>G	p.Val260Gly	779/1347	phoQ	SNV	T>G	TRANSVERSION	4	4	0.653858	91	phoQ V260G	75.6028
1D	13	1D13-1 iGX	1279140	T	G	8	V260G	phoQ	PA1180	two-component sensor PhoQ	iGX	MPAO1-WT	SNV	NON-SYN	2	1	G	missense variant	MODERATE	phoQ	PA1180	protein coding	c.779T>G	p.Val260Gly	779/1347	phoQ	SNV	T>G	TRANSVERSION	4	4	0.653858	91	phoQ V260G	75.6028
1D	14	1D14-1 iGX	1279140	T	G	8	V260G	phoQ	PA1180	two-component sensor PhoQ	iGX	MPAO1-WT	SNV	NON-SYN	3	1	G	missense variant	MODERATE	phoQ	PA1180	protein coding	c.779T>G	p.Val260Gly	779/1347	phoQ	SNV	T>G	TRANSVERSION	4	4	0.653858	91	phoQ V260G	75.6028
1D	15	1D15-3 iGX	1279140	T	G	8	V260G	phoQ	PA1180	two-component sensor PhoQ	iGX	MPAO1-WT	SNV	NON-SYN	3	1	G	missense variant	MODERATE	phoQ	PA1180	protein coding	c.779T>G	p.Val260Gly	779/1347	phoQ	SNV	T>G	TRANSVERSION	4	4	0.653858	91	phoQ V260G	75.6028
1D	16	1D16-1 iGX	1279140	T	G	8	V260G	phoQ	PA1180	two-component sensor PhoQ	iGX	MPAO1-WT	SNV	NON-SYN	3	1	G	missense variant	MODERATE	phoQ	PA1180	protein coding	c.779T>G	p.Val260Gly	779/1347	phoQ	SNV	T>G	TRANSVERSION	4	4	0.653858	91	phoQ V260G	75.6028
1D	20	1D20-1 iGX	1279140	T	G	8	V260G	phoQ	PA1180	two-component sensor PhoQ	iGX	MPAO1-WT	SNV	NON-SYN	2	1	G	missense variant	MODERATE	phoQ	PA1180	protein coding	c.779T>G	p.Val260Gly	779/1347	phoQ	SNV	T>G	TRANSVERSION	4	4	0.653858	91	phoQ V260G	75.6028
1D	13	1D13-2 iGX	4928814	CAGGTGCGCAGCAAGATCGAGAAGA	CA	13	#NAME?	/	PA4398	two-component sensor	iGX	MPAO1-WT	INDEL	INDEL	2	0.5	CA	frameshift variant	HIGH	PA4398	PA4398	protein coding	c.819 841delGGTGCGCAGCAAGATCGAGAAGA	p.Val274fs	819/2097	PA4398	DEL	INDEL	INDEL	8	8	0.811808	95	PA4398 FS	80.6202
1D	14	1D14-2 iGX	4928814	CAGGTGCGCAGCAAGATCGAGAAGA	CA	13	#NAME?	/	PA4398	two-component sensor	iGX	MPAO1-WT	INDEL	INDEL	3	0.67	CA	frameshift variant	HIGH	PA4398	PA4398	protein coding	c.819 841delGGTGCGCAGCAAGATCGAGAAGA	p.Val274fs	819/2097	PA4398	DEL	INDEL	INDEL	8	8	0.811808	95	PA4398 FS	80.6202
1D	15	1D15-1 NXT	4928814	CAGGTGCGCAGCAAGATCGAGAAGA	CA	13	#NAME?	/	PA4398	two-component sensor	NXT	MPAO1-WT	INDEL	INDEL	3	0.67	CA	frameshift variant	HIGH	PA4398	PA4398	protein coding	c.819 841delGGTGCGCAGCAAGATCGAGAAGA	p.Val274fs	819/2097	PA4398	DEL	INDEL	INDEL	8	8	0.811808	95	PA4398 FS	80.6202
1D	16	1D16-1 iGX	4928814	CAGGTGCGCAGCAAGATCGAGAAGA	CA	13	#NAME?	/	PA4398	two-component sensor	iGX	MPAO1-WT	INDEL	INDEL	3	0.67	CA	frameshift variant	HIGH	PA4398	PA4398	protein coding	c.819 841delGGTGCGCAGCAAGATCGAGAAGA	p.Val274fs	819/2097	PA4398	DEL	INDEL	INDEL	8	8	0.811808	95	PA4398 FS	80.6202
1D	20	1D20-2 iGX	4928814	CAGGTGCGCAGCAAGATCGAGAAGA	CA	13	#NAME?	/	PA4398	two-component sensor	iGX	MPAO1-WT	INDEL	INDEL	2	0.5	CA	frameshift variant	HIGH	PA4398	PA4398	protein coding	c.819 841delGGTGCGCAGCAAGATCGAGAAGA	p.Val274fs	819/2097	PA4398	DEL	INDEL	INDEL	8	8	0.811808	95	PA4398 FS	80.6202
1D	16	1D16-1 iGX	4988425	G	T	16	A156D	/	PA4456	ABC transporter ATP-binding protein	iGX	MPAO1-WT	SNV	NON-SYN	3	1	T	missense variant	MODERATE	PA4456	PA4456	protein coding	c.467C>A	p.Ala156Asp	467/810	yrbF	SNV	G>T	TRANSVERSION	16	16	0.719306	95	yrbF A156D	89.8325
1D	20	1D20-1 iGX	4988425	G	T	16	A156D	/	PA4456	ABC transporter ATP-binding protein	iGX	MPAO1-WT	SNV	NON-SYN	2	0.5	T	missense variant	MODERATE	PA4456	PA4456	protein coding	c.467C>A	p.Ala156Asp	467/810	yrbF	SNV	G>T	TRANSVERSION	16	16	0.719306	95	yrbF A156D	89.8325

## Sheet: Fig2_MS
Fig 2: MPAO1-mutSTn variants
LINEAGE	PASSAGE	ISOL	POS	REF	ALT	FIXED ONSET	MUTATION	GENE NAME	LOCUS TAG	ANNOTATION	LIBRARY	GENOTYPE	TYPE	SYNONYMOUS	N ISOL	P ISOL	ALLELE	I IMPACT	I GENE NAME	I GENE ID	I HGVS c	I cDNA POS	I CDS POS	I PROT POS	FGENE NAME	I TYPE	NT CHG	TSTV	MIC APPEAR	fMIC	NSCORE	BREADTH	FVAR NAME	AAI num
2A	2	2A2-1 iGX	1500842	TGGGGGGGCTG	TGGGGGGGGCTG	2	#NAME?	/	PA1382	type II secretion system protein	iGX	MPAO1-mutS	INDEL	INDEL	3	0.67	TGGGGGGGGCTGA	HIGH	PA1382	PA1382	protein coding	c.2037dupG	p.Leu680fs	2038/2280	xqhB	INS	INDEL	INDEL	16	16	0.631035	27	xqhB FS	45.7238
2A	7	2A7-1a iGX	1500842	TGGGGGGGCTG	TGGGGGGGGCTG	2	#NAME?	/	PA1382	type II secretion system protein	iGX	MPAO1-mutS	INDEL	INDEL	5	0.6	TGGGGGGGGCTGA	HIGH	PA1382	PA1382	protein coding	c.2037dupG	p.Leu680fs	2038/2280	xqhB	INS	INDEL	INDEL	16	16	0.631035	27	xqhB FS	45.7238
2A	12	2A12-3 NXT	1500842	TGGGGGGGCTGA	TGGGGGGGGCTGA	2	#NAME?	/	PA1382	type II secretion system protein	NXT	MPAO1-mutS	INDEL	INDEL	2	0.5	TGGGGGGGGCTGA	HIGH	PA1382	PA1382	protein coding	c.2037dupG	p.Leu680fs	2038/2280	xqhB	INS	INDEL	INDEL	16	16	0.631035	27	xqhB FS	45.7238
2A	3	2A3-1 iGX	1564097	C	T	3	A44V	/	PA1436	resistance-nodulation-cell division (RND) efflux transporter	iGX	MPAO1-mutS	SNV	NON-SYN	2	0.5	T	MODERATE	PA1436	PA1436	protein coding	c.131C>T	p.Ala44Val	131/3111	PA1436	SNV	C>T	TRANSITION	16	16	0.75559	74	PA1436 A44V	80.8708
2A	4	2A4-1 iGX	1564097	C	T	3	A44V	/	PA1436	resistance-nodulation-cell division (RND) efflux transporter	iGX	MPAO1-mutS	SNV	NON-SYN	3	0.67	T	MODERATE	PA1436	PA1436	protein coding	c.131C>T	p.Ala44Val	131/3111	PA1436	SNV	C>T	TRANSITION	16	16	0.75559	74	PA1436 A44V	80.8708
2A	5	2A5-1 iGX	1564097	C	T	3	A44V	/	PA1436	resistance-nodulation-cell division (RND) efflux transporter	iGX	MPAO1-mutS	SNV	NON-SYN	3	1	T	MODERATE	PA1436	PA1436	protein coding	c.131C>T	p.Ala44Val	131/3111	PA1436	SNV	C>T	TRANSITION	16	16	0.75559	74	PA1436 A44V	80.8708
2A	6	2A6-1 NXT	1564097	C	T	3	A44V	/	PA1436	resistance-nodulation-cell division (RND) efflux transporter	NXT	MPAO1-mutS	SNV	NON-SYN	3	1	T	MODERATE	PA1436	PA1436	protein coding	c.131C>T	p.Ala44Val	131/3111	PA1436	SNV	C>T	TRANSITION	16	16	0.75559	74	PA1436 A44V	80.8708
2A	7	2A7-1a iGX	1564097	C	T	3	A44V	/	PA1436	resistance-nodulation-cell division (RND) efflux transporter	iGX	MPAO1-mutS	SNV	NON-SYN	5	1	T	MODERATE	PA1436	PA1436	protein coding	c.131C>T	p.Ala44Val	131/3111	PA1436	SNV	C>T	TRANSITION	16	16	0.75559	74	PA1436 A44V	80.8708
2A	12	2A12-2 NXT	1564097	C	T	3	A44V	/	PA1436	resistance-nodulation-cell division (RND) efflux transporter	NXT	MPAO1-mutS	SNV	NON-SYN	2	1	T	MODERATE	PA1436	PA1436	protein coding	c.131C>T	p.Ala44Val	131/3111	PA1436	SNV	C>T	TRANSITION	16	16	0.75559	74	PA1436 A44V	80.8708
2A	3	2A3-1 iGX	1671577	A	G	3	D530G	dnaX	PA1532	DNA polymerase III subunits gamma/tau	iGX	MPAO1-mutS	SNV	NON-SYN	2	1	G	MODERATE	dnaX	PA1532	protein coding	c.1589A>G	p.Asp530Gly	1589/2046	dnaX	SNV	A>G	TRANSITION	16	16	0.60825	94	dnaX D530G	80.1249
2A	4	2A4-1 iGX	1671577	A	G	3	D530G	dnaX	PA1532	DNA polymerase III subunits gamma/tau	iGX	MPAO1-mutS	SNV	NON-SYN	3	0.67	G	MODERATE	dnaX	PA1532	protein coding	c.1589A>G	p.Asp530Gly	1589/2046	dnaX	SNV	A>G	TRANSITION	16	16	0.60825	94	dnaX D530G	80.1249
2A	5	2A5-1 iGX	1671577	A	G	3	D530G	dnaX	PA1532	DNA polymerase III subunits gamma/tau	iGX	MPAO1-mutS	SNV	NON-SYN	3	1	G	MODERATE	dnaX	PA1532	protein coding	c.1589A>G	p.Asp530Gly	1589/2046	dnaX	SNV	A>G	TRANSITION	16	16	0.60825	94	dnaX D530G	80.1249
2A	6	2A6-1 NXT	1671577	A	G	3	D530G	dnaX	PA1532	DNA polymerase III subunits gamma/tau	NXT	MPAO1-mutS	SNV	NON-SYN	3	1	G	MODERATE	dnaX	PA1532	protein coding	c.1589A>G	p.Asp530Gly	1589/2046	dnaX	SNV	A>G	TRANSITION	16	16	0.60825	94	dnaX D530G	80.1249
2A	7	2A7-1a iGX	1671577	A	G	3	D530G	dnaX	PA1532	DNA polymerase III subunits gamma/tau	iGX	MPAO1-mutS	SNV	NON-SYN	5	1	G	MODERATE	dnaX	PA1532	protein coding	c.1589A>G	p.Asp530Gly	1589/2046	dnaX	SNV	A>G	TRANSITION	16	16	0.60825	94	dnaX D530G	80.1249
2A	12	2A12-2 NXT	1671577	A	G	3	D530G	dnaX	PA1532	DNA polymerase III subunits gamma/tau	NXT	MPAO1-mutS	SNV	NON-SYN	2	1	G	MODERATE	dnaX	PA1532	protein coding	c.1589A>G	p.Asp530Gly	1589/2046	dnaX	SNV	A>G	TRANSITION	16	16	0.60825	94	dnaX D530G	80.1249
2A	3	2A3-1 iGX	2201740	C	T	3	V305I	liuD	PA2012	methylcrotonyl-CoA carboxylase subunit alpha	iGX	MPAO1-mutS	SNV	NON-SYN	2	1	T	MODERATE	liuD	PA2012	protein coding	c.913G>A	p.Val305Ile	913/1968	liuD	SNV	C>T	TRANSITION	16	16	0.80052	93	liuD V305I	81.0523
2A	4	2A4-1 iGX	2201740	C	T	3	V305I	liuD	PA2012	methylcrotonyl-CoA carboxylase subunit alpha	iGX	MPAO1-mutS	SNV	NON-SYN	3	0.67	T	MODERATE	liuD	PA2012	protein coding	c.913G>A	p.Val305Ile	913/1968	liuD	SNV	C>T	TRANSITION	16	16	0.80052	93	liuD V305I	81.0523
2A	5	2A5-1 iGX	2201740	C	T	3	V305I	liuD	PA2012	methylcrotonyl-CoA carboxylase subunit alpha	iGX	MPAO1-mutS	SNV	NON-SYN	3	1	T	MODERATE	liuD	PA2012	protein coding	c.913G>A	p.Val305Ile	913/1968	liuD	SNV	C>T	TRANSITION	16	16	0.80052	93	liuD V305I	81.0523
2A	6	2A6-1 NXT	2201740	C	T	3	V305I	liuD	PA2012	methylcrotonyl-CoA carboxylase subunit alpha	NXT	MPAO1-mutS	SNV	NON-SYN	3	1	T	MODERATE	liuD	PA2012	protein coding	c.913G>A	p.Val305Ile	913/1968	liuD	SNV	C>T	TRANSITION	16	16	0.80052	93	liuD V305I	81.0523
2A	7	2A7-1a iGX	2201740	C	T	3	V305I	liuD	PA2012	methylcrotonyl-CoA carboxylase subunit alpha	iGX	MPAO1-mutS	SNV	NON-SYN	5	1	T	MODERATE	liuD	PA2012	protein coding	c.913G>A	p.Val305Ile	913/1968	liuD	SNV	C>T	TRANSITION	16	16	0.80052	93	liuD V305I	81.0523
2A	12	2A12-2 NXT	2201740	C	T	3	V305I	liuD	PA2012	methylcrotonyl-CoA carboxylase subunit alpha	NXT	MPAO1-mutS	SNV	NON-SYN	2	1	T	MODERATE	liuD	PA2012	protein coding	c.913G>A	p.Val305Ile	913/1968	liuD	SNV	C>T	TRANSITION	16	16	0.80052	93	liuD V305I	81.0523
2A	3	2A3-1 iGX	2793247	T	C	3	D296G	/	PA2475	cytochrome P450	iGX	MPAO1-mutS	SNV	NON-SYN	2	1	C	MODERATE	PA2475	PA2475	protein coding	c.887A>G	p.Asp296Gly	887/1335	PA2475	SNV	T>C	TRANSITION	16	16	0.763598	24	PA2475 D296G	96.5943
2A	4	2A4-1 iGX	2793247	T	C	3	D296G	/	PA2475	cytochrome P450	iGX	MPAO1-mutS	SNV	NON-SYN	3	0.33	C	MODERATE	PA2475	PA2475	protein coding	c.887A>G	p.Asp296Gly	887/1335	PA2475	SNV	T>C	TRANSITION	16	16	0.763598	24	PA2475 D296G	96.5943
2A	5	2A5-1 iGX	2793247	T	C	3	D296G	/	PA2475	cytochrome P450	iGX	MPAO1-mutS	SNV	NON-SYN	3	1	C	MODERATE	PA2475	PA2475	protein coding	c.887A>G	p.Asp296Gly	887/1335	PA2475	SNV	T>C	TRANSITION	16	16	0.763598	24	PA2475 D296G	96.5943
2A	6	2A6-1 NXT	2793247	T	C	3	D296G	/	PA2475	cytochrome P450	NXT	MPAO1-mutS	SNV	NON-SYN	3	1	C	MODERATE	PA2475	PA2475	protein coding	c.887A>G	p.Asp296Gly	887/1335	PA2475	SNV	T>C	TRANSITION	16	16	0.763598	24	PA2475 D296G	96.5943
2A	7	2A7-1a iGX	2793247	T	C	3	D296G	/	PA2475	cytochrome P450	iGX	MPAO1-mutS	SNV	NON-SYN	5	1	C	MODERATE	PA2475	PA2475	protein coding	c.887A>G	p.Asp296Gly	887/1335	PA2475	SNV	T>C	TRANSITION	16	16	0.763598	24	PA2475 D296G	96.5943
2A	12	2A12-2 NXT	2793247	T	C	3	D296G	/	PA2475	cytochrome P450	NXT	MPAO1-mutS	SNV	NON-SYN	2	1	C	MODERATE	PA2475	PA2475	protein coding	c.887A>G	p.Asp296Gly	887/1335	PA2475	SNV	T>C	TRANSITION	16	16	0.763598	24	PA2475 D296G	96.5943
2A	3	2A3-1 iGX	3640766	T	C	3	S201P	/	PA3254	ABC transporter ATP-binding protein	iGX	MPAO1-mutS	SNV	NON-SYN	2	1	C	MODERATE	PA3254	PA3254	protein coding	c.601T>C	p.Ser201Pro	601/996	PA3254	SNV	T>C	TRANSITION	16	16	0.818904	86	PA3254 S201P	82.0158
2A	4	2A4-1 iGX	3640766	T	C	3	S201P	/	PA3254	ABC transporter ATP-binding protein	iGX	MPAO1-mutS	SNV	NON-SYN	3	0.67	C	MODERATE	PA3254	PA3254	protein coding	c.601T>C	p.Ser201Pro	601/996	PA3254	SNV	T>C	TRANSITION	16	16	0.818904	86	PA3254 S201P	82.0158
2A	5	2A5-1 iGX	3640766	T	C	3	S201P	/	PA3254	ABC transporter ATP-binding protein	iGX	MPAO1-mutS	SNV	NON-SYN	3	1	C	MODERATE	PA3254	PA3254	protein coding	c.601T>C	p.Ser201Pro	601/996	PA3254	SNV	T>C	TRANSITION	16	16	0.818904	86	PA3254 S201P	82.0158
2A	6	2A6-1 NXT	3640766	T	C	3	S201P	/	PA3254	ABC transporter ATP-binding protein	NXT	MPAO1-mutS	SNV	NON-SYN	3	1	C	MODERATE	PA3254	PA3254	protein coding	c.601T>C	p.Ser201Pro	601/996	PA3254	SNV	T>C	TRANSITION	16	16	0.818904	86	PA3254 S201P	82.0158
2A	7	2A7-1a iGX	3640766	T	C	3	S201P	/	PA3254	ABC transporter ATP-binding protein	iGX	MPAO1-mutS	SNV	NON-SYN	5	1	C	MODERATE	PA3254	PA3254	protein coding	c.601T>C	p.Ser201Pro	601/996	PA3254	SNV	T>C	TRANSITION	16	16	0.818904	86	PA3254 S201P	82.0158
2A	12	2A12-2 NXT	3640766	T	C	3	S201P	/	PA3254	ABC transporter ATP-binding protein	NXT	MPAO1-mutS	SNV	NON-SYN	2	1	C	MODERATE	PA3254	PA3254	protein coding	c.601T>C	p.Ser201Pro	601/996	PA3254	SNV	T>C	TRANSITION	16	16	0.818904	86	PA3254 S201P	82.0158
2A	3	2A3-1 iGX	3754675	G	A	3	G86G	/	PA3343	hypothetical protein	iGX	MPAO1-mutS	SNV	SYN	2	1	A	LOW	PA3343	PA3343	protein coding	c.258C>T	p.Gly86Gly	258/1170	hsbD	SNV	G>A	TRANSITION	16	16	0.632359	30	hsbD G86G	93.1699
2A	4	2A4-1 iGX	3754675	G	A	3	G86G	/	PA3343	hypothetical protein	iGX	MPAO1-mutS	SNV	SYN	3	1	A	LOW	PA3343	PA3343	protein coding	c.258C>T	p.Gly86Gly	258/1170	hsbD	SNV	G>A	TRANSITION	16	16	0.632359	30	hsbD G86G	93.1699
2A	5	2A5-1 iGX	3754675	G	A	3	G86G	/	PA3343	hypothetical protein	iGX	MPAO1-mutS	SNV	SYN	3	1	A	LOW	PA3343	PA3343	protein coding	c.258C>T	p.Gly86Gly	258/1170	hsbD	SNV	G>A	TRANSITION	16	16	0.632359	30	hsbD G86G	93.1699
2A	6	2A6-1 NXT	3754675	G	A	3	G86G	/	PA3343	hypothetical protein	NXT	MPAO1-mutS	SNV	SYN	3	1	A	LOW	PA3343	PA3343	protein coding	c.258C>T	p.Gly86Gly	258/1170	hsbD	SNV	G>A	TRANSITION	16	16	0.632359	30	hsbD G86G	93.1699
2A	7	2A7-1a iGX	3754675	G	A	3	G86G	/	PA3343	hypothetical protein	iGX	MPAO1-mutS	SNV	SYN	5	1	A	LOW	PA3343	PA3343	protein coding	c.258C>T	p.Gly86Gly	258/1170	hsbD	SNV	G>A	TRANSITION	16	16	0.632359	30	hsbD G86G	93.1699
2A	12	2A12-2 NXT	3754675	G	A	3	G86G	/	PA3343	hypothetical protein	NXT	MPAO1-mutS	SNV	SYN	2	1	A	LOW	PA3343	PA3343	protein coding	c.258C>T	p.Gly86Gly	258/1170	hsbD	SNV	G>A	TRANSITION	16	16	0.632359	30	hsbD G86G	93.1699
2A	3	2A3-1 iGX	3782872	G	A	3	S226S	/	PA3375	ABC transporter ATP-binding protein	iGX	MPAO1-mutS	SNV	SYN	2	0.5	A	LOW	PA3375	PA3375	protein coding	c.678C>T	p.Ser226Ser	678/717	phnL	SNV	G>A	TRANSITION	16	16	0.72734	37	phnL S226S	94.0377
2A	4	2A4-1 iGX	3782872	G	A	3	S226S	/	PA3375	ABC transporter ATP-binding protein	iGX	MPAO1-mutS	SNV	SYN	3	0.67	A	LOW	PA3375	PA3375	protein coding	c.678C>T	p.Ser226Ser	678/717	phnL	SNV	G>A	TRANSITION	16	16	0.72734	37	phnL S226S	94.0377
2A	5	2A5-1 iGX	3782872	G	A	3	S226S	/	PA3375	ABC transporter ATP-binding protein	iGX	MPAO1-mutS	SNV	SYN	3	1	A	LOW	PA3375	PA3375	protein coding	c.678C>T	p.Ser226Ser	678/717	phnL	SNV	G>A	TRANSITION	16	16	0.72734	37	phnL S226S	94.0377
2A	6	2A6-1 NXT	3782872	G	A	3	S226S	/	PA3375	ABC transporter ATP-binding protein	NXT	MPAO1-mutS	SNV	SYN	3	1	A	LOW	PA3375	PA3375	protein coding	c.678C>T	p.Ser226Ser	678/717	phnL	SNV	G>A	TRANSITION	16	16	0.72734	37	phnL S226S	94.0377
2A	7	2A7-1a iGX	3782872	G	A	3	S226S	/	PA3375	ABC transporter ATP-binding protein	iGX	MPAO1-mutS	SNV	SYN	5	1	A	LOW	PA3375	PA3375	protein coding	c.678C>T	p.Ser226Ser	678/717	phnL	SNV	G>A	TRANSITION	16	16	0.72734	37	phnL S226S	94.0377
2A	12	2A12-2 NXT	3782872	G	A	3	S226S	/	PA3375	ABC transporter ATP-binding protein	NXT	MPAO1-mutS	SNV	SYN	2	1	A	LOW	PA3375	PA3375	protein coding	c.678C>T	p.Ser226Ser	678/717	phnL	SNV	G>A	TRANSITION	16	16	0.72734	37	phnL S226S	94.0377
2A	3	2A3-1 iGX	4549151	GCCCCCCTG	GCCCCCCCTG	3	#NAME?	/	PA4071	hypothetical protein	iGX	MPAO1-mutS	INDEL	INDEL	2	1	GCCCCCCCTG	HIGH	PA4071	PA4071	protein coding	c.353 354insG	p.Asp121fs	353/579	PA4071	INS	INDEL	INDEL	16	16	0.518668	36	PA4071 FS	82.456
2A	4	2A4-1 iGX	4549151	GCCCCCCTG	GCCCCCCCTG	3	#NAME?	/	PA4071	hypothetical protein	iGX	MPAO1-mutS	INDEL	INDEL	3	1	GCCCCCCCTG	HIGH	PA4071	PA4071	protein coding	c.353 354insG	p.Asp121fs	353/579	PA4071	INS	INDEL	INDEL	16	16	0.518668	36	PA4071 FS	82.456
2A	5	2A5-1 iGX	4549151	GCCCCCCTG	GCCCCCCCTG	3	#NAME?	/	PA4071	hypothetical protein	iGX	MPAO1-mutS	INDEL	INDEL	3	1	GCCCCCCCTG	HIGH	PA4071	PA4071	protein coding	c.353 354insG	p.Asp121fs	353/579	PA4071	INS	INDEL	INDEL	16	16	0.518668	36	PA4071 FS	82.456
2A	6	2A6-2 NXT	4549151	GCCCCCCTG	GCCCCCCCTG	3	#NAME?	/	PA4071	hypothetical protein	NXT	MPAO1-mutS	INDEL	INDEL	3	0.67	GCCCCCCCTG	HIGH	PA4071	PA4071	protein coding	c.353 354insG	p.Asp121fs	353/579	PA4071	INS	INDEL	INDEL	16	16	0.518668	36	PA4071 FS	82.456
2A	7	2A7-1a iGX	4549151	GCCCCCCTG	GCCCCCCCTG	3	#NAME?	/	PA4071	hypothetical protein	iGX	MPAO1-mutS	INDEL	INDEL	5	1	GCCCCCCCTG	HIGH	PA4071	PA4071	protein coding	c.353 354insG	p.Asp121fs	353/579	PA4071	INS	INDEL	INDEL	16	16	0.518668	36	PA4071 FS	82.456
2A	12	2A12-2 NXT	4549151	GCCCCCCTG	GCCCCCCCTG	3	#NAME?	/	PA4071	hypothetical protein	NXT	MPAO1-mutS	INDEL	INDEL	2	1	GCCCCCCCTG	HIGH	PA4071	PA4071	protein coding	c.353 354insG	p.Asp121fs	353/579	PA4071	INS	INDEL	INDEL	16	16	0.518668	36	PA4071 FS	82.456
2A	3	2A3-1 iGX	4808845	G	A	3	A197V	/	PA4286	hypothetical protein	iGX	MPAO1-mutS	SNV	NON-SYN	2	1	A	MODERATE	PA4286	PA4286	protein coding	c.590C>T	p.Ala197Val	590/684	PA4286	SNV	G>A	TRANSITION	16	16	0.672811	87	PA4286 A197V	70.3463
2A	4	2A4-1 iGX	4808845	G	A	3	A197V	/	PA4286	hypothetical protein	iGX	MPAO1-mutS	SNV	NON-SYN	3	0.67	A	MODERATE	PA4286	PA4286	protein coding	c.590C>T	p.Ala197Val	590/684	PA4286	SNV	G>A	TRANSITION	16	16	0.672811	87	PA4286 A197V	70.3463
2A	5	2A5-1 iGX	4808845	G	A	3	A197V	/	PA4286	hypothetical protein	iGX	MPAO1-mutS	SNV	NON-SYN	3	1	A	MODERATE	PA4286	PA4286	protein coding	c.590C>T	p.Ala197Val	590/684	PA4286	SNV	G>A	TRANSITION	16	16	0.672811	87	PA4286 A197V	70.3463
2A	6	2A6-1 NXT	4808845	G	A	3	A197V	/	PA4286	hypothetical protein	NXT	MPAO1-mutS	SNV	NON-SYN	3	1	A	MODERATE	PA4286	PA4286	protein coding	c.590C>T	p.Ala197Val	590/684	PA4286	SNV	G>A	TRANSITION	16	16	0.672811	87	PA4286 A197V	70.3463
2A	7	2A7-1a iGX	4808845	G	A	3	A197V	/	PA4286	hypothetical protein	iGX	MPAO1-mutS	SNV	NON-SYN	5	1	A	MODERATE	PA4286	PA4286	protein coding	c.590C>T	p.Ala197Val	590/684	PA4286	SNV	G>A	TRANSITION	16	16	0.672811	87	PA4286 A197V	70.3463
2A	12	2A12-2 NXT	4808845	G	A	3	A197V	/	PA4286	hypothetical protein	NXT	MPAO1-mutS	SNV	NON-SYN	2	1	A	MODERATE	PA4286	PA4286	protein coding	c.590C>T	p.Ala197Val	590/684	PA4286	SNV	G>A	TRANSITION	16	16	0.672811	87	PA4286 A197V	70.3463
2A	3	2A3-1 iGX	4903384	T	C	3	-intergenic-	/	/	/	iGX	MPAO1-mutS	SNV	INTERGENIC	2	1	C	MODIFIER	PA4373-PA4374	PA4373-PA4374	NA	n.4903384T>C	NA	NA	PA4373-mexV	SNV	T>C	TRANSITION	16	16	NA	NA	PA4373-mexV	NA
2A	4	2A4-1 iGX	4903384	T	C	3	-intergenic-	/	/	/	iGX	MPAO1-mutS	SNV	INTERGENIC	3	1	C	MODIFIER	PA4373-PA4374	PA4373-PA4374	NA	n.4903384T>C	NA	NA	PA4373-mexV	SNV	T>C	TRANSITION	16	16	NA	NA	PA4373-mexV	NA
2A	5	2A5-1 iGX	4903384	T	C	3	-intergenic-	/	/	/	iGX	MPAO1-mutS	SNV	INTERGENIC	3	1	C	MODIFIER	PA4373-PA4374	PA4373-PA4374	NA	n.4903384T>C	NA	NA	PA4373-mexV	SNV	T>C	TRANSITION	16	16	NA	NA	PA4373-mexV	NA
2A	6	2A6-1 NXT	4903384	T	C	3	-intergenic-	/	/	/	NXT	MPAO1-mutS	SNV	INTERGENIC	3	1	C	MODIFIER	PA4373-PA4374	PA4373-PA4374	NA	n.4903384T>C	NA	NA	PA4373-mexV	SNV	T>C	TRANSITION	16	16	NA	NA	PA4373-mexV	NA
2A	7	2A7-1a iGX	4903384	T	C	3	-intergenic-	/	/	/	iGX	MPAO1-mutS	SNV	INTERGENIC	5	1	C	MODIFIER	PA4373-PA4374	PA4373-PA4374	NA	n.4903384T>C	NA	NA	PA4373-mexV	SNV	T>C	TRANSITION	16	16	NA	NA	PA4373-mexV	NA
2A	12	2A12-2 NXT	4903384	T	C	3	-intergenic-	/	/	/	NXT	MPAO1-mutS	SNV	INTERGENIC	2	1	C	MODIFIER	PA4373-PA4374	PA4373-PA4374	NA	n.4903384T>C	NA	NA	PA4373-mexV	SNV	T>C	TRANSITION	16	16	NA	NA	PA4373-mexV	NA
2A	3	2A3-1 iGX	5069348	C	T	3	A62T	pilA	PA4525	type 4 fimbrial protein PilA	iGX	MPAO1-mutS	SNV	NON-SYN	2	1	T	MODERATE	pilA	PA4525	protein coding	c.184G>A	p.Ala62Thr	184/450	pilA	SNV	C>T	TRANSITION	16	16	0	88	pilA A62T	44.5145
2A	4	2A4-1 iGX	5069348	C	T	3	A62T	pilA	PA4525	type 4 fimbrial protein PilA	iGX	MPAO1-mutS	SNV	NON-SYN	3	1	T	MODERATE	pilA	PA4525	protein coding	c.184G>A	p.Ala62Thr	184/450	pilA	SNV	C>T	TRANSITION	16	16	0	88	pilA A62T	44.5145
2A	5	2A5-1 iGX	5069348	C	T	3	A62T	pilA	PA4525	type 4 fimbrial protein PilA	iGX	MPAO1-mutS	SNV	NON-SYN	3	1	T	MODERATE	pilA	PA4525	protein coding	c.184G>A	p.Ala62Thr	184/450	pilA	SNV	C>T	TRANSITION	16	16	0	88	pilA A62T	44.5145
2A	6	2A6-1 NXT	5069348	C	T	3	A62T	pilA	PA4525	type 4 fimbrial protein PilA	NXT	MPAO1-mutS	SNV	NON-SYN	3	1	T	MODERATE	pilA	PA4525	protein coding	c.184G>A	p.Ala62Thr	184/450	pilA	SNV	C>T	TRANSITION	16	16	0	88	pilA A62T	44.5145
2A	7	2A7-1a iGX	5069348	C	T	3	A62T	pilA	PA4525	type 4 fimbrial protein PilA	iGX	MPAO1-mutS	SNV	NON-SYN	5	1	T	MODERATE	pilA	PA4525	protein coding	c.184G>A	p.Ala62Thr	184/450	pilA	SNV	C>T	TRANSITION	16	16	0	88	pilA A62T	44.5145
2A	12	2A12-2 NXT	5069348	C	T	3	A62T	pilA	PA4525	type 4 fimbrial protein PilA	NXT	MPAO1-mutS	SNV	NON-SYN	2	1	T	MODERATE	pilA	PA4525	protein coding	c.184G>A	p.Ala62Thr	184/450	pilA	SNV	C>T	TRANSITION	16	16	0	88	pilA A62T	44.5145
2A	3	2A3-1 iGX	5314166	G	A	3	G164D	pgi	PA4732	glucose-6-phosphate isomerase	iGX	MPAO1-mutS	SNV	NON-SYN	2	1	A	MODERATE	pgi	PA4732	protein coding	c.491G>A	p.Gly164Asp	491/1665	pgi	SNV	G>A	TRANSITION	16	16	0.726227	95	pgi G164D	85.3613
2A	4	2A4-1 iGX	5314166	G	A	3	G164D	pgi	PA4732	glucose-6-phosphate isomerase	iGX	MPAO1-mutS	SNV	NON-SYN	3	1	A	MODERATE	pgi	PA4732	protein coding	c.491G>A	p.Gly164Asp	491/1665	pgi	SNV	G>A	TRANSITION	16	16	0.726227	95	pgi G164D	85.3613
2A	5	2A5-1 iGX	5314166	G	A	3	G164D	pgi	PA4732	glucose-6-phosphate isomerase	iGX	MPAO1-mutS	SNV	NON-SYN	3	1	A	MODERATE	pgi	PA4732	protein coding	c.491G>A	p.Gly164Asp	491/1665	pgi	SNV	G>A	TRANSITION	16	16	0.726227	95	pgi G164D	85.3613
2A	6	2A6-1 NXT	5314166	G	A	3	G164D	pgi	PA4732	glucose-6-phosphate isomerase	NXT	MPAO1-mutS	SNV	NON-SYN	3	1	A	MODERATE	pgi	PA4732	protein coding	c.491G>A	p.Gly164Asp	491/1665	pgi	SNV	G>A	TRANSITION	16	16	0.726227	95	pgi G164D	85.3613
2A	7	2A7-1a iGX	5314166	G	A	3	G164D	pgi	PA4732	glucose-6-phosphate isomerase	iGX	MPAO1-mutS	SNV	NON-SYN	5	1	A	MODERATE	pgi	PA4732	protein coding	c.491G>A	p.Gly164Asp	491/1665	pgi	SNV	G>A	TRANSITION	16	16	0.726227	95	pgi G164D	85.3613
2A	12	2A12-2 NXT	5314166	G	A	3	G164D	pgi	PA4732	glucose-6-phosphate isomerase	NXT	MPAO1-mutS	SNV	NON-SYN	2	1	A	MODERATE	pgi	PA4732	protein coding	c.491G>A	p.Gly164Asp	491/1665	pgi	SNV	G>A	TRANSITION	16	16	0.726227	95	pgi G164D	85.3613
2A	3	2A3-1 iGX	5316359	G	A	3	G276R	acsB	PA4733	acetyl-CoA synthetase	iGX	MPAO1-mutS	SNV	NON-SYN	2	1	A	MODERATE	acsB	PA4733	protein coding	c.826G>A	p.Gly276Arg	826/1938	acsB	SNV	G>A	TRANSITION	16	16	0.678174	76	acsB G276R	86.3566
2A	4	2A4-1 iGX	5316359	G	A	3	G276R	acsB	PA4733	acetyl-CoA synthetase	iGX	MPAO1-mutS	SNV	NON-SYN	3	0.67	A	MODERATE	acsB	PA4733	protein coding	c.826G>A	p.Gly276Arg	826/1938	acsB	SNV	G>A	TRANSITION	16	16	0.678174	76	acsB G276R	86.3566
2A	5	2A5-1 iGX	5316359	G	A	3	G276R	acsB	PA4733	acetyl-CoA synthetase	iGX	MPAO1-mutS	SNV	NON-SYN	3	1	A	MODERATE	acsB	PA4733	protein coding	c.826G>A	p.Gly276Arg	826/1938	acsB	SNV	G>A	TRANSITION	16	16	0.678174	76	acsB G276R	86.3566
2A	6	2A6-1 NXT	5316359	G	A	3	G276R	acsB	PA4733	acetyl-CoA synthetase	NXT	MPAO1-mutS	SNV	NON-SYN	3	1	A	MODERATE	acsB	PA4733	protein coding	c.826G>A	p.Gly276Arg	826/1938	acsB	SNV	G>A	TRANSITION	16	16	0.678174	76	acsB G276R	86.3566
2A	7	2A7-1a iGX	5316359	G	A	3	G276R	acsB	PA4733	acetyl-CoA synthetase	iGX	MPAO1-mutS	SNV	NON-SYN	5	1	A	MODERATE	acsB	PA4733	protein coding	c.826G>A	p.Gly276Arg	826/1938	acsB	SNV	G>A	TRANSITION	16	16	0.678174	76	acsB G276R	86.3566
2A	12	2A12-2 NXT	5316359	G	A	3	G276R	acsB	PA4733	acetyl-CoA synthetase	NXT	MPAO1-mutS	SNV	NON-SYN	2	1	A	MODERATE	acsB	PA4733	protein coding	c.826G>A	p.Gly276Arg	826/1938	acsB	SNV	G>A	TRANSITION	16	16	0.678174	76	acsB G276R	86.3566
2A	3	2A3-1 iGX	5408559	T	C	3	T251A	/	PA4818	hypothetical protein	iGX	MPAO1-mutS	SNV	NON-SYN	2	1	C	MODERATE	PA4818	PA4818	protein coding	c.751A>G	p.Thr251Ala	751/1437	PA4818	SNV	T>C	TRANSITION	16	16	0.574324	44	PA4818 T251A	73.4689
2A	4	2A4-1 iGX	5408559	T	C	3	T251A	/	PA4818	hypothetical protein	iGX	MPAO1-mutS	SNV	NON-SYN	3	0.67	C	MODERATE	PA4818	PA4818	protein coding	c.751A>G	p.Thr251Ala	751/1437	PA4818	SNV	T>C	TRANSITION	16	16	0.574324	44	PA4818 T251A	73.4689
2A	5	2A5-1 iGX	5408559	T	C	3	T251A	/	PA4818	hypothetical protein	iGX	MPAO1-mutS	SNV	NON-SYN	3	1	C	MODERATE	PA4818	PA4818	protein coding	c.751A>G	p.Thr251Ala	751/1437	PA4818	SNV	T>C	TRANSITION	16	16	0.574324	44	PA4818 T251A	73.4689
2A	6	2A6-1 NXT	5408559	T	C	3	T251A	/	PA4818	hypothetical protein	NXT	MPAO1-mutS	SNV	NON-SYN	3	1	C	MODERATE	PA4818	PA4818	protein coding	c.751A>G	p.Thr251Ala	751/1437	PA4818	SNV	T>C	TRANSITION	16	16	0.574324	44	PA4818 T251A	73.4689
2A	7	2A7-1a iGX	5408559	T	C	3	T251A	/	PA4818	hypothetical protein	iGX	MPAO1-mutS	SNV	NON-SYN	5	1	C	MODERATE	PA4818	PA4818	protein coding	c.751A>G	p.Thr251Ala	751/1437	PA4818	SNV	T>C	TRANSITION	16	16	0.574324	44	PA4818 T251A	73.4689
2A	12	2A12-2 NXT	5408559	T	C	3	T251A	/	PA4818	hypothetical protein	NXT	MPAO1-mutS	SNV	NON-SYN	2	1	C	MODERATE	PA4818	PA4818	protein coding	c.751A>G	p.Thr251Ala	751/1437	PA4818	SNV	T>C	TRANSITION	16	16	0.574324	44	PA4818 T251A	73.4689
2A	3	2A3-1 iGX	5563066	G	A	3	G217S	psd	PA4957	phosphatidylserine decarboxylase	iGX	MPAO1-mutS	SNV	NON-SYN	2	0.5	A	MODERATE	psd	PA4957	protein coding	c.649G>A	p.Gly217Ser	649/870	psd	SNV	G>A	TRANSITION	16	16	0.699341	95	psd G217S	86.4902
2A	4	2A4-1 iGX	5563066	G	A	3	G217S	psd	PA4957	phosphatidylserine decarboxylase	iGX	MPAO1-mutS	SNV	NON-SYN	3	1	A	MODERATE	psd	PA4957	protein coding	c.649G>A	p.Gly217Ser	649/870	psd	SNV	G>A	TRANSITION	16	16	0.699341	95	psd G217S	86.4902
2A	5	2A5-1 iGX	5563066	G	A	3	G217S	psd	PA4957	phosphatidylserine decarboxylase	iGX	MPAO1-mutS	SNV	NON-SYN	3	1	A	MODERATE	psd	PA4957	protein coding	c.649G>A	p.Gly217Ser	649/870	psd	SNV	G>A	TRANSITION	16	16	0.699341	95	psd G217S	86.4902
2A	6	2A6-1 NXT	5563066	G	A	3	G217S	psd	PA4957	phosphatidylserine decarboxylase	NXT	MPAO1-mutS	SNV	NON-SYN	3	1	A	MODERATE	psd	PA4957	protein coding	c.649G>A	p.Gly217Ser	649/870	psd	SNV	G>A	TRANSITION	16	16	0.699341	95	psd G217S	86.4902
2A	7	2A7-1a iGX	5563066	G	A	3	G217S	psd	PA4957	phosphatidylserine decarboxylase	iGX	MPAO1-mutS	SNV	NON-SYN	5	1	A	MODERATE	psd	PA4957	protein coding	c.649G>A	p.Gly217Ser	649/870	psd	SNV	G>A	TRANSITION	16	16	0.699341	95	psd G217S	86.4902
2A	12	2A12-2 NXT	5563066	G	A	3	G217S	psd	PA4957	phosphatidylserine decarboxylase	NXT	MPAO1-mutS	SNV	NON-SYN	2	1	A	MODERATE	psd	PA4957	protein coding	c.649G>A	p.Gly217Ser	649/870	psd	SNV	G>A	TRANSITION	16	16	0.699341	95	psd G217S	86.4902
2A	3	2A3-1 iGX	5875763	G	A	3	L269L	/	PA5218	transcriptional regulator	iGX	MPAO1-mutS	SNV	SYN	2	0.5	A	LOW	PA5218	PA5218	protein coding	c.805C>T	p.Leu269Leu	805/915	PA5218	SNV	G>A	TRANSITION	16	16	0.546668	38	PA5218 L269L	85.1629
2A	4	2A4-1 iGX	5875763	G	A	3	L269L	/	PA5218	transcriptional regulator	iGX	MPAO1-mutS	SNV	SYN	3	0.67	A	LOW	PA5218	PA5218	protein coding	c.805C>T	p.Leu269Leu	805/915	PA5218	SNV	G>A	TRANSITION	16	16	0.546668	38	PA5218 L269L	85.1629
2A	5	2A5-1 iGX	5875763	G	A	3	L269L	/	PA5218	transcriptional regulator	iGX	MPAO1-mutS	SNV	SYN	3	1	A	LOW	PA5218	PA5218	protein coding	c.805C>T	p.Leu269Leu	805/915	PA5218	SNV	G>A	TRANSITION	16	16	0.546668	38	PA5218 L269L	85.1629
2A	6	2A6-1 NXT	5875763	G	A	3	L269L	/	PA5218	transcriptional regulator	NXT	MPAO1-mutS	SNV	SYN	3	1	A	LOW	PA5218	PA5218	protein coding	c.805C>T	p.Leu269Leu	805/915	PA5218	SNV	G>A	TRANSITION	16	16	0.546668	38	PA5218 L269L	85.1629
2A	7	2A7-1a iGX	5875763	G	A	3	L269L	/	PA5218	transcriptional regulator	iGX	MPAO1-mutS	SNV	SYN	5	1	A	LOW	PA5218	PA5218	protein coding	c.805C>T	p.Leu269Leu	805/915	PA5218	SNV	G>A	TRANSITION	16	16	0.546668	38	PA5218 L269L	85.1629
2A	12	2A12-2 NXT	5875763	G	A	3	L269L	/	PA5218	transcriptional regulator	NXT	MPAO1-mutS	SNV	SYN	2	1	A	LOW	PA5218	PA5218	protein coding	c.805C>T	p.Leu269Leu	805/915	PA5218	SNV	G>A	TRANSITION	16	16	0.546668	38	PA5218 L269L	85.1629
2A	3	2A3-1 iGX	742600	A	G	3	I226V	/	PA0685	type II secretion system protein	iGX	MPAO1-mutS	SNV	NON-SYN	2	1	G	MODERATE	PA0685	PA0685	protein coding	c.676A>G	p.Ile226Val	676/2412	hxcQ	SNV	A>G	TRANSITION	16	16	0.809393	48	hxcQ I226V	79.5464
2A	4	2A4-1 iGX	742600	A	G	3	I226V	/	PA0685	type II secretion system protein	iGX	MPAO1-mutS	SNV	NON-SYN	3	0.67	G	MODERATE	PA0685	PA0685	protein coding	c.676A>G	p.Ile226Val	676/2412	hxcQ	SNV	A>G	TRANSITION	16	16	0.809393	48	hxcQ I226V	79.5464
2A	5	2A5-1 iGX	742600	A	G	3	I226V	/	PA0685	type II secretion system protein	iGX	MPAO1-mutS	SNV	NON-SYN	3	1	G	MODERATE	PA0685	PA0685	protein coding	c.676A>G	p.Ile226Val	676/2412	hxcQ	SNV	A>G	TRANSITION	16	16	0.809393	48	hxcQ I226V	79.5464
2A	6	2A6-1 NXT	742600	A	G	3	I226V	/	PA0685	type II secretion system protein	NXT	MPAO1-mutS	SNV	NON-SYN	3	1	G	MODERATE	PA0685	PA0685	protein coding	c.676A>G	p.Ile226Val	676/2412	hxcQ	SNV	A>G	TRANSITION	16	16	0.809393	48	hxcQ I226V	79.5464
2A	7	2A7-1a iGX	742600	A	G	3	I226V	/	PA0685	type II secretion system protein	iGX	MPAO1-mutS	SNV	NON-SYN	5	1	G	MODERATE	PA0685	PA0685	protein coding	c.676A>G	p.Ile226Val	676/2412	hxcQ	SNV	A>G	TRANSITION	16	16	0.809393	48	hxcQ I226V	79.5464
2A	12	2A12-2 NXT	742600	A	G	3	I226V	/	PA0685	type II secretion system protein	NXT	MPAO1-mutS	SNV	NON-SYN	2	1	G	MODERATE	PA0685	PA0685	protein coding	c.676A>G	p.Ile226Val	676/2412	hxcQ	SNV	A>G	TRANSITION	16	16	0.809393	48	hxcQ I226V	79.5464
2A	4	2A4-1 iGX	1065092	T	C	4	V4V	/	PA0982	hypothetical protein	iGX	MPAO1-mutS	SNV	SYN	3	0.67	C	LOW	PA0982	PA0982	protein coding	c.12A>G	p.Val4Val	12/549	PA0982	SNV	T>C	TRANSITION	64	64	0.321504	40	PA0982 V4V	69.9751
2A	5	2A5-1 iGX	1065092	T	C	4	V4V	/	PA0982	hypothetical protein	iGX	MPAO1-mutS	SNV	SYN	3	1	C	LOW	PA0982	PA0982	protein coding	c.12A>G	p.Val4Val	12/549	PA0982	SNV	T>C	TRANSITION	64	64	0.321504	40	PA0982 V4V	69.9751
2A	6	2A6-1 NXT	1065092	T	C	4	V4V	/	PA0982	hypothetical protein	NXT	MPAO1-mutS	SNV	SYN	3	1	C	LOW	PA0982	PA0982	protein coding	c.12A>G	p.Val4Val	12/549	PA0982	SNV	T>C	TRANSITION	64	64	0.321504	40	PA0982 V4V	69.9751
2A	7	2A7-1a iGX	1065092	T	C	4	V4V	/	PA0982	hypothetical protein	iGX	MPAO1-mutS	SNV	SYN	5	1	C	LOW	PA0982	PA0982	protein coding	c.12A>G	p.Val4Val	12/549	PA0982	SNV	T>C	TRANSITION	64	64	0.321504	40	PA0982 V4V	69.9751
2A	12	2A12-2 NXT	1065092	T	C	4	V4V	/	PA0982	hypothetical protein	NXT	MPAO1-mutS	SNV	SYN	2	1	C	LOW	PA0982	PA0982	protein coding	c.12A>G	p.Val4Val	12/549	PA0982	SNV	T>C	TRANSITION	64	64	0.321504	40	PA0982 V4V	69.9751
2A	4	2A4-2 iGX	1114264	AGGGGGGGCGGGTGTT	AGGGGGGGGCGGGTGTT	4	#NAME?	/	PA1027	aldehyde dehydrogenase	iGX	MPAO1-mutS	INDEL	INDEL	3	0.33	AGGGGGGGGCGGGTGTT	HIGH	PA1027	PA1027	protein coding	c.1143dupG	p.Arg382fs	1144/1590	amaB	INS	INDEL	INDEL	64	64	0.670852	82	amaB FS	86.5745
2A	6	2A6-3 NXT	1114264	AGGGGGGGCGGGTGTT	AGGGGGGGGCGGGTGTT	4	#NAME?	/	PA1027	aldehyde dehydrogenase	NXT	MPAO1-mutS	INDEL	INDEL	3	1	AGGGGGGGGCGGGTGTT	HIGH	PA1027	PA1027	protein coding	c.1143dupG	p.Arg382fs	1144/1590	amaB	INS	INDEL	INDEL	64	64	0.670852	82	amaB FS	86.5745
2A	12	2A12-2 NXT	1114264	AGGGGGGGCGGGTGTT	AGGGGGGGGCGGGTGTT	4	#NAME?	/	PA1027	aldehyde dehydrogenase	NXT	MPAO1-mutS	INDEL	INDEL	2	1	AGGGGGGGGCGGGTGTT	HIGH	PA1027	PA1027	protein coding	c.1143dupG	p.Arg382fs	1144/1590	amaB	INS	INDEL	INDEL	64	64	0.670852	82	amaB FS	86.5745
2A	4	2A4-1 iGX	1513341	C	T	4	A361V	/	PA1391	glycosyl transferase family protein	iGX	MPAO1-mutS	SNV	NON-SYN	3	0.67	T	MODERATE	PA1391	PA1391	protein coding	c.1082C>T	p.Ala361Val	1082/1776	PA1391	SNV	C>T	TRANSITION	64	64	0.719375	10	PA1391 A361V	68.3438
2A	5	2A5-1 iGX	1513341	C	T	4	A361V	/	PA1391	glycosyl transferase family protein	iGX	MPAO1-mutS	SNV	NON-SYN	3	1	T	MODERATE	PA1391	PA1391	protein coding	c.1082C>T	p.Ala361Val	1082/1776	PA1391	SNV	C>T	TRANSITION	64	64	0.719375	10	PA1391 A361V	68.3438
2A	6	2A6-1 NXT	1513341	C	T	4	A361V	/	PA1391	glycosyl transferase family protein	NXT	MPAO1-mutS	SNV	NON-SYN	3	1	T	MODERATE	PA1391	PA1391	protein coding	c.1082C>T	p.Ala361Val	1082/1776	PA1391	SNV	C>T	TRANSITION	64	64	0.719375	10	PA1391 A361V	68.3438
2A	7	2A7-1a iGX	1513341	C	T	4	A361V	/	PA1391	glycosyl transferase family protein	iGX	MPAO1-mutS	SNV	NON-SYN	5	1	T	MODERATE	PA1391	PA1391	protein coding	c.1082C>T	p.Ala361Val	1082/1776	PA1391	SNV	C>T	TRANSITION	64	64	0.719375	10	PA1391 A361V	68.3438
2A	12	2A12-2 NXT	1513341	C	T	4	A361V	/	PA1391	glycosyl transferase family protein	NXT	MPAO1-mutS	SNV	NON-SYN	2	1	T	MODERATE	PA1391	PA1391	protein coding	c.1082C>T	p.Ala361Val	1082/1776	PA1391	SNV	C>T	TRANSITION	64	64	0.719375	10	PA1391 A361V	68.3438
2A	4	2A4-1 iGX	1749011	C	T	4	R105W	/	PA1606	hypothetical protein	iGX	MPAO1-mutS	SNV	NON-SYN	3	0.67	T	MODERATE	PA1606	PA1606	protein coding	c.313C>T	p.Arg105Trp	313/477	PA1606	SNV	C>T	TRANSITION	64	64	0.819351	51	PA1606 R105W	84.2336
2A	5	2A5-1 iGX	1749011	C	T	4	R105W	/	PA1606	hypothetical protein	iGX	MPAO1-mutS	SNV	NON-SYN	3	1	T	MODERATE	PA1606	PA1606	protein coding	c.313C>T	p.Arg105Trp	313/477	PA1606	SNV	C>T	TRANSITION	64	64	0.819351	51	PA1606 R105W	84.2336
2A	6	2A6-1 NXT	1749011	C	T	4	R105W	/	PA1606	hypothetical protein	NXT	MPAO1-mutS	SNV	NON-SYN	3	1	T	MODERATE	PA1606	PA1606	protein coding	c.313C>T	p.Arg105Trp	313/477	PA1606	SNV	C>T	TRANSITION	64	64	0.819351	51	PA1606 R105W	84.2336
2A	7	2A7-1a iGX	1749011	C	T	4	R105W	/	PA1606	hypothetical protein	iGX	MPAO1-mutS	SNV	NON-SYN	5	1	T	MODERATE	PA1606	PA1606	protein coding	c.313C>T	p.Arg105Trp	313/477	PA1606	SNV	C>T	TRANSITION	64	64	0.819351	51	PA1606 R105W	84.2336
2A	12	2A12-2 NXT	1749011	C	T	4	R105W	/	PA1606	hypothetical protein	NXT	MPAO1-mutS	SNV	NON-SYN	2	1	T	MODERATE	PA1606	PA1606	protein coding	c.313C>T	p.Arg105Trp	313/477	PA1606	SNV	C>T	TRANSITION	64	64	0.819351	51	PA1606 R105W	84.2336
2A	4	2A4-1 iGX	2203790	T	C	4	G426G	liuB	PA2014	methylcrotonyl-CoA carboxylase subunit beta	iGX	MPAO1-mutS	SNV	SYN	3	0.67	C	LOW	liuB	PA2014	protein coding	c.1278A>G	p.Gly426Gly	1278/1608	liuB	SNV	T>C	TRANSITION	64	64	0.70334	94	liuB G426G	89.7349
2A	5	2A5-1 iGX	2203790	T	C	4	G426G	liuB	PA2014	methylcrotonyl-CoA carboxylase subunit beta	iGX	MPAO1-mutS	SNV	SYN	3	1	C	LOW	liuB	PA2014	protein coding	c.1278A>G	p.Gly426Gly	1278/1608	liuB	SNV	T>C	TRANSITION	64	64	0.70334	94	liuB G426G	89.7349
2A	6	2A6-1 NXT	2203790	T	C	4	G426G	liuB	PA2014	methylcrotonyl-CoA carboxylase subunit beta	NXT	MPAO1-mutS	SNV	SYN	3	1	C	LOW	liuB	PA2014	protein coding	c.1278A>G	p.Gly426Gly	1278/1608	liuB	SNV	T>C	TRANSITION	64	64	0.70334	94	liuB G426G	89.7349
2A	7	2A7-1a iGX	2203790	T	C	4	G426G	liuB	PA2014	methylcrotonyl-CoA carboxylase subunit beta	iGX	MPAO1-mutS	SNV	SYN	5	1	C	LOW	liuB	PA2014	protein coding	c.1278A>G	p.Gly426Gly	1278/1608	liuB	SNV	T>C	TRANSITION	64	64	0.70334	94	liuB G426G	89.7349
2A	12	2A12-2 NXT	2203790	T	C	4	G426G	liuB	PA2014	methylcrotonyl-CoA carboxylase subunit beta	NXT	MPAO1-mutS	SNV	SYN	2	1	C	LOW	liuB	PA2014	protein coding	c.1278A>G	p.Gly426Gly	1278/1608	liuB	SNV	T>C	TRANSITION	64	64	0.70334	94	liuB G426G	89.7349
2A	4	2A4-1 iGX	2452571	C	T	4	L35F	/	PA2230	hypothetical protein	iGX	MPAO1-mutS	SNV	NON-SYN	3	0.67	T	MODERATE	PA2230	PA2230	protein coding	c.103C>T	p.Leu35Phe	103/672	PA2230	SNV	C>T	TRANSITION	64	64	0.624341	43	PA2230 L35F	84.3437
2A	5	2A5-1 iGX	2452571	C	T	4	L35F	/	PA2230	hypothetical protein	iGX	MPAO1-mutS	SNV	NON-SYN	3	1	T	MODERATE	PA2230	PA2230	protein coding	c.103C>T	p.Leu35Phe	103/672	PA2230	SNV	C>T	TRANSITION	64	64	0.624341	43	PA2230 L35F	84.3437
2A	6	2A6-1 NXT	2452571	C	T	4	L35F	/	PA2230	hypothetical protein	NXT	MPAO1-mutS	SNV	NON-SYN	3	1	T	MODERATE	PA2230	PA2230	protein coding	c.103C>T	p.Leu35Phe	103/672	PA2230	SNV	C>T	TRANSITION	64	64	0.624341	43	PA2230 L35F	84.3437
2A	7	2A7-1a iGX	2452571	C	T	4	L35F	/	PA2230	hypothetical protein	iGX	MPAO1-mutS	SNV	NON-SYN	5	1	T	MODERATE	PA2230	PA2230	protein coding	c.103C>T	p.Leu35Phe	103/672	PA2230	SNV	C>T	TRANSITION	64	64	0.624341	43	PA2230 L35F	84.3437
2A	12	2A12-2 NXT	2452571	C	T	4	L35F	/	PA2230	hypothetical protein	NXT	MPAO1-mutS	SNV	NON-SYN	2	1	T	MODERATE	PA2230	PA2230	protein coding	c.103C>T	p.Leu35Phe	103/672	PA2230	SNV	C>T	TRANSITION	64	64	0.624341	43	PA2230 L35F	84.3437
2A	4	2A4-1 iGX	3205813	G	A	4	G147G	/	PA2852	hypothetical protein	iGX	MPAO1-mutS	SNV	SYN	3	0.67	A	LOW	PA2852	PA2852	protein coding	c.441C>T	p.Gly147Gly	441/1131	earP	SNV	G>A	TRANSITION	64	64	0.644396	95	earP G147G	69.7
2A	5	2A5-1 iGX	3205813	G	A	4	G147G	/	PA2852	hypothetical protein	iGX	MPAO1-mutS	SNV	SYN	3	1	A	LOW	PA2852	PA2852	protein coding	c.441C>T	p.Gly147Gly	441/1131	earP	SNV	G>A	TRANSITION	64	64	0.644396	95	earP G147G	69.7
2A	6	2A6-1 NXT	3205813	G	A	4	G147G	/	PA2852	hypothetical protein	NXT	MPAO1-mutS	SNV	SYN	3	1	A	LOW	PA2852	PA2852	protein coding	c.441C>T	p.Gly147Gly	441/1131	earP	SNV	G>A	TRANSITION	64	64	0.644396	95	earP G147G	69.7
2A	7	2A7-1a iGX	3205813	G	A	4	G147G	/	PA2852	hypothetical protein	iGX	MPAO1-mutS	SNV	SYN	5	1	A	LOW	PA2852	PA2852	protein coding	c.441C>T	p.Gly147Gly	441/1131	earP	SNV	G>A	TRANSITION	64	64	0.644396	95	earP G147G	69.7
2A	12	2A12-2 NXT	3205813	G	A	4	G147G	/	PA2852	hypothetical protein	NXT	MPAO1-mutS	SNV	SYN	2	1	A	LOW	PA2852	PA2852	protein coding	c.441C>T	p.Gly147Gly	441/1131	earP	SNV	G>A	TRANSITION	64	64	0.644396	95	earP G147G	69.7
2A	4	2A4-1 iGX	4128598	G	A	4	P599S	ppc	PA3687	phosphoenolpyruvate carboxylase	iGX	MPAO1-mutS	SNV	NON-SYN	3	0.67	A	MODERATE	ppc	PA3687	protein coding	c.1795C>T	p.Pro599Ser	1795/2637	ppc	SNV	G>A	TRANSITION	64	64	0.821703	95	ppc P599S	83.1381
2A	5	2A5-1 iGX	4128598	G	A	4	P599S	ppc	PA3687	phosphoenolpyruvate carboxylase	iGX	MPAO1-mutS	SNV	NON-SYN	3	1	A	MODERATE	ppc	PA3687	protein coding	c.1795C>T	p.Pro599Ser	1795/2637	ppc	SNV	G>A	TRANSITION	64	64	0.821703	95	ppc P599S	83.1381
2A	6	2A6-1 NXT	4128598	G	A	4	P599S	ppc	PA3687	phosphoenolpyruvate carboxylase	NXT	MPAO1-mutS	SNV	NON-SYN	3	1	A	MODERATE	ppc	PA3687	protein coding	c.1795C>T	p.Pro599Ser	1795/2637	ppc	SNV	G>A	TRANSITION	64	64	0.821703	95	ppc P599S	83.1381
2A	7	2A7-1a iGX	4128598	G	A	4	P599S	ppc	PA3687	phosphoenolpyruvate carboxylase	iGX	MPAO1-mutS	SNV	NON-SYN	5	1	A	MODERATE	ppc	PA3687	protein coding	c.1795C>T	p.Pro599Ser	1795/2637	ppc	SNV	G>A	TRANSITION	64	64	0.821703	95	ppc P599S	83.1381
2A	12	2A12-2 NXT	4128598	G	A	4	P599S	ppc	PA3687	phosphoenolpyruvate carboxylase	NXT	MPAO1-mutS	SNV	NON-SYN	2	1	A	MODERATE	ppc	PA3687	protein coding	c.1795C>T	p.Pro599Ser	1795/2637	ppc	SNV	G>A	TRANSITION	64	64	0.821703	95	ppc P599S	83.1381
2A	4	2A4-1 iGX	4803639	G	A	4	R520R	recB	PA4284	exodeoxyribonuclease V subunit beta	iGX	MPAO1-mutS	SNV	SYN	3	0.33	A	LOW	recB	PA4284	protein coding	c.1560C>T	p.Arg520Arg	1560/3738	recB	SNV	G>A	TRANSITION	64	64	0.692957	95	recB R520R	65.3739
2A	5	2A5-1 iGX	4803639	G	A	4	R520R	recB	PA4284	exodeoxyribonuclease V subunit beta	iGX	MPAO1-mutS	SNV	SYN	3	1	A	LOW	recB	PA4284	protein coding	c.1560C>T	p.Arg520Arg	1560/3738	recB	SNV	G>A	TRANSITION	64	64	0.692957	95	recB R520R	65.3739
2A	6	2A6-1 NXT	4803639	G	A	4	R520R	recB	PA4284	exodeoxyribonuclease V subunit beta	NXT	MPAO1-mutS	SNV	SYN	3	1	A	LOW	recB	PA4284	protein coding	c.1560C>T	p.Arg520Arg	1560/3738	recB	SNV	G>A	TRANSITION	64	64	0.692957	95	recB R520R	65.3739
2A	7	2A7-1a iGX	4803639	G	A	4	R520R	recB	PA4284	exodeoxyribonuclease V subunit beta	iGX	MPAO1-mutS	SNV	SYN	5	1	A	LOW	recB	PA4284	protein coding	c.1560C>T	p.Arg520Arg	1560/3738	recB	SNV	G>A	TRANSITION	64	64	0.692957	95	recB R520R	65.3739
2A	12	2A12-2 NXT	4803639	G	A	4	R520R	recB	PA4284	exodeoxyribonuclease V subunit beta	NXT	MPAO1-mutS	SNV	SYN	2	1	A	LOW	recB	PA4284	protein coding	c.1560C>T	p.Arg520Arg	1560/3738	recB	SNV	G>A	TRANSITION	64	64	0.692957	95	recB R520R	65.3739
2A	4	2A4-1 iGX	4811586	G	A	4	G64D	/	PA4289	transporter	iGX	MPAO1-mutS	SNV	NON-SYN	3	0.67	A	MODERATE	PA4289	PA4289	protein coding	c.191G>A	p.Gly64Asp	191/1206	PA4289	SNV	G>A	TRANSITION	64	64	0.642446	56	PA4289 G64D	74.6256
2A	5	2A5-1 iGX	4811586	G	A	4	G64D	/	PA4289	transporter	iGX	MPAO1-mutS	SNV	NON-SYN	3	1	A	MODERATE	PA4289	PA4289	protein coding	c.191G>A	p.Gly64Asp	191/1206	PA4289	SNV	G>A	TRANSITION	64	64	0.642446	56	PA4289 G64D	74.6256
2A	6	2A6-1 NXT	4811586	G	A	4	G64D	/	PA4289	transporter	NXT	MPAO1-mutS	SNV	NON-SYN	3	1	A	MODERATE	PA4289	PA4289	protein coding	c.191G>A	p.Gly64Asp	191/1206	PA4289	SNV	G>A	TRANSITION	64	64	0.642446	56	PA4289 G64D	74.6256
2A	7	2A7-1a iGX	4811586	G	A	4	G64D	/	PA4289	transporter	iGX	MPAO1-mutS	SNV	NON-SYN	5	1	A	MODERATE	PA4289	PA4289	protein coding	c.191G>A	p.Gly64Asp	191/1206	PA4289	SNV	G>A	TRANSITION	64	64	0.642446	56	PA4289 G64D	74.6256
2A	12	2A12-2 NXT	4811586	G	A	4	G64D	/	PA4289	transporter	NXT	MPAO1-mutS	SNV	NON-SYN	2	1	A	MODERATE	PA4289	PA4289	protein coding	c.191G>A	p.Gly64Asp	191/1206	PA4289	SNV	G>A	TRANSITION	64	64	0.642446	56	PA4289 G64D	74.6256
2A	4	2A4-1 iGX	4904752	G	A	4	E36K	/	PA4375	multidrug efflux protein	iGX	MPAO1-mutS	SNV	NON-SYN	3	0.67	A	MODERATE	PA4375	PA4375	protein coding	c.106G>A	p.Glu36Lys	106/3057	mexW	SNV	G>A	TRANSITION	64	64	0.781842	75	mexW E36K	66.7797
2A	5	2A5-1 iGX	4904752	G	A	4	E36K	/	PA4375	multidrug efflux protein	iGX	MPAO1-mutS	SNV	NON-SYN	3	1	A	MODERATE	PA4375	PA4375	protein coding	c.106G>A	p.Glu36Lys	106/3057	mexW	SNV	G>A	TRANSITION	64	64	0.781842	75	mexW E36K	66.7797
2A	6	2A6-1 NXT	4904752	G	A	4	E36K	/	PA4375	multidrug efflux protein	NXT	MPAO1-mutS	SNV	NON-SYN	3	1	A	MODERATE	PA4375	PA4375	protein coding	c.106G>A	p.Glu36Lys	106/3057	mexW	SNV	G>A	TRANSITION	64	64	0.781842	75	mexW E36K	66.7797
2A	7	2A7-1a iGX	4904752	G	A	4	E36K	/	PA4375	multidrug efflux protein	iGX	MPAO1-mutS	SNV	NON-SYN	5	1	A	MODERATE	PA4375	PA4375	protein coding	c.106G>A	p.Glu36Lys	106/3057	mexW	SNV	G>A	TRANSITION	64	64	0.781842	75	mexW E36K	66.7797
2A	12	2A12-2 NXT	4904752	G	A	4	E36K	/	PA4375	multidrug efflux protein	NXT	MPAO1-mutS	SNV	NON-SYN	2	1	A	MODERATE	PA4375	PA4375	protein coding	c.106G>A	p.Glu36Lys	106/3057	mexW	SNV	G>A	TRANSITION	64	64	0.781842	75	mexW E36K	66.7797
2A	4	2A4-1 iGX	66303	A	G	4	M1V	phzH	PA0051	phenazine-modifying protein	iGX	MPAO1-mutS	SNV	NON-SYN	3	0.67	G	HIGH	phzH	PA0051	protein coding	c.1A>G	p.Met1?	1/1833	phzH	SNV	A>G	TRANSITION	64	64	0.918892	30	phzH M1V	88.2324
2A	5	2A5-1 iGX	66303	A	G	4	M1V	phzH	PA0051	phenazine-modifying protein	iGX	MPAO1-mutS	SNV	NON-SYN	3	0.67	G	HIGH	phzH	PA0051	protein coding	c.1A>G	p.Met1?	1/1833	phzH	SNV	A>G	TRANSITION	64	64	0.918892	30	phzH M1V	88.2324
2A	7	2A7-1a iGX	66303	A	G	4	M1V	phzH	PA0051	phenazine-modifying protein	iGX	MPAO1-mutS	SNV	NON-SYN	5	0.6	G	HIGH	phzH	PA0051	protein coding	c.1A>G	p.Met1?	1/1833	phzH	SNV	A>G	TRANSITION	64	64	0.918892	30	phzH M1V	88.2324
2A	12	2A12-2 NXT	66303	A	G	4	M1V	phzH	PA0051	phenazine-modifying protein	NXT	MPAO1-mutS	SNV	NON-SYN	2	1	G	HIGH	phzH	PA0051	protein coding	c.1A>G	p.Met1?	1/1833	phzH	SNV	A>G	TRANSITION	64	64	0.918892	30	phzH M1V	88.2324
2A	4	2A4-1 iGX	754530	AGGGGGGGCAGGC	AGGGGGGGGCAGGC	4	#NAME?	/	PA0690	hypothetical protein	iGX	MPAO1-mutS	INDEL	INDEL	3	0.67	AGGGGGGGGCAGGC	HIGH	PA0690	PA0690	protein coding	c.4581dupG	p.Gln1528fs	4582/12543	pdtA	INS	INDEL	INDEL	64	64	0.344235	39	pdtA FS	71.4943
2A	6	2A6-1 NXT	754530	AGGGGGGGCAGGC	AGGGGGGGGCAGGC	4	#NAME?	/	PA0690	hypothetical protein	NXT	MPAO1-mutS	INDEL	INDEL	3	1	AGGGGGGGGCAGGC	HIGH	PA0690	PA0690	protein coding	c.4581dupG	p.Gln1528fs	4582/12543	pdtA	INS	INDEL	INDEL	64	64	0.344235	39	pdtA FS	71.4943
2A	7	2A7-1 iGX	754530	AGGGGGGGCAGGC	AGGGGGGGGCAGGC	4	#NAME?	/	PA0690	hypothetical protein	iGX	MPAO1-mutS	INDEL	INDEL	5	0.8	AGGGGGGGGCAGGC	HIGH	PA0690	PA0690	protein coding	c.4581dupG	p.Gln1528fs	4582/12543	pdtA	INS	INDEL	INDEL	64	64	0.344235	39	pdtA FS	71.4943
2A	12	2A12-2 NXT	754530	AGGGGGGGCAGGC	AGGGGGGGGCAGGC	4	#NAME?	/	PA0690	hypothetical protein	NXT	MPAO1-mutS	INDEL	INDEL	2	1	AGGGGGGGGCAGGC	HIGH	PA0690	PA0690	protein coding	c.4581dupG	p.Gln1528fs	4582/12543	pdtA	INS	INDEL	INDEL	64	64	0.344235	39	pdtA FS	71.4943
2A	5	2A5-1 iGX	4779056	T	C	5	D521G	rpoB	PA4270	DNA-directed RNA polymerase subunit beta	iGX	MPAO1-mutS	SNV	NON-SYN	3	0.67	C	MODERATE	rpoB	PA4270	protein coding	c.1562A>G	p.Asp521Gly	1562/4074	rpoB	SNV	T>C	TRANSITION	128	128	0.812114	95	rpoB D521G	95.1083
2A	6	2A6-1 NXT	4779056	T	C	5	D521G	rpoB	PA4270	DNA-directed RNA polymerase subunit beta	NXT	MPAO1-mutS	SNV	NON-SYN	3	0.67	C	MODERATE	rpoB	PA4270	protein coding	c.1562A>G	p.Asp521Gly	1562/4074	rpoB	SNV	T>C	TRANSITION	128	128	0.812114	95	rpoB D521G	95.1083
2A	7	2A7-1a iGX	4779056	T	C	5	D521G	rpoB	PA4270	DNA-directed RNA polymerase subunit beta	iGX	MPAO1-mutS	SNV	NON-SYN	5	1	C	MODERATE	rpoB	PA4270	protein coding	c.1562A>G	p.Asp521Gly	1562/4074	rpoB	SNV	T>C	TRANSITION	128	128	0.812114	95	rpoB D521G	95.1083
2A	12	2A12-2 NXT	4779056	T	C	5	D521G	rpoB	PA4270	DNA-directed RNA polymerase subunit beta	NXT	MPAO1-mutS	SNV	NON-SYN	2	1	C	MODERATE	rpoB	PA4270	protein coding	c.1562A>G	p.Asp521Gly	1562/4074	rpoB	SNV	T>C	TRANSITION	128	128	0.812114	95	rpoB D521G	95.1083
2A	7	2A7-1a iGX	1114264	AGGGGGGGCGGGTG	AGGGGGGGGCGGGTG	6	#NAME?	/	PA1027	aldehyde dehydrogenase	iGX	MPAO1-mutS	INDEL	INDEL	5	0.8	AGGGGGGGGCGGGTGTT	HIGH	PA1027	PA1027	protein coding	c.1143dupG	p.Arg382fs	1144/1590	amaB	INS	INDEL	INDEL	64	64	0.670852	82	amaB FS	86.5745
2A	7	2A7-1a iGX	1221241	A	G	7	E166G	/	PA1128	transcriptional regulator	iGX	MPAO1-mutS	SNV	NON-SYN	5	0.6	G	MODERATE	PA1128	PA1128	protein coding	c.497A>G	p.Glu166Gly	497/912	PA1128	SNV	A>G	TRANSITION	256	256	0.646671	37	PA1128 E166G	80.347
2A	12	2A12-2 NXT	1221241	A	G	7	E166G	/	PA1128	transcriptional regulator	NXT	MPAO1-mutS	SNV	NON-SYN	2	1	G	MODERATE	PA1128	PA1128	protein coding	c.497A>G	p.Glu166Gly	497/912	PA1128	SNV	A>G	TRANSITION	256	256	0.646671	37	PA1128 E166G	80.347
2A	7	2A7-1a iGX	1398811	C	T	7	P65L	/	PA1287	glutathione peroxidase	iGX	MPAO1-mutS	SNV	NON-SYN	5	0.6	T	MODERATE	PA1287	PA1287	protein coding	c.194C>T	p.Pro65Leu	194/555	PA1287	SNV	C>T	TRANSITION	256	256	0.751445	94	PA1287 P65L	79.0044
2A	12	2A12-2 NXT	1398811	C	T	7	P65L	/	PA1287	glutathione peroxidase	NXT	MPAO1-mutS	SNV	NON-SYN	2	1	T	MODERATE	PA1287	PA1287	protein coding	c.194C>T	p.Pro65Leu	194/555	PA1287	SNV	C>T	TRANSITION	256	256	0.751445	94	PA1287 P65L	79.0044
2A	7	2A7-1a iGX	3058148	G	A	7	G258G	/	PA2704	transcriptional regulator	iGX	MPAO1-mutS	SNV	SYN	5	0.6	A	LOW	PA2704	PA2704	protein coding	c.774C>T	p.Gly258Gly	774/1020	PA2704	SNV	G>A	TRANSITION	256	256	0.724795	74	PA2704 G258G	70.6146
2A	12	2A12-2 NXT	3058148	G	A	7	G258G	/	PA2704	transcriptional regulator	NXT	MPAO1-mutS	SNV	SYN	2	1	A	LOW	PA2704	PA2704	protein coding	c.774C>T	p.Gly258Gly	774/1020	PA2704	SNV	G>A	TRANSITION	256	256	0.724795	74	PA2704 G258G	70.6146
2A	7	2A7-1a iGX	3236465	T	C	7	L91P	/	PA2884	hypothetical protein	iGX	MPAO1-mutS	SNV	NON-SYN	5	0.6	C	MODERATE	PA2884	PA2884	protein coding	c.272T>C	p.Leu91Pro	272/765	PA2884	SNV	T>C	TRANSITION	256	256	0.727653	36	PA2884 L91P	83.2106
2A	12	2A12-2 NXT	3236465	T	C	7	L91P	/	PA2884	hypothetical protein	NXT	MPAO1-mutS	SNV	NON-SYN	2	1	C	MODERATE	PA2884	PA2884	protein coding	c.272T>C	p.Leu91Pro	272/765	PA2884	SNV	T>C	TRANSITION	256	256	0.727653	36	PA2884 L91P	83.2106
2A	7	2A7-1a iGX	3395775	C	T	7	K318K	snr1	PA3032	cytochrome C Snr1	iGX	MPAO1-mutS	SNV	SYN	5	0.6	T	LOW	snr1	PA3032	protein coding	c.954G>A	p.Lys318Lys	954/1404	snr1	SNV	C>T	TRANSITION	256	256	0.827085	26	snr1 K318K	98.6205
2A	12	2A12-2 NXT	3395775	C	T	7	K318K	snr1	PA3032	cytochrome C Snr1	NXT	MPAO1-mutS	SNV	SYN	2	1	T	LOW	snr1	PA3032	protein coding	c.954G>A	p.Lys318Lys	954/1404	snr1	SNV	C>T	TRANSITION	256	256	0.827085	26	snr1 K318K	98.6205
2A	7	2A7-1a iGX	4107102	C	T	7	A9A	/	PA3668	hypothetical protein	iGX	MPAO1-mutS	SNV	SYN	5	0.6	T	LOW	PA3668	PA3668	protein coding	c.27C>T	p.Ala9Ala	27/423	PA3668	SNV	C>T	TRANSITION	256	256	0.59232	96	PA3668 A9A	75.7366
2A	12	2A12-2 NXT	4107102	C	T	7	A9A	/	PA3668	hypothetical protein	NXT	MPAO1-mutS	SNV	SYN	2	1	T	LOW	PA3668	PA3668	protein coding	c.27C>T	p.Ala9Ala	27/423	PA3668	SNV	C>T	TRANSITION	256	256	0.59232	96	PA3668 A9A	75.7366
2A	7	2A7-1a iGX	4482329	T	C	7	T346A	rodA	PA4002	rod shape-determining protein	iGX	MPAO1-mutS	SNV	NON-SYN	5	0.6	C	MODERATE	rodA	PA4002	protein coding	c.1036A>G	p.Thr346Ala	1036/1104	rodA	SNV	T>C	TRANSITION	256	256	0.71103	95	rodA T346A	88.1717
2A	12	2A12-2 NXT	4482329	T	C	7	T346A	rodA	PA4002	rod shape-determining protein	NXT	MPAO1-mutS	SNV	NON-SYN	2	1	C	MODERATE	rodA	PA4002	protein coding	c.1036A>G	p.Thr346Ala	1036/1104	rodA	SNV	T>C	TRANSITION	256	256	0.71103	95	rodA T346A	88.1717
2A	7	2A7-1a iGX	5069013	CGGGGGAGC	CGGGGAGC	7	-intergenic-	/	/	/	iGX	MPAO1-mutS	INDEL	INTERGENIC	5	0.6	CGGGGAGC	MODIFIER	PA4524.1-pilA	PA4524.1-PA4525	NA	n.5069018delG	NA	NA	PA4524.1-pilA	DEL	INDEL	INDEL	256	256	NA	NA	PA4524.1-pilA	NA
2A	12	2A12-2 NXT	5069013	CGGGGGAGC	CGGGGAGC	7	-intergenic-	/	/	/	NXT	MPAO1-mutS	INDEL	INTERGENIC	2	1	CGGGGAGC	MODIFIER	PA4524.1-pilA	PA4524.1-PA4525	NA	n.5069018delG	NA	NA	PA4524.1-pilA	DEL	INDEL	INDEL	256	256	NA	NA	PA4524.1-pilA	NA
2A	7	2A7-1a iGX	569744	A	G	7	N248S	/	PA0508	acyl-CoA dehydrogenase	iGX	MPAO1-mutS	SNV	NON-SYN	5	0.6	G	MODERATE	PA0508	PA0508	protein coding	c.743A>G	p.Asn248Ser	743/1779	PA0508	SNV	A>G	TRANSITION	256	256	0.759159	96	PA0508 N248S	87.1994
2A	12	2A12-2 NXT	569744	A	G	7	N248S	/	PA0508	acyl-CoA dehydrogenase	NXT	MPAO1-mutS	SNV	NON-SYN	2	1	G	MODERATE	PA0508	PA0508	protein coding	c.743A>G	p.Asn248Ser	743/1779	PA0508	SNV	A>G	TRANSITION	256	256	0.759159	96	PA0508 N248S	87.1994
2A	7	2A7-1a iGX	6006625	T	C	7	V132A	spoT	PA5338	guanosine-3',5'-bis(diphosphate) 3'-pyrophosphohydrolase	iGX	MPAO1-mutS	SNV	NON-SYN	5	0.6	C	MODERATE	spoT	PA5338	protein coding	c.395T>C	p.Val132Ala	395/2106	spoT	SNV	T>C	TRANSITION	256	256	0.75603	95	spoT V132A	92.6628
2A	12	2A12-2 NXT	6006625	T	C	7	V132A	spoT	PA5338	guanosine-3',5'-bis(diphosphate) 3'-pyrophosphohydrolase	NXT	MPAO1-mutS	SNV	NON-SYN	2	1	C	MODERATE	spoT	PA5338	protein coding	c.395T>C	p.Val132Ala	395/2106	spoT	SNV	T>C	TRANSITION	256	256	0.75603	95	spoT V132A	92.6628
2A	7	2A7-1a iGX	867960	G	A	7	P283P	prpD	PA0792	2-methylcitrate dehydratase	iGX	MPAO1-mutS	SNV	SYN	5	0.6	A	LOW	prpD	PA0792	protein coding	c.849C>T	p.Pro283Pro	849/1485	prpD	SNV	G>A	TRANSITION	256	256	0.686163	61	prpD P283P	90.1818
2A	12	2A12-2 NXT	867960	G	A	7	P283P	prpD	PA0792	2-methylcitrate dehydratase	NXT	MPAO1-mutS	SNV	SYN	2	1	A	LOW	prpD	PA0792	protein coding	c.849C>T	p.Pro283Pro	849/1485	prpD	SNV	G>A	TRANSITION	256	256	0.686163	61	prpD P283P	90.1818
2A	12	2A12-2 NXT	1279002	A	G	12	H214R	phoQ	PA1180	two-component sensor PhoQ	NXT	MPAO1-mutS	SNV	NON-SYN	2	1	G	MODERATE	phoQ	PA1180	protein coding	c.641A>G	p.His214Arg	641/1347	phoQ	SNV	A>G	TRANSITION	512	512	0.717217	91	phoQ H214R	75.6028
2A	12	2A12-2 NXT	1336162	C	T	12	A173V	/	PA1235	transcriptional regulator	NXT	MPAO1-mutS	SNV	NON-SYN	2	1	T	MODERATE	PA1235	PA1235	protein coding	c.518C>T	p.Ala173Val	518/783	PA1235	SNV	C>T	TRANSITION	512	512	0.583727	48	PA1235 A173V	75.1075
2A	12	2A12-2 NXT	1795842	T	C	12	S16G	/	PA1648	oxidoreductase	NXT	MPAO1-mutS	SNV	NON-SYN	2	1	C	MODERATE	PA1648	PA1648	protein coding	c.46A>G	p.Ser16Gly	46/1005	PA1648	SNV	T>C	TRANSITION	512	512	0.59721	92	PA1648 S16G	82.98
2A	12	2A12-2 NXT	2586319	GCCCCCCTG	GCCCCCCCTG	12	#NAME?	/	PA2341	maltose ABC transporter ATP-binding protein	NXT	MPAO1-mutS	INDEL	INDEL	2	1	GCCCCCTG	HIGH	PA2341	PA2341	protein coding	c.1027delC	p.Leu343fs	1027/1113	mtlK	DEL	INDEL	INDEL	512	512	0.588071	76	mtlK FS	82.6243
2A	12	2A12-2 NXT	2816673	T	C	12	S109S	/	PA2498	hypothetical protein	NXT	MPAO1-mutS	SNV	SYN	2	1	C	LOW	PA2498	PA2498	protein coding	c.327T>C	p.Ser109Ser	327/633	yahD	SNV	T>C	TRANSITION	512	512	0.825696	48	yahD S109S	66.4419
2A	12	2A12-2 NXT	2962950	C	T	12	G544S	clpA	PA2620	ATP-binding protease component ClpA	NXT	MPAO1-mutS	SNV	NON-SYN	2	1	T	MODERATE	clpA	PA2620	protein coding	c.1630G>A	p.Gly544Ser	1630/2277	clpA	SNV	C>T	TRANSITION	512	512	0.733678	94	clpA G544S	93.7237
2A	12	2A12-2 NXT	3268747	T	C	12	W231R	/	PA2912	ABC transporter ATP-binding protein	NXT	MPAO1-mutS	SNV	NON-SYN	2	1	C	MODERATE	PA2912	PA2912	protein coding	c.691T>C	p.Trp231Arg	691/774	PA2912	SNV	T>C	TRANSITION	512	512	0.57642	79	PA2912 W231R	69.8283
2A	12	2A12-2 NXT	3379795	G	A	12	-intergenic-	/	/	/	NXT	MPAO1-mutS	SNV	INTERGENIC	2	1	A	MODIFIER	PA3018-PA3019	PA3018-PA3019	NA	n.3379795G>A	NA	NA	PA3018-PA3019	SNV	G>A	TRANSITION	512	512	NA	NA	PA3018-PA3019	NA
2A	12	2A12-2 NXT	3504360	C	T	12	P119P	leuC	PA3121	3-isopropylmalate dehydratase large subunit	NXT	MPAO1-mutS	SNV	SYN	2	1	T	LOW	leuC	PA3121	protein coding	c.357G>A	p.Pro119Pro	357/1425	leuC	SNV	C>T	TRANSITION	512	512	0.712286	95	leuC P119P	90.894
2A	12	2A12-2 NXT	3740503	G	A	12	P133P	/	PA3330	short-chain dehydrogenase	NXT	MPAO1-mutS	SNV	SYN	2	1	A	LOW	PA3330	PA3330	protein coding	c.399G>A	p.Pro133Pro	399/915	PA3330	SNV	G>A	TRANSITION	512	512	0.800117	26	PA3330 P133P	94.802
2A	12	2A12-2 NXT	4156152	GCCCCCCCTCGG	GCCCCCCTCGG	12	-intergenic-	/	/	/	NXT	MPAO1-mutS	INDEL	INTERGENIC	2	1	GCCCCCCTCGG	MODIFIER	PA3710-PA3711	PA3710-PA3711	NA	n.4156159delC	NA	NA	PA3710-PA3711	DEL	INDEL	INDEL	512	512	NA	NA	PA3710-PA3711	NA
2A	12	2A12-2 NXT	4339785	A	G	12	R754R	narG	PA3875	respiratory nitrate reductase subunit alpha	NXT	MPAO1-mutS	SNV	SYN	2	1	G	LOW	narG	PA3875	protein coding	c.2262T>C	p.Arg754Arg	2262/3786	narG	SNV	A>G	TRANSITION	512	512	0.683432	49	narG R754R	89.796
2A	12	2A12-2 NXT	4444771	A	G	12	-intergenic-	/	/	/	NXT	MPAO1-mutS	SNV	INTERGENIC	2	1	G	MODIFIER	PA3963a-PA3965	PA3963a-PA3965	NA	n.4444771A>G	NA	NA	PA3963a-PA3965	SNV	A>G	TRANSITION	512	512	NA	NA	PA3963a-PA3965	NA
2A	12	2A12-2 NXT	4921828	T	C	12	Q52R	/	PA4391	hypothetical protein	NXT	MPAO1-mutS	SNV	NON-SYN	2	1	C	MODERATE	PA4391	PA4391	protein coding	c.155A>G	p.Gln52Arg	155/1002	PA4391	SNV	T>C	TRANSITION	512	512	0.854576	27	PA4391 Q52R	95.751
2A	12	2A12-2 NXT	4953064	T	C	12	N427S	ftsI	PA4418	penicillin-binding protein 3	NXT	MPAO1-mutS	SNV	NON-SYN	2	1	C	MODERATE	ftsI	PA4418	protein coding	c.1280A>G	p.Asn427Ser	1280/1740	ftsI	SNV	T>C	TRANSITION	512	512	0.693838	95	ftsI N427S	82.9077
2A	12	2A12-2 NXT	5399687	C	T	12	G674G	fdnG	PA4812	formate dehydrogenase-O major subunit	NXT	MPAO1-mutS	SNV	SYN	2	1	T	LOW	fdnG	PA4812	protein coding	c.2022G>A	p.Gly674Gly	2022/3081	fdnG	SNV	C>T	TRANSITION	512	512	NA	NA	fdnG G674G	NA
2A	12	2A12-2 NXT	5494041	A	G	12	D899G	/	PA4897	hypothetical protein	NXT	MPAO1-mutS	SNV	NON-SYN	2	1	G	MODERATE	PA4897	PA4897	protein coding	c.2696A>G	p.Asp899Gly	2696/2970	optI	SNV	A>G	TRANSITION	512	512	0.73666	39	optI D899G	81.8939
2A	12	2A12-2 NXT	5669366	C	T	12	V926I	gltB	PA5036	glutamate synthase subunit alpha	NXT	MPAO1-mutS	SNV	NON-SYN	2	1	T	MODERATE	gltB	PA5036	protein coding	c.2776G>A	p.Val926Ile	2776/4446	gltB	SNV	C>T	TRANSITION	512	512	0.762132	94	gltB V926I	90.8512
2A	12	2A12-2 NXT	5691063	T	C	12	L367P	argS	PA5051	arginine--tRNA ligase	NXT	MPAO1-mutS	SNV	NON-SYN	2	1	C	MODERATE	argS	PA5051	protein coding	c.1100T>C	p.Leu367Pro	1100/1764	argS	SNV	T>C	TRANSITION	512	512	0.729513	95	argS L367P	83.1531
2A	12	2A12-2 NXT	5704642	A	G	12	H189R	ubiB	PA5065	ubiquinone biosynthetic protein UbiB	NXT	MPAO1-mutS	SNV	NON-SYN	2	1	G	MODERATE	ubiB	PA5065	protein coding	c.566A>G	p.His189Arg	566/1602	ubiB	SNV	A>G	TRANSITION	512	512	0.794562	95	ubiB H189R	84.0164
2B	3	2B3-1 iGX	1241534	A	G	3	Y323H	toxA	PA1148	exotoxin A	iGX	MPAO1-mutS	SNV	NON-SYN	3	1	G	MODERATE	toxA	PA1148	protein coding	c.967T>C	p.Tyr323His	967/1917	toxA	SNV	A>G	TRANSITION	32	32	0.842748	24	toxA Y323H	99.2229
2B	4	2B4-1 iGX	1241534	A	G	3	Y323H	toxA	PA1148	exotoxin A	iGX	MPAO1-mutS	SNV	NON-SYN	3	1	G	MODERATE	toxA	PA1148	protein coding	c.967T>C	p.Tyr323His	967/1917	toxA	SNV	A>G	TRANSITION	32	32	0.842748	24	toxA Y323H	99.2229
2B	5	2B5-2 iGX	1241534	A	G	3	Y323H	toxA	PA1148	exotoxin A	iGX	MPAO1-mutS	SNV	NON-SYN	3	0.33	G	MODERATE	toxA	PA1148	protein coding	c.967T>C	p.Tyr323His	967/1917	toxA	SNV	A>G	TRANSITION	32	32	0.842748	24	toxA Y323H	99.2229
2B	6	2B6-1 iGX	1241534	A	G	3	Y323H	toxA	PA1148	exotoxin A	iGX	MPAO1-mutS	SNV	NON-SYN	3	1	G	MODERATE	toxA	PA1148	protein coding	c.967T>C	p.Tyr323His	967/1917	toxA	SNV	A>G	TRANSITION	32	32	0.842748	24	toxA Y323H	99.2229
2B	7	2B7-1a iGX	1241534	A	G	3	Y323H	toxA	PA1148	exotoxin A	iGX	MPAO1-mutS	SNV	NON-SYN	4	1	G	MODERATE	toxA	PA1148	protein coding	c.967T>C	p.Tyr323His	967/1917	toxA	SNV	A>G	TRANSITION	32	32	0.842748	24	toxA Y323H	99.2229
2B	3	2B3-1 iGX	1345945	C	T	3	R627H	/	PA1243	sensor/response regulator hybrid protein	iGX	MPAO1-mutS	SNV	NON-SYN	3	1	T	MODERATE	PA1243	PA1243	protein coding	c.1880G>A	p.Arg627His	1880/2577	PA1243	SNV	C>T	TRANSITION	32	32	0.531078	87	PA1243 R627H	44.9603
2B	4	2B4-1 iGX	1345945	C	T	3	R627H	/	PA1243	sensor/response regulator hybrid protein	iGX	MPAO1-mutS	SNV	NON-SYN	3	1	T	MODERATE	PA1243	PA1243	protein coding	c.1880G>A	p.Arg627His	1880/2577	PA1243	SNV	C>T	TRANSITION	32	32	0.531078	87	PA1243 R627H	44.9603
2B	5	2B5-2 iGX	1345945	C	T	3	R627H	/	PA1243	sensor/response regulator hybrid protein	iGX	MPAO1-mutS	SNV	NON-SYN	3	0.33	T	MODERATE	PA1243	PA1243	protein coding	c.1880G>A	p.Arg627His	1880/2577	PA1243	SNV	C>T	TRANSITION	32	32	0.531078	87	PA1243 R627H	44.9603
2B	6	2B6-1 iGX	1345945	C	T	3	R627H	/	PA1243	sensor/response regulator hybrid protein	iGX	MPAO1-mutS	SNV	NON-SYN	3	1	T	MODERATE	PA1243	PA1243	protein coding	c.1880G>A	p.Arg627His	1880/2577	PA1243	SNV	C>T	TRANSITION	32	32	0.531078	87	PA1243 R627H	44.9603
2B	7	2B7-1a iGX	1345945	C	T	3	R627H	/	PA1243	sensor/response regulator hybrid protein	iGX	MPAO1-mutS	SNV	NON-SYN	4	1	T	MODERATE	PA1243	PA1243	protein coding	c.1880G>A	p.Arg627His	1880/2577	PA1243	SNV	C>T	TRANSITION	32	32	0.531078	87	PA1243 R627H	44.9603
2B	3	2B3-1 iGX	1476198	G	A	3	A245A	/	PA1364	transmembrane sensor	iGX	MPAO1-mutS	SNV	SYN	3	1	A	LOW	PA1364	PA1364	protein coding	c.735G>A	p.Ala245Ala	735/843	PA1364	SNV	G>A	TRANSITION	32	32	0.561471	44	PA1364 A245A	80.0698
2B	4	2B4-1 iGX	1476198	G	A	3	A245A	/	PA1364	transmembrane sensor	iGX	MPAO1-mutS	SNV	SYN	3	1	A	LOW	PA1364	PA1364	protein coding	c.735G>A	p.Ala245Ala	735/843	PA1364	SNV	G>A	TRANSITION	32	32	0.561471	44	PA1364 A245A	80.0698
2B	5	2B5-2 iGX	1476198	G	A	3	A245A	/	PA1364	transmembrane sensor	iGX	MPAO1-mutS	SNV	SYN	3	0.33	A	LOW	PA1364	PA1364	protein coding	c.735G>A	p.Ala245Ala	735/843	PA1364	SNV	G>A	TRANSITION	32	32	0.561471	44	PA1364 A245A	80.0698
2B	6	2B6-1 iGX	1476198	G	A	3	A245A	/	PA1364	transmembrane sensor	iGX	MPAO1-mutS	SNV	SYN	3	1	A	LOW	PA1364	PA1364	protein coding	c.735G>A	p.Ala245Ala	735/843	PA1364	SNV	G>A	TRANSITION	32	32	0.561471	44	PA1364 A245A	80.0698
2B	7	2B7-1a iGX	1476198	G	A	3	A245A	/	PA1364	transmembrane sensor	iGX	MPAO1-mutS	SNV	SYN	4	1	A	LOW	PA1364	PA1364	protein coding	c.735G>A	p.Ala245Ala	735/843	PA1364	SNV	G>A	TRANSITION	32	32	0.561471	44	PA1364 A245A	80.0698
2B	3	2B3-2 iGX	1682229	TGGGGGTGC	TGGGGTGC	3	#NAME?	/	PA1545	hypothetical protein	iGX	MPAO1-mutS	INDEL	INDEL	3	0.67	TGGGGTGC	HIGH	PA1545	PA1545	protein coding	c.184delG	p.Val62fs	184/468	PA1545	DEL	INDEL	INDEL	32	32	0.545818	36	PA1545 FS	78.2078
2B	4	2B4-1 iGX	1682229	TGGGGGTGC	TGGGGTGC	3	#NAME?	/	PA1545	hypothetical protein	iGX	MPAO1-mutS	INDEL	INDEL	3	1	TGGGGTGC	HIGH	PA1545	PA1545	protein coding	c.184delG	p.Val62fs	184/468	PA1545	DEL	INDEL	INDEL	32	32	0.545818	36	PA1545 FS	78.2078
2B	5	2B5-2 iGX	1682229	TGGGGGTGC	TGGGGTGC	3	#NAME?	/	PA1545	hypothetical protein	iGX	MPAO1-mutS	INDEL	INDEL	3	0.33	TGGGGTGC	HIGH	PA1545	PA1545	protein coding	c.184delG	p.Val62fs	184/468	PA1545	DEL	INDEL	INDEL	32	32	0.545818	36	PA1545 FS	78.2078
2B	6	2B6-1 iGX	1682229	TGGGGGTGC	TGGGGTGC	3	#NAME?	/	PA1545	hypothetical protein	iGX	MPAO1-mutS	INDEL	INDEL	3	1	TGGGGTGC	HIGH	PA1545	PA1545	protein coding	c.184delG	p.Val62fs	184/468	PA1545	DEL	INDEL	INDEL	32	32	0.545818	36	PA1545 FS	78.2078
2B	7	2B7-1a iGX	1682229	TGGGGGTGC	TGGGGTGC	3	#NAME?	/	PA1545	hypothetical protein	iGX	MPAO1-mutS	INDEL	INDEL	4	1	TGGGGTGC	HIGH	PA1545	PA1545	protein coding	c.184delG	p.Val62fs	184/468	PA1545	DEL	INDEL	INDEL	32	32	0.545818	36	PA1545 FS	78.2078
2B	3	2B3-1 iGX	1789581	C	T	3	A47T	/	PA1643a	aldehyde-activating protein	iGX	MPAO1-mutS	SNV	NON-SYN	3	1	T	MODERATE	PA1643a	PA1643a	protein coding	c.139G>A	p.Ala47Thr	139/348	PA1643a	SNV	C>T	TRANSITION	32	32	NA	NA	PA1643a A47T	NA
2B	4	2B4-1 iGX	1789581	C	T	3	A47T	/	PA1643a	aldehyde-activating protein	iGX	MPAO1-mutS	SNV	NON-SYN	3	1	T	MODERATE	PA1643a	PA1643a	protein coding	c.139G>A	p.Ala47Thr	139/348	PA1643a	SNV	C>T	TRANSITION	32	32	NA	NA	PA1643a A47T	NA
2B	5	2B5-2 iGX	1789581	C	T	3	A47T	/	PA1643a	aldehyde-activating protein	iGX	MPAO1-mutS	SNV	NON-SYN	3	0.33	T	MODERATE	PA1643a	PA1643a	protein coding	c.139G>A	p.Ala47Thr	139/348	PA1643a	SNV	C>T	TRANSITION	32	32	NA	NA	PA1643a A47T	NA
2B	6	2B6-1 iGX	1789581	C	T	3	A47T	/	PA1643a	aldehyde-activating protein	iGX	MPAO1-mutS	SNV	NON-SYN	3	1	T	MODERATE	PA1643a	PA1643a	protein coding	c.139G>A	p.Ala47Thr	139/348	PA1643a	SNV	C>T	TRANSITION	32	32	NA	NA	PA1643a A47T	NA
2B	7	2B7-1a iGX	1789581	C	T	3	A47T	/	PA1643a	aldehyde-activating protein	iGX	MPAO1-mutS	SNV	NON-SYN	4	1	T	MODERATE	PA1643a	PA1643a	protein coding	c.139G>A	p.Ala47Thr	139/348	PA1643a	SNV	C>T	TRANSITION	32	32	NA	NA	PA1643a A47T	NA
2B	3	2B3-1 iGX	1892174	C	T	3	S14S	/	PA1751	hypothetical protein	iGX	MPAO1-mutS	SNV	SYN	3	1	T	LOW	PA1751	PA1751	protein coding	c.42C>T	p.Ser14Ser	42/378	PA1751	SNV	C>T	TRANSITION	32	32	0.715536	49	PA1751 S14S	79.4754
2B	4	2B4-1 iGX	1892174	C	T	3	S14S	/	PA1751	hypothetical protein	iGX	MPAO1-mutS	SNV	SYN	3	1	T	LOW	PA1751	PA1751	protein coding	c.42C>T	p.Ser14Ser	42/378	PA1751	SNV	C>T	TRANSITION	32	32	0.715536	49	PA1751 S14S	79.4754
2B	5	2B5-2 iGX	1892174	C	T	3	S14S	/	PA1751	hypothetical protein	iGX	MPAO1-mutS	SNV	SYN	3	0.33	T	LOW	PA1751	PA1751	protein coding	c.42C>T	p.Ser14Ser	42/378	PA1751	SNV	C>T	TRANSITION	32	32	0.715536	49	PA1751 S14S	79.4754
2B	6	2B6-1 iGX	1892174	C	T	3	S14S	/	PA1751	hypothetical protein	iGX	MPAO1-mutS	SNV	SYN	3	1	T	LOW	PA1751	PA1751	protein coding	c.42C>T	p.Ser14Ser	42/378	PA1751	SNV	C>T	TRANSITION	32	32	0.715536	49	PA1751 S14S	79.4754
2B	7	2B7-1a iGX	1892174	C	T	3	S14S	/	PA1751	hypothetical protein	iGX	MPAO1-mutS	SNV	SYN	4	1	T	LOW	PA1751	PA1751	protein coding	c.42C>T	p.Ser14Ser	42/378	PA1751	SNV	C>T	TRANSITION	32	32	0.715536	49	PA1751 S14S	79.4754
2B	3	2B3-1 iGX	2181772	C	T	3	R109H	/	PA1995	hypothetical protein	iGX	MPAO1-mutS	SNV	NON-SYN	3	1	T	MODERATE	PA1995	PA1995	protein coding	c.326G>A	p.Arg109His	326/357	PA1995	SNV	C>T	TRANSITION	32	32	0.747759	84	PA1995 R109H	76.4611
2B	4	2B4-1 iGX	2181772	C	T	3	R109H	/	PA1995	hypothetical protein	iGX	MPAO1-mutS	SNV	NON-SYN	3	1	T	MODERATE	PA1995	PA1995	protein coding	c.326G>A	p.Arg109His	326/357	PA1995	SNV	C>T	TRANSITION	32	32	0.747759	84	PA1995 R109H	76.4611
2B	5	2B5-2 iGX	2181772	C	T	3	R109H	/	PA1995	hypothetical protein	iGX	MPAO1-mutS	SNV	NON-SYN	3	0.33	T	MODERATE	PA1995	PA1995	protein coding	c.326G>A	p.Arg109His	326/357	PA1995	SNV	C>T	TRANSITION	32	32	0.747759	84	PA1995 R109H	76.4611
2B	6	2B6-1 iGX	2181772	C	T	3	R109H	/	PA1995	hypothetical protein	iGX	MPAO1-mutS	SNV	NON-SYN	3	1	T	MODERATE	PA1995	PA1995	protein coding	c.326G>A	p.Arg109His	326/357	PA1995	SNV	C>T	TRANSITION	32	32	0.747759	84	PA1995 R109H	76.4611
2B	7	2B7-1a iGX	2181772	C	T	3	R109H	/	PA1995	hypothetical protein	iGX	MPAO1-mutS	SNV	NON-SYN	4	1	T	MODERATE	PA1995	PA1995	protein coding	c.326G>A	p.Arg109His	326/357	PA1995	SNV	C>T	TRANSITION	32	32	0.747759	84	PA1995 R109H	76.4611
2B	3	2B3-1 iGX	2764410	G	A	3	Q4799*	/	PA2462	hypothetical protein	iGX	MPAO1-mutS	SNV	NON-SYN	3	1	A	HIGH	PA2462	PA2462	protein coding	c.14395C>T	p.Gln4799*	14395/16884	PA2462	SNV	G>A	TRANSITION	32	32	0.60467	42	PA2462 Q4799*	37.5149
2B	4	2B4-1 iGX	2764410	G	A	3	Q4799*	/	PA2462	hypothetical protein	iGX	MPAO1-mutS	SNV	NON-SYN	3	1	A	HIGH	PA2462	PA2462	protein coding	c.14395C>T	p.Gln4799*	14395/16884	PA2462	SNV	G>A	TRANSITION	32	32	0.60467	42	PA2462 Q4799*	37.5149
2B	5	2B5-2 iGX	2764410	G	A	3	Q4799*	/	PA2462	hypothetical protein	iGX	MPAO1-mutS	SNV	NON-SYN	3	0.33	A	HIGH	PA2462	PA2462	protein coding	c.14395C>T	p.Gln4799*	14395/16884	PA2462	SNV	G>A	TRANSITION	32	32	0.60467	42	PA2462 Q4799*	37.5149
2B	6	2B6-1 iGX	2764410	G	A	3	Q4799*	/	PA2462	hypothetical protein	iGX	MPAO1-mutS	SNV	NON-SYN	3	1	A	HIGH	PA2462	PA2462	protein coding	c.14395C>T	p.Gln4799*	14395/16884	PA2462	SNV	G>A	TRANSITION	32	32	0.60467	42	PA2462 Q4799*	37.5149
2B	7	2B7-1a iGX	2764410	G	A	3	Q4799*	/	PA2462	hypothetical protein	iGX	MPAO1-mutS	SNV	NON-SYN	4	1	A	HIGH	PA2462	PA2462	protein coding	c.14395C>T	p.Gln4799*	14395/16884	PA2462	SNV	G>A	TRANSITION	32	32	0.60467	42	PA2462 Q4799*	37.5149
2B	3	2B3-1 iGX	3451819	G	A	3	W105*	/	PA3078	two-component sensor	iGX	MPAO1-mutS	SNV	NON-SYN	3	1	A	HIGH	PA3078	PA3078	protein coding	c.314G>A	p.Trp105*	314/1296	cprS	SNV	G>A	TRANSITION	32	32	0.712497	34	cprS W105*	84.8111
2B	4	2B4-1 iGX	3451819	G	A	3	W105*	/	PA3078	two-component sensor	iGX	MPAO1-mutS	SNV	NON-SYN	3	1	A	HIGH	PA3078	PA3078	protein coding	c.314G>A	p.Trp105*	314/1296	cprS	SNV	G>A	TRANSITION	32	32	0.712497	34	cprS W105*	84.8111
2B	5	2B5-2 iGX	3451819	G	A	3	W105*	/	PA3078	two-component sensor	iGX	MPAO1-mutS	SNV	NON-SYN	3	0.33	A	HIGH	PA3078	PA3078	protein coding	c.314G>A	p.Trp105*	314/1296	cprS	SNV	G>A	TRANSITION	32	32	0.712497	34	cprS W105*	84.8111
2B	6	2B6-1 iGX	3451819	G	A	3	W105*	/	PA3078	two-component sensor	iGX	MPAO1-mutS	SNV	NON-SYN	3	1	A	HIGH	PA3078	PA3078	protein coding	c.314G>A	p.Trp105*	314/1296	cprS	SNV	G>A	TRANSITION	32	32	0.712497	34	cprS W105*	84.8111
2B	7	2B7-1a iGX	3451819	G	A	3	W105*	/	PA3078	two-component sensor	iGX	MPAO1-mutS	SNV	NON-SYN	4	1	A	HIGH	PA3078	PA3078	protein coding	c.314G>A	p.Trp105*	314/1296	cprS	SNV	G>A	TRANSITION	32	32	0.712497	34	cprS W105*	84.8111
2B	3	2B3-1 iGX	3511519	G	A	3	P116S	/	PA3129	tRNA-dihydrouridine synthase C	iGX	MPAO1-mutS	SNV	NON-SYN	3	0.67	A	MODERATE	PA3129	PA3129	protein coding	c.346C>T	p.Pro116Ser	346/960	yohI	SNV	G>A	TRANSITION	32	32	0.704428	95	yohI P116S	81.0718
2B	4	2B4-1 iGX	3511519	G	A	3	P116S	/	PA3129	tRNA-dihydrouridine synthase C	iGX	MPAO1-mutS	SNV	NON-SYN	3	1	A	MODERATE	PA3129	PA3129	protein coding	c.346C>T	p.Pro116Ser	346/960	yohI	SNV	G>A	TRANSITION	32	32	0.704428	95	yohI P116S	81.0718
2B	5	2B5-2 iGX	3511519	G	A	3	P116S	/	PA3129	tRNA-dihydrouridine synthase C	iGX	MPAO1-mutS	SNV	NON-SYN	3	0.33	A	MODERATE	PA3129	PA3129	protein coding	c.346C>T	p.Pro116Ser	346/960	yohI	SNV	G>A	TRANSITION	32	32	0.704428	95	yohI P116S	81.0718
2B	6	2B6-1 iGX	3511519	G	A	3	P116S	/	PA3129	tRNA-dihydrouridine synthase C	iGX	MPAO1-mutS	SNV	NON-SYN	3	1	A	MODERATE	PA3129	PA3129	protein coding	c.346C>T	p.Pro116Ser	346/960	yohI	SNV	G>A	TRANSITION	32	32	0.704428	95	yohI P116S	81.0718
2B	7	2B7-1a iGX	3511519	G	A	3	P116S	/	PA3129	tRNA-dihydrouridine synthase C	iGX	MPAO1-mutS	SNV	NON-SYN	4	1	A	MODERATE	PA3129	PA3129	protein coding	c.346C>T	p.Pro116Ser	346/960	yohI	SNV	G>A	TRANSITION	32	32	0.704428	95	yohI P116S	81.0718
2B	3	2B3-1 iGX	4643731	C	T	3	A54V	/	PA4150	dehydrogenase E1 component	iGX	MPAO1-mutS	SNV	NON-SYN	3	1	T	MODERATE	PA4150	PA4150	protein coding	c.161C>T	p.Ala54Val	161/975	acoA	SNV	C>T	TRANSITION	32	32	0.72993	58	acoA A54V	86.6179
2B	4	2B4-1 iGX	4643731	C	T	3	A54V	/	PA4150	dehydrogenase E1 component	iGX	MPAO1-mutS	SNV	NON-SYN	3	1	T	MODERATE	PA4150	PA4150	protein coding	c.161C>T	p.Ala54Val	161/975	acoA	SNV	C>T	TRANSITION	32	32	0.72993	58	acoA A54V	86.6179
2B	5	2B5-2 iGX	4643731	C	T	3	A54V	/	PA4150	dehydrogenase E1 component	iGX	MPAO1-mutS	SNV	NON-SYN	3	0.33	T	MODERATE	PA4150	PA4150	protein coding	c.161C>T	p.Ala54Val	161/975	acoA	SNV	C>T	TRANSITION	32	32	0.72993	58	acoA A54V	86.6179
2B	6	2B6-1 iGX	4643731	C	T	3	A54V	/	PA4150	dehydrogenase E1 component	iGX	MPAO1-mutS	SNV	NON-SYN	3	1	T	MODERATE	PA4150	PA4150	protein coding	c.161C>T	p.Ala54Val	161/975	acoA	SNV	C>T	TRANSITION	32	32	0.72993	58	acoA A54V	86.6179
2B	7	2B7-1a iGX	4643731	C	T	3	A54V	/	PA4150	dehydrogenase E1 component	iGX	MPAO1-mutS	SNV	NON-SYN	4	1	T	MODERATE	PA4150	PA4150	protein coding	c.161C>T	p.Ala54Val	161/975	acoA	SNV	C>T	TRANSITION	32	32	0.72993	58	acoA A54V	86.6179
2B	3	2B3-1 iGX	4903384	T	C	3	-intergenic-	/	/	/	iGX	MPAO1-mutS	SNV	INTERGENIC	3	1	C	MODIFIER	PA4373-PA4374	PA4373-PA4374	NA	n.4903384T>C	NA	NA	PA4373-mexV	SNV	T>C	TRANSITION	32	32	NA	NA	PA4373-mexV	NA
2B	4	2B4-1 iGX	4903384	T	C	3	-intergenic-	/	/	/	iGX	MPAO1-mutS	SNV	INTERGENIC	3	1	C	MODIFIER	PA4373-PA4374	PA4373-PA4374	NA	n.4903384T>C	NA	NA	PA4373-mexV	SNV	T>C	TRANSITION	32	32	NA	NA	PA4373-mexV	NA
2B	5	2B5-1 iGX	4903384	T	C	3	-intergenic-	/	/	/	iGX	MPAO1-mutS	SNV	INTERGENIC	3	1	C	MODIFIER	PA4373-PA4374	PA4373-PA4374	NA	n.4903384T>C	NA	NA	PA4373-mexV	SNV	T>C	TRANSITION	32	32	NA	NA	PA4373-mexV	NA
2B	6	2B6-1 iGX	4903384	T	C	3	-intergenic-	/	/	/	iGX	MPAO1-mutS	SNV	INTERGENIC	3	1	C	MODIFIER	PA4373-PA4374	PA4373-PA4374	NA	n.4903384T>C	NA	NA	PA4373-mexV	SNV	T>C	TRANSITION	32	32	NA	NA	PA4373-mexV	NA
2B	7	2B7-1a iGX	4903384	T	C	3	-intergenic-	/	/	/	iGX	MPAO1-mutS	SNV	INTERGENIC	4	1	C	MODIFIER	PA4373-PA4374	PA4373-PA4374	NA	n.4903384T>C	NA	NA	PA4373-mexV	SNV	T>C	TRANSITION	32	32	NA	NA	PA4373-mexV	NA
2B	3	2B3-1 iGX	5094986	T	C	3	M1T	pilR	PA4547	two-component response regulator PilR	iGX	MPAO1-mutS	SNV	NON-SYN	3	1	C	HIGH	pilR	PA4547	protein coding	c.2T>C	p.Met1?	2/1338	pilR	SNV	T>C	TRANSITION	32	32	0.441589	74	pilR M1T	81.8166
2B	4	2B4-1 iGX	5094986	T	C	3	M1T	pilR	PA4547	two-component response regulator PilR	iGX	MPAO1-mutS	SNV	NON-SYN	3	1	C	HIGH	pilR	PA4547	protein coding	c.2T>C	p.Met1?	2/1338	pilR	SNV	T>C	TRANSITION	32	32	0.441589	74	pilR M1T	81.8166
2B	5	2B5-2 iGX	5094986	T	C	3	M1T	pilR	PA4547	two-component response regulator PilR	iGX	MPAO1-mutS	SNV	NON-SYN	3	0.33	C	HIGH	pilR	PA4547	protein coding	c.2T>C	p.Met1?	2/1338	pilR	SNV	T>C	TRANSITION	32	32	0.441589	74	pilR M1T	81.8166
2B	6	2B6-1 iGX	5094986	T	C	3	M1T	pilR	PA4547	two-component response regulator PilR	iGX	MPAO1-mutS	SNV	NON-SYN	3	1	C	HIGH	pilR	PA4547	protein coding	c.2T>C	p.Met1?	2/1338	pilR	SNV	T>C	TRANSITION	32	32	0.441589	74	pilR M1T	81.8166
2B	7	2B7-1a iGX	5094986	T	C	3	M1T	pilR	PA4547	two-component response regulator PilR	iGX	MPAO1-mutS	SNV	NON-SYN	4	1	C	HIGH	pilR	PA4547	protein coding	c.2T>C	p.Met1?	2/1338	pilR	SNV	T>C	TRANSITION	32	32	0.441589	74	pilR M1T	81.8166
2B	3	2B3-1 iGX	5314819	G	A	3	G382S	pgi	PA4732	glucose-6-phosphate isomerase	iGX	MPAO1-mutS	SNV	NON-SYN	3	1	A	MODERATE	pgi	PA4732	protein coding	c.1144G>A	p.Gly382Ser	1144/1665	pgi	SNV	G>A	TRANSITION	32	32	0.66172	95	pgi G382S	85.3613
2B	4	2B4-1 iGX	5314819	G	A	3	G382S	pgi	PA4732	glucose-6-phosphate isomerase	iGX	MPAO1-mutS	SNV	NON-SYN	3	1	A	MODERATE	pgi	PA4732	protein coding	c.1144G>A	p.Gly382Ser	1144/1665	pgi	SNV	G>A	TRANSITION	32	32	0.66172	95	pgi G382S	85.3613
2B	5	2B5-2 iGX	5314819	G	A	3	G382S	pgi	PA4732	glucose-6-phosphate isomerase	iGX	MPAO1-mutS	SNV	NON-SYN	3	0.33	A	MODERATE	pgi	PA4732	protein coding	c.1144G>A	p.Gly382Ser	1144/1665	pgi	SNV	G>A	TRANSITION	32	32	0.66172	95	pgi G382S	85.3613
2B	6	2B6-1 iGX	5314819	G	A	3	G382S	pgi	PA4732	glucose-6-phosphate isomerase	iGX	MPAO1-mutS	SNV	NON-SYN	3	1	A	MODERATE	pgi	PA4732	protein coding	c.1144G>A	p.Gly382Ser	1144/1665	pgi	SNV	G>A	TRANSITION	32	32	0.66172	95	pgi G382S	85.3613
2B	7	2B7-1a iGX	5314819	G	A	3	G382S	pgi	PA4732	glucose-6-phosphate isomerase	iGX	MPAO1-mutS	SNV	NON-SYN	4	1	A	MODERATE	pgi	PA4732	protein coding	c.1144G>A	p.Gly382Ser	1144/1665	pgi	SNV	G>A	TRANSITION	32	32	0.66172	95	pgi G382S	85.3613
2B	3	2B3-1 iGX	5506511	G	A	3	G33G	/	PA4907	short-chain dehydrogenase	iGX	MPAO1-mutS	SNV	SYN	3	1	A	LOW	PA4907	PA4907	protein coding	c.99C>T	p.Gly33Gly	99/762	ydfG	SNV	G>A	TRANSITION	32	32	0.665889	95	ydfG G33G	82.4453
2B	4	2B4-1 iGX	5506511	G	A	3	G33G	/	PA4907	short-chain dehydrogenase	iGX	MPAO1-mutS	SNV	SYN	3	1	A	LOW	PA4907	PA4907	protein coding	c.99C>T	p.Gly33Gly	99/762	ydfG	SNV	G>A	TRANSITION	32	32	0.665889	95	ydfG G33G	82.4453
2B	5	2B5-2 iGX	5506511	G	A	3	G33G	/	PA4907	short-chain dehydrogenase	iGX	MPAO1-mutS	SNV	SYN	3	0.33	A	LOW	PA4907	PA4907	protein coding	c.99C>T	p.Gly33Gly	99/762	ydfG	SNV	G>A	TRANSITION	32	32	0.665889	95	ydfG G33G	82.4453
2B	6	2B6-1 iGX	5506511	G	A	3	G33G	/	PA4907	short-chain dehydrogenase	iGX	MPAO1-mutS	SNV	SYN	3	1	A	LOW	PA4907	PA4907	protein coding	c.99C>T	p.Gly33Gly	99/762	ydfG	SNV	G>A	TRANSITION	32	32	0.665889	95	ydfG G33G	82.4453
2B	7	2B7-1a iGX	5506511	G	A	3	G33G	/	PA4907	short-chain dehydrogenase	iGX	MPAO1-mutS	SNV	SYN	4	1	A	LOW	PA4907	PA4907	protein coding	c.99C>T	p.Gly33Gly	99/762	ydfG	SNV	G>A	TRANSITION	32	32	0.665889	95	ydfG G33G	82.4453
2B	3	2B3-1 iGX	5592488	G	A	3	A42V	/	PA4979	acyl-CoA dehydrogenase	iGX	MPAO1-mutS	SNV	NON-SYN	3	1	A	MODERATE	PA4979	PA4979	protein coding	c.125C>T	p.Ala42Val	125/1161	PA4979	SNV	G>A	TRANSITION	32	32	0.734037	54	PA4979 A42V	94.2888
2B	4	2B4-1 iGX	5592488	G	A	3	A42V	/	PA4979	acyl-CoA dehydrogenase	iGX	MPAO1-mutS	SNV	NON-SYN	3	1	A	MODERATE	PA4979	PA4979	protein coding	c.125C>T	p.Ala42Val	125/1161	PA4979	SNV	G>A	TRANSITION	32	32	0.734037	54	PA4979 A42V	94.2888
2B	5	2B5-2 iGX	5592488	G	A	3	A42V	/	PA4979	acyl-CoA dehydrogenase	iGX	MPAO1-mutS	SNV	NON-SYN	3	0.33	A	MODERATE	PA4979	PA4979	protein coding	c.125C>T	p.Ala42Val	125/1161	PA4979	SNV	G>A	TRANSITION	32	32	0.734037	54	PA4979 A42V	94.2888
2B	6	2B6-1 iGX	5592488	G	A	3	A42V	/	PA4979	acyl-CoA dehydrogenase	iGX	MPAO1-mutS	SNV	NON-SYN	3	1	A	MODERATE	PA4979	PA4979	protein coding	c.125C>T	p.Ala42Val	125/1161	PA4979	SNV	G>A	TRANSITION	32	32	0.734037	54	PA4979 A42V	94.2888
2B	7	2B7-1a iGX	5592488	G	A	3	A42V	/	PA4979	acyl-CoA dehydrogenase	iGX	MPAO1-mutS	SNV	NON-SYN	4	1	A	MODERATE	PA4979	PA4979	protein coding	c.125C>T	p.Ala42Val	125/1161	PA4979	SNV	G>A	TRANSITION	32	32	0.734037	54	PA4979 A42V	94.2888
2B	3	2B3-2 iGX	648705	CGGGGGGGCCGCCA	CGGGGGGCCGCCA	3	-intergenic-	/	/	/	iGX	MPAO1-mutS	INDEL	INTERGENIC	3	0.33	CGGGGGGCCGCCA	MODIFIER	PA0588-PA0589	PA0588-PA0589	NA	n.648712delG	NA	NA	PA0588-PA0589	DEL	INDEL	INDEL	32	32	NA	NA	PA0588-PA0589	NA
2B	4	2B4-2 iGX	648705	CGGGGGGGCCGCCA	CGGGGGGCCGCCA	3	-intergenic-	/	/	/	iGX	MPAO1-mutS	INDEL	INTERGENIC	3	1	CGGGGGGCCGCCA	MODIFIER	PA0588-PA0589	PA0588-PA0589	NA	n.648712delG	NA	NA	PA0588-PA0589	DEL	INDEL	INDEL	32	32	NA	NA	PA0588-PA0589	NA
2B	5	2B5-2 iGX	648705	CGGGGGGGCCGCCA	CGGGGGGCCGCCA	3	-intergenic-	/	/	/	iGX	MPAO1-mutS	INDEL	INTERGENIC	3	1	CGGGGGGCCGCCA	MODIFIER	PA0588-PA0589	PA0588-PA0589	NA	n.648712delG	NA	NA	PA0588-PA0589	DEL	INDEL	INDEL	32	32	NA	NA	PA0588-PA0589	NA
2B	6	2B6-2 iGX	648705	CGGGGGGGCCGCCA	CGGGGGGCCGCCA	3	-intergenic-	/	/	/	iGX	MPAO1-mutS	INDEL	INTERGENIC	3	1	CGGGGGGCCGCCA	MODIFIER	PA0588-PA0589	PA0588-PA0589	NA	n.648712delG	NA	NA	PA0588-PA0589	DEL	INDEL	INDEL	32	32	NA	NA	PA0588-PA0589	NA
2B	7	2B7-1a iGX	648705	CGGGGGGGCCGCCA	CGGGGGGCCGCCA	3	-intergenic-	/	/	/	iGX	MPAO1-mutS	INDEL	INTERGENIC	4	1	CGGGGGGCCGCCA	MODIFIER	PA0588-PA0589	PA0588-PA0589	NA	n.648712delG	NA	NA	PA0588-PA0589	DEL	INDEL	INDEL	32	32	NA	NA	PA0588-PA0589	NA
2B	3	2B3-1 iGX	755576	A	G	3	T1874A	/	PA0690	hypothetical protein	iGX	MPAO1-mutS	SNV	NON-SYN	3	1	G	MODERATE	PA0690	PA0690	protein coding	c.5620A>G	p.Thr1874Ala	5620/12543	pdtA	SNV	A>G	TRANSITION	32	32	0.487858	39	pdtA T1874A	71.4943
2B	4	2B4-1 iGX	755576	A	G	3	T1874A	/	PA0690	hypothetical protein	iGX	MPAO1-mutS	SNV	NON-SYN	3	1	G	MODERATE	PA0690	PA0690	protein coding	c.5620A>G	p.Thr1874Ala	5620/12543	pdtA	SNV	A>G	TRANSITION	32	32	0.487858	39	pdtA T1874A	71.4943
2B	5	2B5-2 iGX	755576	A	G	3	T1874A	/	PA0690	hypothetical protein	iGX	MPAO1-mutS	SNV	NON-SYN	3	0.33	G	MODERATE	PA0690	PA0690	protein coding	c.5620A>G	p.Thr1874Ala	5620/12543	pdtA	SNV	A>G	TRANSITION	32	32	0.487858	39	pdtA T1874A	71.4943
2B	6	2B6-1 iGX	755576	A	G	3	T1874A	/	PA0690	hypothetical protein	iGX	MPAO1-mutS	SNV	NON-SYN	3	1	G	MODERATE	PA0690	PA0690	protein coding	c.5620A>G	p.Thr1874Ala	5620/12543	pdtA	SNV	A>G	TRANSITION	32	32	0.487858	39	pdtA T1874A	71.4943
2B	7	2B7-1a iGX	755576	A	G	3	T1874A	/	PA0690	hypothetical protein	iGX	MPAO1-mutS	SNV	NON-SYN	4	1	G	MODERATE	PA0690	PA0690	protein coding	c.5620A>G	p.Thr1874Ala	5620/12543	pdtA	SNV	A>G	TRANSITION	32	32	0.487858	39	pdtA T1874A	71.4943
2B	3	2B3-1 iGX	862969	A	G	3	L111P	/	PA0788	hypothetical protein	iGX	MPAO1-mutS	SNV	NON-SYN	3	1	G	MODERATE	PA0788	PA0788	protein coding	c.332T>C	p.Leu111Pro	332/3126	PA0788	SNV	A>G	TRANSITION	32	32	0.656608	94	PA0788 L111P	71.5468
2B	4	2B4-1 iGX	862969	A	G	3	L111P	/	PA0788	hypothetical protein	iGX	MPAO1-mutS	SNV	NON-SYN	3	1	G	MODERATE	PA0788	PA0788	protein coding	c.332T>C	p.Leu111Pro	332/3126	PA0788	SNV	A>G	TRANSITION	32	32	0.656608	94	PA0788 L111P	71.5468
2B	5	2B5-2 iGX	862969	A	G	3	L111P	/	PA0788	hypothetical protein	iGX	MPAO1-mutS	SNV	NON-SYN	3	0.33	G	MODERATE	PA0788	PA0788	protein coding	c.332T>C	p.Leu111Pro	332/3126	PA0788	SNV	A>G	TRANSITION	32	32	0.656608	94	PA0788 L111P	71.5468
2B	6	2B6-1 iGX	862969	A	G	3	L111P	/	PA0788	hypothetical protein	iGX	MPAO1-mutS	SNV	NON-SYN	3	1	G	MODERATE	PA0788	PA0788	protein coding	c.332T>C	p.Leu111Pro	332/3126	PA0788	SNV	A>G	TRANSITION	32	32	0.656608	94	PA0788 L111P	71.5468
2B	7	2B7-1a iGX	862969	A	G	3	L111P	/	PA0788	hypothetical protein	iGX	MPAO1-mutS	SNV	NON-SYN	4	1	G	MODERATE	PA0788	PA0788	protein coding	c.332T>C	p.Leu111Pro	332/3126	PA0788	SNV	A>G	TRANSITION	32	32	0.656608	94	PA0788 L111P	71.5468
2B	4	2B4-2 iGX	240450	A	G	4	N127S	mdcD	PA0211	malonate decarboxylase subunit beta	iGX	MPAO1-mutS	SNV	NON-SYN	3	0.67	G	MODERATE	mdcD	PA0211	protein coding	c.380A>G	p.Asn127Ser	380/864	mdcD	SNV	A>G	TRANSITION	64	64	0.77063	84	mdcD N127S	82.3262
2B	5	2B5-2 iGX	240450	A	G	4	N127S	mdcD	PA0211	malonate decarboxylase subunit beta	iGX	MPAO1-mutS	SNV	NON-SYN	3	0.33	G	MODERATE	mdcD	PA0211	protein coding	c.380A>G	p.Asn127Ser	380/864	mdcD	SNV	A>G	TRANSITION	64	64	0.77063	84	mdcD N127S	82.3262
2B	6	2B6-1 iGX	240450	A	G	4	N127S	mdcD	PA0211	malonate decarboxylase subunit beta	iGX	MPAO1-mutS	SNV	NON-SYN	3	1	G	MODERATE	mdcD	PA0211	protein coding	c.380A>G	p.Asn127Ser	380/864	mdcD	SNV	A>G	TRANSITION	64	64	0.77063	84	mdcD N127S	82.3262
2B	7	2B7-1a iGX	240450	A	G	4	N127S	mdcD	PA0211	malonate decarboxylase subunit beta	iGX	MPAO1-mutS	SNV	NON-SYN	4	1	G	MODERATE	mdcD	PA0211	protein coding	c.380A>G	p.Asn127Ser	380/864	mdcD	SNV	A>G	TRANSITION	64	64	0.77063	84	mdcD N127S	82.3262
2B	4	2B4-2 iGX	4779056	T	C	4	D521G	rpoB	PA4270	DNA-directed RNA polymerase subunit beta	iGX	MPAO1-mutS	SNV	NON-SYN	3	0.67	C	MODERATE	rpoB	PA4270	protein coding	c.1562A>G	p.Asp521Gly	1562/4074	rpoB	SNV	T>C	TRANSITION	64	64	0.812114	95	rpoB D521G	95.1083
2B	5	2B5-2 iGX	4779056	T	C	4	D521G	rpoB	PA4270	DNA-directed RNA polymerase subunit beta	iGX	MPAO1-mutS	SNV	NON-SYN	3	0.33	C	MODERATE	rpoB	PA4270	protein coding	c.1562A>G	p.Asp521Gly	1562/4074	rpoB	SNV	T>C	TRANSITION	64	64	0.812114	95	rpoB D521G	95.1083
2B	6	2B6-1 iGX	4779056	T	C	4	D521G	rpoB	PA4270	DNA-directed RNA polymerase subunit beta	iGX	MPAO1-mutS	SNV	NON-SYN	3	1	C	MODERATE	rpoB	PA4270	protein coding	c.1562A>G	p.Asp521Gly	1562/4074	rpoB	SNV	T>C	TRANSITION	64	64	0.812114	95	rpoB D521G	95.1083
2B	7	2B7-1a iGX	4779056	T	C	4	D521G	rpoB	PA4270	DNA-directed RNA polymerase subunit beta	iGX	MPAO1-mutS	SNV	NON-SYN	4	1	C	MODERATE	rpoB	PA4270	protein coding	c.1562A>G	p.Asp521Gly	1562/4074	rpoB	SNV	T>C	TRANSITION	64	64	0.812114	95	rpoB D521G	95.1083
2B	4	2B4-2 iGX	4835220	T	C	4	-intergenic-	/	/	/	iGX	MPAO1-mutS	SNV	INTERGENIC	3	0.67	C	MODIFIER	PA4308-pctA	PA4308-PA4309	NA	n.4835220T>C	NA	NA	PA4308-pctA	SNV	T>C	TRANSITION	64	64	NA	NA	PA4308-pctA	NA
2B	5	2B5-2 iGX	4835220	T	C	4	-intergenic-	/	/	/	iGX	MPAO1-mutS	SNV	INTERGENIC	3	0.33	C	MODIFIER	PA4308-pctA	PA4308-PA4309	NA	n.4835220T>C	NA	NA	PA4308-pctA	SNV	T>C	TRANSITION	64	64	NA	NA	PA4308-pctA	NA
2B	6	2B6-1 iGX	4835220	T	C	4	-intergenic-	/	/	/	iGX	MPAO1-mutS	SNV	INTERGENIC	3	1	C	MODIFIER	PA4308-pctA	PA4308-PA4309	NA	n.4835220T>C	NA	NA	PA4308-pctA	SNV	T>C	TRANSITION	64	64	NA	NA	PA4308-pctA	NA
2B	7	2B7-1a iGX	4835220	T	C	4	-intergenic-	/	/	/	iGX	MPAO1-mutS	SNV	INTERGENIC	4	1	C	MODIFIER	PA4308-pctA	PA4308-PA4309	NA	n.4835220T>C	NA	NA	PA4308-pctA	SNV	T>C	TRANSITION	64	64	NA	NA	PA4308-pctA	NA
2B	5	2B5-2 iGX	2427971	G	A	5	A233A	/	PA2209	hypothetical protein	iGX	MPAO1-mutS	SNV	SYN	3	0.33	A	LOW	PA2209	PA2209	protein coding	c.699C>T	p.Ala233Ala	699/1098	PA2209	SNV	G>A	TRANSITION	64	64	0.799945	29	PA2209 A233A	94.2394
2B	6	2B6-1 iGX	2427971	G	A	5	A233A	/	PA2209	hypothetical protein	iGX	MPAO1-mutS	SNV	SYN	3	1	A	LOW	PA2209	PA2209	protein coding	c.699C>T	p.Ala233Ala	699/1098	PA2209	SNV	G>A	TRANSITION	64	64	0.799945	29	PA2209 A233A	94.2394
2B	7	2B7-1a iGX	2427971	G	A	5	A233A	/	PA2209	hypothetical protein	iGX	MPAO1-mutS	SNV	SYN	4	1	A	LOW	PA2209	PA2209	protein coding	c.699C>T	p.Ala233Ala	699/1098	PA2209	SNV	G>A	TRANSITION	64	64	0.799945	29	PA2209 A233A	94.2394
2B	5	2B5-2 iGX	3985257	G	A	5	G123D	arnT	PA3556	4-amino-4-deoxy-L-arabinose lipid A transferase	iGX	MPAO1-mutS	SNV	NON-SYN	3	0.33	A	MODERATE	arnT	PA3556	protein coding	c.368G>A	p.Gly123Asp	368/1650	arnT	SNV	G>A	TRANSITION	64	64	0.604927	49	arnT G123D	81.23
2B	6	2B6-1 iGX	3985257	G	A	5	G123D	arnT	PA3556	4-amino-4-deoxy-L-arabinose lipid A transferase	iGX	MPAO1-mutS	SNV	NON-SYN	3	1	A	MODERATE	arnT	PA3556	protein coding	c.368G>A	p.Gly123Asp	368/1650	arnT	SNV	G>A	TRANSITION	64	64	0.604927	49	arnT G123D	81.23
2B	7	2B7-1a iGX	3985257	G	A	5	G123D	arnT	PA3556	4-amino-4-deoxy-L-arabinose lipid A transferase	iGX	MPAO1-mutS	SNV	NON-SYN	4	1	A	MODERATE	arnT	PA3556	protein coding	c.368G>A	p.Gly123Asp	368/1650	arnT	SNV	G>A	TRANSITION	64	64	0.604927	49	arnT G123D	81.23
2B	5	2B5-2 iGX	4874449	G	A	5	V14V	/	PA4344	hydrolase	iGX	MPAO1-mutS	SNV	SYN	3	0.33	A	LOW	PA4344	PA4344	protein coding	c.42C>T	p.Val14Val	42/1221	PA4344	SNV	G>A	TRANSITION	64	64	0.402771	57	PA4344 V14V	86.5033
2B	6	2B6-1 iGX	4874449	G	A	5	V14V	/	PA4344	hydrolase	iGX	MPAO1-mutS	SNV	SYN	3	1	A	LOW	PA4344	PA4344	protein coding	c.42C>T	p.Val14Val	42/1221	PA4344	SNV	G>A	TRANSITION	64	64	0.402771	57	PA4344 V14V	86.5033
2B	7	2B7-1a iGX	4874449	G	A	5	V14V	/	PA4344	hydrolase	iGX	MPAO1-mutS	SNV	SYN	4	1	A	LOW	PA4344	PA4344	protein coding	c.42C>T	p.Val14Val	42/1221	PA4344	SNV	G>A	TRANSITION	64	64	0.402771	57	PA4344 V14V	86.5033
2B	5	2B5-2 iGX	4900120	AGGGGGTGA	AGGGGGGTGA	5	#NAME?	/	PA4371	hypothetical protein	iGX	MPAO1-mutS	INDEL	INDEL	3	0.33	AGGGGGGTGA	HIGH	PA4371	PA4371	protein coding	c.430dupG	p.Val144fs	431/1422	PA4371	INS	INDEL	INDEL	64	64	0.66349	95	PA4371 FS	80.266
2B	6	2B6-1 iGX	4900120	AGGGGGTGA	AGGGGGGTGA	5	#NAME?	/	PA4371	hypothetical protein	iGX	MPAO1-mutS	INDEL	INDEL	3	1	AGGGGGGTGA	HIGH	PA4371	PA4371	protein coding	c.430dupG	p.Val144fs	431/1422	PA4371	INS	INDEL	INDEL	64	64	0.66349	95	PA4371 FS	80.266
2B	7	2B7-1a iGX	4900120	AGGGGGTGA	AGGGGGGTGA	5	#NAME?	/	PA4371	hypothetical protein	iGX	MPAO1-mutS	INDEL	INDEL	4	1	AGGGGGGTGA	HIGH	PA4371	PA4371	protein coding	c.430dupG	p.Val144fs	431/1422	PA4371	INS	INDEL	INDEL	64	64	0.66349	95	PA4371 FS	80.266
2B	5	2B5-1 iGX	4904752	G	A	5	E36K	/	PA4375	multidrug efflux protein	iGX	MPAO1-mutS	SNV	NON-SYN	3	1	A	MODERATE	PA4375	PA4375	protein coding	c.106G>A	p.Glu36Lys	106/3057	mexW	SNV	G>A	TRANSITION	64	64	0.781842	75	mexW E36K	66.7797
2B	6	2B6-1 iGX	4904752	G	A	5	E36K	/	PA4375	multidrug efflux protein	iGX	MPAO1-mutS	SNV	NON-SYN	3	1	A	MODERATE	PA4375	PA4375	protein coding	c.106G>A	p.Glu36Lys	106/3057	mexW	SNV	G>A	TRANSITION	64	64	0.781842	75	mexW E36K	66.7797
2B	7	2B7-1a iGX	4904752	G	A	5	E36K	/	PA4375	multidrug efflux protein	iGX	MPAO1-mutS	SNV	NON-SYN	4	1	A	MODERATE	PA4375	PA4375	protein coding	c.106G>A	p.Glu36Lys	106/3057	mexW	SNV	G>A	TRANSITION	64	64	0.781842	75	mexW E36K	66.7797
2B	5	2B5-2 iGX	5613314	T	C	5	T127A	rfaE	PA4996	bifunctional heptose 7-phosphate kinase/heptose 1-phosphate adenyltransferase	iGX	MPAO1-mutS	SNV	NON-SYN	3	0.33	C	MODERATE	rfaE	PA4996	protein coding	c.379A>G	p.Thr127Ala	379/1425	rfaE	SNV	T>C	TRANSITION	64	64	0.738003	95	rfaE T127A	89.968
2B	6	2B6-1 iGX	5613314	T	C	5	T127A	rfaE	PA4996	bifunctional heptose 7-phosphate kinase/heptose 1-phosphate adenyltransferase	iGX	MPAO1-mutS	SNV	NON-SYN	3	1	C	MODERATE	rfaE	PA4996	protein coding	c.379A>G	p.Thr127Ala	379/1425	rfaE	SNV	T>C	TRANSITION	64	64	0.738003	95	rfaE T127A	89.968
2B	7	2B7-1a iGX	5613314	T	C	5	T127A	rfaE	PA4996	bifunctional heptose 7-phosphate kinase/heptose 1-phosphate adenyltransferase	iGX	MPAO1-mutS	SNV	NON-SYN	4	1	C	MODERATE	rfaE	PA4996	protein coding	c.379A>G	p.Thr127Ala	379/1425	rfaE	SNV	T>C	TRANSITION	64	64	0.738003	95	rfaE T127A	89.968
2B	5	2B5-2 iGX	930759	C	T	5	R355H	cbpD	PA0852	chitin-binding protein CbpD	iGX	MPAO1-mutS	SNV	NON-SYN	3	0.33	T	MODERATE	cbpD	PA0852	protein coding	c.1064G>A	p.Arg355His	1064/1170	cbpD	SNV	C>T	TRANSITION	64	64	0.747761	27	cbpD R355H	90.339
2B	6	2B6-1 iGX	930759	C	T	5	R355H	cbpD	PA0852	chitin-binding protein CbpD	iGX	MPAO1-mutS	SNV	NON-SYN	3	1	T	MODERATE	cbpD	PA0852	protein coding	c.1064G>A	p.Arg355His	1064/1170	cbpD	SNV	C>T	TRANSITION	64	64	0.747761	27	cbpD R355H	90.339
2B	7	2B7-1a iGX	930759	C	T	5	R355H	cbpD	PA0852	chitin-binding protein CbpD	iGX	MPAO1-mutS	SNV	NON-SYN	4	1	T	MODERATE	cbpD	PA0852	protein coding	c.1064G>A	p.Arg355His	1064/1170	cbpD	SNV	C>T	TRANSITION	64	64	0.747761	27	cbpD R355H	90.339
2B	6	2B6-1 iGX	2332296	CGGGGGCGT	CGGGGGGCGT	6	-intergenic-	/	/	/	iGX	MPAO1-mutS	INDEL	INTERGENIC	3	1	CGGGGGGCGT	MODIFIER	PA2119-PA2120	PA2119-PA2120	NA	n.2332301 2332302insG	NA	NA	PA2119-PA2120	INS	INDEL	INDEL	256	256	NA	NA	PA2119-PA2120	NA
2B	7	2B7-1 iGX	2332296	CGGGGGCGT	CGGGGGGCGT	6	-intergenic-	/	/	/	iGX	MPAO1-mutS	INDEL	INTERGENIC	4	0.5	CGGGGGGCGT	MODIFIER	PA2119-PA2120	PA2119-PA2120	NA	n.2332301 2332302insG	NA	NA	PA2119-PA2120	INS	INDEL	INDEL	256	256	NA	NA	PA2119-PA2120	NA
2B	7	2B7-1a iGX	1278594	C	T	7	A78V	phoQ	PA1180	two-component sensor PhoQ	iGX	MPAO1-mutS	SNV	NON-SYN	4	0.5	T	MODERATE	phoQ	PA1180	protein coding	c.233C>T	p.Ala78Val	233/1347	phoQ	SNV	C>T	TRANSITION	256	256	0.600757	91	phoQ A78V	75.6028
2B	7	2B7-1a iGX	2154543	T	C	7	L317P	/	PA1972	hypothetical protein	iGX	MPAO1-mutS	SNV	NON-SYN	4	0.5	C	MODERATE	PA1972	PA1972	protein coding	c.950T>C	p.Leu317Pro	950/1704	PA1972	SNV	T>C	TRANSITION	256	256	0.585539	68	PA1972 L317P	75.6578
2B	7	2B7-1a iGX	2447797	G	A	7	R65C	/	PA2225	hypothetical protein	iGX	MPAO1-mutS	SNV	NON-SYN	4	0.5	A	MODERATE	PA2225	PA2225	protein coding	c.193C>T	p.Arg65Cys	193/417	PA2225	SNV	G>A	TRANSITION	256	256	0.84811	5	PA2225 R65C	96.6218
2B	7	2B7-1a iGX	2766678	A	G	7	Y4043H	/	PA2462	hypothetical protein	iGX	MPAO1-mutS	SNV	NON-SYN	4	0.5	G	MODERATE	PA2462	PA2462	protein coding	c.12127T>C	p.Tyr4043His	12127/16884	PA2462	SNV	A>G	TRANSITION	256	256	0	42	PA2462 Y4043H	37.5149
2B	7	2B7-1a iGX	2962463	GCCCCCAT	GCCCCCCAT	7	#NAME?	clpA	PA2620	ATP-binding protease component ClpA	iGX	MPAO1-mutS	INDEL	INDEL	4	0.5	GCCCCCCAT	HIGH	clpA	PA2620	protein coding	c.2111 2112insG	p.Ala706fs	2111/2277	clpA	INS	INDEL	INDEL	256	256	0.764826	94	clpA FS	93.7237
2B	7	2B7-1a iGX	444026	A	G	7	V222A	/	PA0401	dihydroorotase	iGX	MPAO1-mutS	SNV	NON-SYN	4	0.5	G	MODERATE	PA0401	PA0401	protein coding	c.665T>C	p.Val222Ala	665/1272	pyrC' ; pyrX	SNV	A>G	TRANSITION	256	256	0.70505	95	pyrC' ; pyrX V222A	84.8172
2B	7	2B7-1a iGX	4933634	G	A	7	P29L	argJ	PA4402	bifunctional ornithine acetyltransferase/N-acetylglutamate synthase	iGX	MPAO1-mutS	SNV	NON-SYN	4	0.5	A	MODERATE	argJ	PA4402	protein coding	c.86C>T	p.Pro29Leu	86/1218	argJ	SNV	G>A	TRANSITION	256	256	0.807448	95	argJ P29L	89.6165
2D	1	2D1-2 iGX	1682229	TGGGGGTGC	TGGGGTGC	1	#NAME?	/	PA1545	hypothetical protein	iGX	MPAO1-mutS	INDEL	INDEL	3	0.33	TGGGGTGC	HIGH	PA1545	PA1545	protein coding	c.184delG	p.Val62fs	184/468	PA1545	DEL	INDEL	INDEL	4	4	0.545818	36	PA1545 FS	78.2078
2D	3	2D3-2 NXT	1682229	TGGGGGTGC	TGGGGTGC	1	#NAME?	/	PA1545	hypothetical protein	NXT	MPAO1-mutS	INDEL	INDEL	3	0.67	TGGGGTGC	HIGH	PA1545	PA1545	protein coding	c.184delG	p.Val62fs	184/468	PA1545	DEL	INDEL	INDEL	4	4	0.545818	36	PA1545 FS	78.2078
2D	4	2D4-1 iGX	1682229	TGGGGGTGC	TGGGGTGC	1	#NAME?	/	PA1545	hypothetical protein	iGX	MPAO1-mutS	INDEL	INDEL	2	1	TGGGGTGC	HIGH	PA1545	PA1545	protein coding	c.184delG	p.Val62fs	184/468	PA1545	DEL	INDEL	INDEL	4	4	0.545818	36	PA1545 FS	78.2078
2D	5	2D5-1 iGX	1682229	TGGGGGTGC	TGGGGTGC	1	#NAME?	/	PA1545	hypothetical protein	iGX	MPAO1-mutS	INDEL	INDEL	3	1	TGGGGTGC	HIGH	PA1545	PA1545	protein coding	c.184delG	p.Val62fs	184/468	PA1545	DEL	INDEL	INDEL	4	4	0.545818	36	PA1545 FS	78.2078
2D	6	2D6-1 NXT	1682229	TGGGGGTGC	TGGGGTGC	1	#NAME?	/	PA1545	hypothetical protein	NXT	MPAO1-mutS	INDEL	INDEL	3	1	TGGGGTGC	HIGH	PA1545	PA1545	protein coding	c.184delG	p.Val62fs	184/468	PA1545	DEL	INDEL	INDEL	4	4	0.545818	36	PA1545 FS	78.2078
2D	7	2D7-1 iGX	1682229	TGGGGGTGC	TGGGGTGC	1	#NAME?	/	PA1545	hypothetical protein	iGX	MPAO1-mutS	INDEL	INDEL	3	1	TGGGGTGC	HIGH	PA1545	PA1545	protein coding	c.184delG	p.Val62fs	184/468	PA1545	DEL	INDEL	INDEL	4	4	0.545818	36	PA1545 FS	78.2078
2D	12	2D12-2 NXT	1682229	TGGGGGTGC	TGGGGTGC	1	#NAME?	/	PA1545	hypothetical protein	NXT	MPAO1-mutS	INDEL	INDEL	2	1	TGGGGTGC	HIGH	PA1545	PA1545	protein coding	c.184delG	p.Val62fs	184/468	PA1545	DEL	INDEL	INDEL	4	4	0.545818	36	PA1545 FS	78.2078
2D	1	2D1-2 iGX	5314819	G	A	1	G382S	pgi	PA4732	glucose-6-phosphate isomerase	iGX	MPAO1-mutS	SNV	NON-SYN	3	0.33	A	MODERATE	pgi	PA4732	protein coding	c.1144G>A	p.Gly382Ser	1144/1665	pgi	SNV	G>A	TRANSITION	4	4	0.66172	95	pgi G382S	85.3613
2D	3	2D3-2 NXT	5314819	G	A	1	G382S	pgi	PA4732	glucose-6-phosphate isomerase	NXT	MPAO1-mutS	SNV	NON-SYN	3	0.67	A	MODERATE	pgi	PA4732	protein coding	c.1144G>A	p.Gly382Ser	1144/1665	pgi	SNV	G>A	TRANSITION	4	4	0.66172	95	pgi G382S	85.3613
2D	4	2D4-1 iGX	5314819	G	A	1	G382S	pgi	PA4732	glucose-6-phosphate isomerase	iGX	MPAO1-mutS	SNV	NON-SYN	2	1	A	MODERATE	pgi	PA4732	protein coding	c.1144G>A	p.Gly382Ser	1144/1665	pgi	SNV	G>A	TRANSITION	4	4	0.66172	95	pgi G382S	85.3613
2D	5	2D5-1 iGX	5314819	G	A	1	G382S	pgi	PA4732	glucose-6-phosphate isomerase	iGX	MPAO1-mutS	SNV	NON-SYN	3	1	A	MODERATE	pgi	PA4732	protein coding	c.1144G>A	p.Gly382Ser	1144/1665	pgi	SNV	G>A	TRANSITION	4	4	0.66172	95	pgi G382S	85.3613
2D	6	2D6-1 NXT	5314819	G	A	1	G382S	pgi	PA4732	glucose-6-phosphate isomerase	NXT	MPAO1-mutS	SNV	NON-SYN	3	1	A	MODERATE	pgi	PA4732	protein coding	c.1144G>A	p.Gly382Ser	1144/1665	pgi	SNV	G>A	TRANSITION	4	4	0.66172	95	pgi G382S	85.3613
2D	7	2D7-1 iGX	5314819	G	A	1	G382S	pgi	PA4732	glucose-6-phosphate isomerase	iGX	MPAO1-mutS	SNV	NON-SYN	3	1	A	MODERATE	pgi	PA4732	protein coding	c.1144G>A	p.Gly382Ser	1144/1665	pgi	SNV	G>A	TRANSITION	4	4	0.66172	95	pgi G382S	85.3613
2D	12	2D12-2 NXT	5314819	G	A	1	G382S	pgi	PA4732	glucose-6-phosphate isomerase	NXT	MPAO1-mutS	SNV	NON-SYN	2	1	A	MODERATE	pgi	PA4732	protein coding	c.1144G>A	p.Gly382Ser	1144/1665	pgi	SNV	G>A	TRANSITION	4	4	0.66172	95	pgi G382S	85.3613
2D	3	2D3-2 NXT	13536	C	T	3	-intergenic-	/	/	/	NXT	MPAO1-mutS	SNV	INTERGENIC	3	0.67	T	MODIFIER	glyQ-tag	PA0009-PA0010	NA	n.13536C>T	NA	NA	glyQ-tag	SNV	C>T	TRANSITION	16	16	NA	NA	glyQ-tag	NA
2D	4	2D4-1 iGX	13536	C	T	3	-intergenic-	/	/	/	iGX	MPAO1-mutS	SNV	INTERGENIC	2	1	T	MODIFIER	glyQ-tag	PA0009-PA0010	NA	n.13536C>T	NA	NA	glyQ-tag	SNV	C>T	TRANSITION	16	16	NA	NA	glyQ-tag	NA
2D	5	2D5-1 iGX	13536	C	T	3	-intergenic-	/	/	/	iGX	MPAO1-mutS	SNV	INTERGENIC	3	1	T	MODIFIER	glyQ-tag	PA0009-PA0010	NA	n.13536C>T	NA	NA	glyQ-tag	SNV	C>T	TRANSITION	16	16	NA	NA	glyQ-tag	NA
2D	6	2D6-1 NXT	13536	C	T	3	-intergenic-	/	/	/	NXT	MPAO1-mutS	SNV	INTERGENIC	3	1	T	MODIFIER	glyQ-tag	PA0009-PA0010	NA	n.13536C>T	NA	NA	glyQ-tag	SNV	C>T	TRANSITION	16	16	NA	NA	glyQ-tag	NA
2D	7	2D7-1 iGX	13536	C	T	3	-intergenic-	/	/	/	iGX	MPAO1-mutS	SNV	INTERGENIC	3	1	T	MODIFIER	glyQ-tag	PA0009-PA0010	NA	n.13536C>T	NA	NA	glyQ-tag	SNV	C>T	TRANSITION	16	16	NA	NA	glyQ-tag	NA
2D	12	2D12-2 NXT	13536	C	T	3	-intergenic-	/	/	/	NXT	MPAO1-mutS	SNV	INTERGENIC	2	1	T	MODIFIER	glyQ-tag	PA0009-PA0010	NA	n.13536C>T	NA	NA	glyQ-tag	SNV	C>T	TRANSITION	16	16	NA	NA	glyQ-tag	NA
2D	3	2D3-2 NXT	2710320	A	G	3	F3459L	pvdL	PA2424	peptide synthase	NXT	MPAO1-mutS	SNV	NON-SYN	3	0.67	G	MODERATE	pvdL	PA2424	protein coding	c.10375T>C	p.Phe3459Leu	10375/13029	pvdL	SNV	A>G	TRANSITION	16	16	0.621019	81	pvdL F3459L	72.8208
2D	4	2D4-1 iGX	2710320	A	G	3	F3459L	pvdL	PA2424	peptide synthase	iGX	MPAO1-mutS	SNV	NON-SYN	2	1	G	MODERATE	pvdL	PA2424	protein coding	c.10375T>C	p.Phe3459Leu	10375/13029	pvdL	SNV	A>G	TRANSITION	16	16	0.621019	81	pvdL F3459L	72.8208
2D	5	2D5-1 iGX	2710320	A	G	3	F3459L	pvdL	PA2424	peptide synthase	iGX	MPAO1-mutS	SNV	NON-SYN	3	1	G	MODERATE	pvdL	PA2424	protein coding	c.10375T>C	p.Phe3459Leu	10375/13029	pvdL	SNV	A>G	TRANSITION	16	16	0.621019	81	pvdL F3459L	72.8208
2D	6	2D6-1 NXT	2710320	A	G	3	F3459L	pvdL	PA2424	peptide synthase	NXT	MPAO1-mutS	SNV	NON-SYN	3	1	G	MODERATE	pvdL	PA2424	protein coding	c.10375T>C	p.Phe3459Leu	10375/13029	pvdL	SNV	A>G	TRANSITION	16	16	0.621019	81	pvdL F3459L	72.8208
2D	7	2D7-1 iGX	2710320	A	G	3	F3459L	pvdL	PA2424	peptide synthase	iGX	MPAO1-mutS	SNV	NON-SYN	3	1	G	MODERATE	pvdL	PA2424	protein coding	c.10375T>C	p.Phe3459Leu	10375/13029	pvdL	SNV	A>G	TRANSITION	16	16	0.621019	81	pvdL F3459L	72.8208
2D	12	2D12-2 NXT	2710320	A	G	3	F3459L	pvdL	PA2424	peptide synthase	NXT	MPAO1-mutS	SNV	NON-SYN	2	1	G	MODERATE	pvdL	PA2424	protein coding	c.10375T>C	p.Phe3459Leu	10375/13029	pvdL	SNV	A>G	TRANSITION	16	16	0.621019	81	pvdL F3459L	72.8208
2D	3	2D3-2 NXT	3781269	C	T	3	E138K	/	PA3373	hypothetical protein	NXT	MPAO1-mutS	SNV	NON-SYN	3	0.67	T	MODERATE	PA3373	PA3373	protein coding	c.412G>A	p.Glu138Lys	412/558	phnN	SNV	C>T	TRANSITION	16	16	0.428701	89	phnN E138K	74.6216
2D	4	2D4-1 iGX	3781269	C	T	3	E138K	/	PA3373	hypothetical protein	iGX	MPAO1-mutS	SNV	NON-SYN	2	1	T	MODERATE	PA3373	PA3373	protein coding	c.412G>A	p.Glu138Lys	412/558	phnN	SNV	C>T	TRANSITION	16	16	0.428701	89	phnN E138K	74.6216
2D	5	2D5-1 iGX	3781269	C	T	3	E138K	/	PA3373	hypothetical protein	iGX	MPAO1-mutS	SNV	NON-SYN	3	1	T	MODERATE	PA3373	PA3373	protein coding	c.412G>A	p.Glu138Lys	412/558	phnN	SNV	C>T	TRANSITION	16	16	0.428701	89	phnN E138K	74.6216
2D	6	2D6-1 NXT	3781269	C	T	3	E138K	/	PA3373	hypothetical protein	NXT	MPAO1-mutS	SNV	NON-SYN	3	1	T	MODERATE	PA3373	PA3373	protein coding	c.412G>A	p.Glu138Lys	412/558	phnN	SNV	C>T	TRANSITION	16	16	0.428701	89	phnN E138K	74.6216
2D	7	2D7-1 iGX	3781269	C	T	3	E138K	/	PA3373	hypothetical protein	iGX	MPAO1-mutS	SNV	NON-SYN	3	1	T	MODERATE	PA3373	PA3373	protein coding	c.412G>A	p.Glu138Lys	412/558	phnN	SNV	C>T	TRANSITION	16	16	0.428701	89	phnN E138K	74.6216
2D	12	2D12-2 NXT	3781269	C	T	3	E138K	/	PA3373	hypothetical protein	NXT	MPAO1-mutS	SNV	NON-SYN	2	1	T	MODERATE	PA3373	PA3373	protein coding	c.412G>A	p.Glu138Lys	412/558	phnN	SNV	C>T	TRANSITION	16	16	0.428701	89	phnN E138K	74.6216
2D	3	2D3-1 NXT	4903384	T	C	3	-intergenic-	/	/	/	NXT	MPAO1-mutS	SNV	INTERGENIC	3	1	C	MODIFIER	PA4373-PA4374	PA4373-PA4374	NA	n.4903384T>C	NA	NA	PA4373-mexV	SNV	T>C	TRANSITION	16	16	NA	NA	PA4373-mexV	NA
2D	4	2D4-1 iGX	4903384	T	C	3	-intergenic-	/	/	/	iGX	MPAO1-mutS	SNV	INTERGENIC	2	1	C	MODIFIER	PA4373-PA4374	PA4373-PA4374	NA	n.4903384T>C	NA	NA	PA4373-mexV	SNV	T>C	TRANSITION	16	16	NA	NA	PA4373-mexV	NA
2D	5	2D5-1 iGX	4903384	T	C	3	-intergenic-	/	/	/	iGX	MPAO1-mutS	SNV	INTERGENIC	3	1	C	MODIFIER	PA4373-PA4374	PA4373-PA4374	NA	n.4903384T>C	NA	NA	PA4373-mexV	SNV	T>C	TRANSITION	16	16	NA	NA	PA4373-mexV	NA
2D	6	2D6-1 NXT	4903384	T	C	3	-intergenic-	/	/	/	NXT	MPAO1-mutS	SNV	INTERGENIC	3	1	C	MODIFIER	PA4373-PA4374	PA4373-PA4374	NA	n.4903384T>C	NA	NA	PA4373-mexV	SNV	T>C	TRANSITION	16	16	NA	NA	PA4373-mexV	NA
2D	7	2D7-1 iGX	4903384	T	C	3	-intergenic-	/	/	/	iGX	MPAO1-mutS	SNV	INTERGENIC	3	1	C	MODIFIER	PA4373-PA4374	PA4373-PA4374	NA	n.4903384T>C	NA	NA	PA4373-mexV	SNV	T>C	TRANSITION	16	16	NA	NA	PA4373-mexV	NA
2D	12	2D12-2 NXT	4903384	T	C	3	-intergenic-	/	/	/	NXT	MPAO1-mutS	SNV	INTERGENIC	2	1	C	MODIFIER	PA4373-PA4374	PA4373-PA4374	NA	n.4903384T>C	NA	NA	PA4373-mexV	SNV	T>C	TRANSITION	16	16	NA	NA	PA4373-mexV	NA
2D	3	2D3-2 NXT	539722	A	G	3	-intergenic-	/	/	/	NXT	MPAO1-mutS	SNV	INTERGENIC	3	0.67	G	MODIFIER	PA0478-PA0479	PA0478-PA0479	NA	n.539722A>G	NA	NA	PA0478-PA0479	SNV	A>G	TRANSITION	16	16	NA	NA	PA0478-PA0479	NA
2D	4	2D4-1 iGX	539722	A	G	3	-intergenic-	/	/	/	iGX	MPAO1-mutS	SNV	INTERGENIC	2	1	G	MODIFIER	PA0478-PA0479	PA0478-PA0479	NA	n.539722A>G	NA	NA	PA0478-PA0479	SNV	A>G	TRANSITION	16	16	NA	NA	PA0478-PA0479	NA
2D	5	2D5-1 iGX	539722	A	G	3	-intergenic-	/	/	/	iGX	MPAO1-mutS	SNV	INTERGENIC	3	1	G	MODIFIER	PA0478-PA0479	PA0478-PA0479	NA	n.539722A>G	NA	NA	PA0478-PA0479	SNV	A>G	TRANSITION	16	16	NA	NA	PA0478-PA0479	NA
2D	6	2D6-1 NXT	539722	A	G	3	-intergenic-	/	/	/	NXT	MPAO1-mutS	SNV	INTERGENIC	3	1	G	MODIFIER	PA0478-PA0479	PA0478-PA0479	NA	n.539722A>G	NA	NA	PA0478-PA0479	SNV	A>G	TRANSITION	16	16	NA	NA	PA0478-PA0479	NA
2D	7	2D7-1 iGX	539722	A	G	3	-intergenic-	/	/	/	iGX	MPAO1-mutS	SNV	INTERGENIC	3	1	G	MODIFIER	PA0478-PA0479	PA0478-PA0479	NA	n.539722A>G	NA	NA	PA0478-PA0479	SNV	A>G	TRANSITION	16	16	NA	NA	PA0478-PA0479	NA
2D	12	2D12-2 NXT	539722	A	G	3	-intergenic-	/	/	/	NXT	MPAO1-mutS	SNV	INTERGENIC	2	1	G	MODIFIER	PA0478-PA0479	PA0478-PA0479	NA	n.539722A>G	NA	NA	PA0478-PA0479	SNV	A>G	TRANSITION	16	16	NA	NA	PA0478-PA0479	NA
2D	3	2D3-2 NXT	5733607	G	A	3	H171Y	hutI	PA5092	imidazolonepropionase	NXT	MPAO1-mutS	SNV	NON-SYN	3	0.67	A	MODERATE	hutI	PA5092	protein coding	c.511C>T	p.His171Tyr	511/1209	hutI	SNV	G>A	TRANSITION	16	16	0.81782	82	hutI H171Y	85.1544
2D	4	2D4-1 iGX	5733607	G	A	3	H171Y	hutI	PA5092	imidazolonepropionase	iGX	MPAO1-mutS	SNV	NON-SYN	2	1	A	MODERATE	hutI	PA5092	protein coding	c.511C>T	p.His171Tyr	511/1209	hutI	SNV	G>A	TRANSITION	16	16	0.81782	82	hutI H171Y	85.1544
2D	5	2D5-1 iGX	5733607	G	A	3	H171Y	hutI	PA5092	imidazolonepropionase	iGX	MPAO1-mutS	SNV	NON-SYN	3	1	A	MODERATE	hutI	PA5092	protein coding	c.511C>T	p.His171Tyr	511/1209	hutI	SNV	G>A	TRANSITION	16	16	0.81782	82	hutI H171Y	85.1544
2D	6	2D6-1 NXT	5733607	G	A	3	H171Y	hutI	PA5092	imidazolonepropionase	NXT	MPAO1-mutS	SNV	NON-SYN	3	1	A	MODERATE	hutI	PA5092	protein coding	c.511C>T	p.His171Tyr	511/1209	hutI	SNV	G>A	TRANSITION	16	16	0.81782	82	hutI H171Y	85.1544
2D	7	2D7-1 iGX	5733607	G	A	3	H171Y	hutI	PA5092	imidazolonepropionase	iGX	MPAO1-mutS	SNV	NON-SYN	3	1	A	MODERATE	hutI	PA5092	protein coding	c.511C>T	p.His171Tyr	511/1209	hutI	SNV	G>A	TRANSITION	16	16	0.81782	82	hutI H171Y	85.1544
2D	12	2D12-2 NXT	5733607	G	A	3	H171Y	hutI	PA5092	imidazolonepropionase	NXT	MPAO1-mutS	SNV	NON-SYN	2	1	A	MODERATE	hutI	PA5092	protein coding	c.511C>T	p.His171Tyr	511/1209	hutI	SNV	G>A	TRANSITION	16	16	0.81782	82	hutI H171Y	85.1544
2D	3	2D3-2 NXT	6086446	C	T	3	G77S	gbcA	PA5410	protein GbcA	NXT	MPAO1-mutS	SNV	NON-SYN	3	0.67	T	MODERATE	gbcA	PA5410	protein coding	c.229G>A	p.Gly77Ser	229/1290	gbcA	SNV	C>T	TRANSITION	16	16	0.762354	85	gbcA G77S	90.6393
2D	4	2D4-1 iGX	6086446	C	T	3	G77S	gbcA	PA5410	protein GbcA	iGX	MPAO1-mutS	SNV	NON-SYN	2	1	T	MODERATE	gbcA	PA5410	protein coding	c.229G>A	p.Gly77Ser	229/1290	gbcA	SNV	C>T	TRANSITION	16	16	0.762354	85	gbcA G77S	90.6393
2D	5	2D5-1 iGX	6086446	C	T	3	G77S	gbcA	PA5410	protein GbcA	iGX	MPAO1-mutS	SNV	NON-SYN	3	1	T	MODERATE	gbcA	PA5410	protein coding	c.229G>A	p.Gly77Ser	229/1290	gbcA	SNV	C>T	TRANSITION	16	16	0.762354	85	gbcA G77S	90.6393
2D	6	2D6-1 NXT	6086446	C	T	3	G77S	gbcA	PA5410	protein GbcA	NXT	MPAO1-mutS	SNV	NON-SYN	3	1	T	MODERATE	gbcA	PA5410	protein coding	c.229G>A	p.Gly77Ser	229/1290	gbcA	SNV	C>T	TRANSITION	16	16	0.762354	85	gbcA G77S	90.6393
2D	7	2D7-1 iGX	6086446	C	T	3	G77S	gbcA	PA5410	protein GbcA	iGX	MPAO1-mutS	SNV	NON-SYN	3	1	T	MODERATE	gbcA	PA5410	protein coding	c.229G>A	p.Gly77Ser	229/1290	gbcA	SNV	C>T	TRANSITION	16	16	0.762354	85	gbcA G77S	90.6393
2D	12	2D12-2 NXT	6086446	C	T	3	G77S	gbcA	PA5410	protein GbcA	NXT	MPAO1-mutS	SNV	NON-SYN	2	1	T	MODERATE	gbcA	PA5410	protein coding	c.229G>A	p.Gly77Ser	229/1290	gbcA	SNV	C>T	TRANSITION	16	16	0.762354	85	gbcA G77S	90.6393
2D	4	2D4-1 iGX	4514267	G	A	4	P63P	/	PA4033	hypothetical protein	iGX	MPAO1-mutS	SNV	SYN	2	1	A	LOW	PA4033	PA4033	protein coding	c.189G>A	p.Pro63Pro	189/270	mucE	SNV	G>A	TRANSITION	64	64	0.794773	25	mucE P63P	99.0112
2D	5	2D5-1 iGX	4514267	G	A	4	P63P	/	PA4033	hypothetical protein	iGX	MPAO1-mutS	SNV	SYN	3	1	A	LOW	PA4033	PA4033	protein coding	c.189G>A	p.Pro63Pro	189/270	mucE	SNV	G>A	TRANSITION	64	64	0.794773	25	mucE P63P	99.0112
2D	6	2D6-1 NXT	4514267	G	A	4	P63P	/	PA4033	hypothetical protein	NXT	MPAO1-mutS	SNV	SYN	3	1	A	LOW	PA4033	PA4033	protein coding	c.189G>A	p.Pro63Pro	189/270	mucE	SNV	G>A	TRANSITION	64	64	0.794773	25	mucE P63P	99.0112
2D	7	2D7-1 iGX	4514267	G	A	4	P63P	/	PA4033	hypothetical protein	iGX	MPAO1-mutS	SNV	SYN	3	1	A	LOW	PA4033	PA4033	protein coding	c.189G>A	p.Pro63Pro	189/270	mucE	SNV	G>A	TRANSITION	64	64	0.794773	25	mucE P63P	99.0112
2D	12	2D12-2 NXT	4514267	G	A	4	P63P	/	PA4033	hypothetical protein	NXT	MPAO1-mutS	SNV	SYN	2	1	A	LOW	PA4033	PA4033	protein coding	c.189G>A	p.Pro63Pro	189/270	mucE	SNV	G>A	TRANSITION	64	64	0.794773	25	mucE P63P	99.0112
2D	4	2D4-1 iGX	4779056	T	C	4	D521G	rpoB	PA4270	DNA-directed RNA polymerase subunit beta	iGX	MPAO1-mutS	SNV	NON-SYN	2	1	C	MODERATE	rpoB	PA4270	protein coding	c.1562A>G	p.Asp521Gly	1562/4074	rpoB	SNV	T>C	TRANSITION	64	64	0.812114	95	rpoB D521G	95.1083
2D	5	2D5-1 iGX	4779056	T	C	4	D521G	rpoB	PA4270	DNA-directed RNA polymerase subunit beta	iGX	MPAO1-mutS	SNV	NON-SYN	3	1	C	MODERATE	rpoB	PA4270	protein coding	c.1562A>G	p.Asp521Gly	1562/4074	rpoB	SNV	T>C	TRANSITION	64	64	0.812114	95	rpoB D521G	95.1083
2D	6	2D6-1 NXT	4779056	T	C	4	D521G	rpoB	PA4270	DNA-directed RNA polymerase subunit beta	NXT	MPAO1-mutS	SNV	NON-SYN	3	1	C	MODERATE	rpoB	PA4270	protein coding	c.1562A>G	p.Asp521Gly	1562/4074	rpoB	SNV	T>C	TRANSITION	64	64	0.812114	95	rpoB D521G	95.1083
2D	7	2D7-1 iGX	4779056	T	C	4	D521G	rpoB	PA4270	DNA-directed RNA polymerase subunit beta	iGX	MPAO1-mutS	SNV	NON-SYN	3	1	C	MODERATE	rpoB	PA4270	protein coding	c.1562A>G	p.Asp521Gly	1562/4074	rpoB	SNV	T>C	TRANSITION	64	64	0.812114	95	rpoB D521G	95.1083
2D	12	2D12-2 NXT	4779056	T	C	4	D521G	rpoB	PA4270	DNA-directed RNA polymerase subunit beta	NXT	MPAO1-mutS	SNV	NON-SYN	2	1	C	MODERATE	rpoB	PA4270	protein coding	c.1562A>G	p.Asp521Gly	1562/4074	rpoB	SNV	T>C	TRANSITION	64	64	0.812114	95	rpoB D521G	95.1083
2D	4	2D4-1 iGX	5102456	C	T	4	Q592*	pilY1	PA4554	type 4 fimbrial biogenesis protein PilY1	iGX	MPAO1-mutS	SNV	NON-SYN	2	1	T	HIGH	pilY1	PA4554	protein coding	c.1774C>T	p.Gln592*	1774/3486	pilY1	SNV	C>T	TRANSITION	64	64	0.528483	43	pilY1 Q592*	63.4539
2D	5	2D5-1 iGX	5102456	C	T	4	Q592*	pilY1	PA4554	type 4 fimbrial biogenesis protein PilY1	iGX	MPAO1-mutS	SNV	NON-SYN	3	1	T	HIGH	pilY1	PA4554	protein coding	c.1774C>T	p.Gln592*	1774/3486	pilY1	SNV	C>T	TRANSITION	64	64	0.528483	43	pilY1 Q592*	63.4539
2D	6	2D6-1 NXT	5102456	C	T	4	Q592*	pilY1	PA4554	type 4 fimbrial biogenesis protein PilY1	NXT	MPAO1-mutS	SNV	NON-SYN	3	1	T	HIGH	pilY1	PA4554	protein coding	c.1774C>T	p.Gln592*	1774/3486	pilY1	SNV	C>T	TRANSITION	64	64	0.528483	43	pilY1 Q592*	63.4539
2D	7	2D7-1 iGX	5102456	C	T	4	Q592*	pilY1	PA4554	type 4 fimbrial biogenesis protein PilY1	iGX	MPAO1-mutS	SNV	NON-SYN	3	1	T	HIGH	pilY1	PA4554	protein coding	c.1774C>T	p.Gln592*	1774/3486	pilY1	SNV	C>T	TRANSITION	64	64	0.528483	43	pilY1 Q592*	63.4539
2D	12	2D12-2 NXT	5102456	C	T	4	Q592*	pilY1	PA4554	type 4 fimbrial biogenesis protein PilY1	NXT	MPAO1-mutS	SNV	NON-SYN	2	1	T	HIGH	pilY1	PA4554	protein coding	c.1774C>T	p.Gln592*	1774/3486	pilY1	SNV	C>T	TRANSITION	64	64	0.528483	43	pilY1 Q592*	63.4539
2D	5	2D5-2 iGX	1416793	TGGGGGGCT	TGGGGGGGCT	5	#NAME?	/	PA1304	oligopeptidase	iGX	MPAO1-mutS	INDEL	INDEL	3	0.67	TGGGGGGGCT	HIGH	PA1304	PA1304	protein coding	c.15 16insC	p.Ile8fs	15/2052	PA1304	INS	INDEL	INDEL	128	128	0.525772	95	PA1304 FS	82.2113
2D	6	2D6-1 NXT	1416793	TGGGGGGCT	TGGGGGGGCT	5	#NAME?	/	PA1304	oligopeptidase	NXT	MPAO1-mutS	INDEL	INDEL	3	1	TGGGGGGGCT	HIGH	PA1304	PA1304	protein coding	c.15 16insC	p.Ile8fs	15/2052	PA1304	INS	INDEL	INDEL	128	128	0.525772	95	PA1304 FS	82.2113
2D	7	2D7-2 iGX	1416793	TGGGGGGCT	TGGGGGGGCT	5	#NAME?	/	PA1304	oligopeptidase	iGX	MPAO1-mutS	INDEL	INDEL	3	0.33	TGGGGGGGCT	HIGH	PA1304	PA1304	protein coding	c.15 16insC	p.Ile8fs	15/2052	PA1304	INS	INDEL	INDEL	128	128	0.525772	95	PA1304 FS	82.2113
2D	12	2D12-2 NXT	1416793	TGGGGGGCT	TGGGGGGGCT	5	#NAME?	/	PA1304	oligopeptidase	NXT	MPAO1-mutS	INDEL	INDEL	2	1	TGGGGGGGCT	HIGH	PA1304	PA1304	protein coding	c.15 16insC	p.Ile8fs	15/2052	PA1304	INS	INDEL	INDEL	128	128	0.525772	95	PA1304 FS	82.2113
2D	5	2D5-1 iGX	1485818	C	T	5	-intergenic-	/	/	/	iGX	MPAO1-mutS	SNV	INTERGENIC	3	1	T	MODIFIER	PA1370-PA1371	PA1370-PA1371	NA	n.1485818C>T	NA	NA	PA1370-PA1371	SNV	C>T	TRANSITION	128	128	NA	NA	PA1370-PA1371	NA
2D	6	2D6-1 NXT	1485818	C	T	5	-intergenic-	/	/	/	NXT	MPAO1-mutS	SNV	INTERGENIC	3	1	T	MODIFIER	PA1370-PA1371	PA1370-PA1371	NA	n.1485818C>T	NA	NA	PA1370-PA1371	SNV	C>T	TRANSITION	128	128	NA	NA	PA1370-PA1371	NA
2D	7	2D7-1 iGX	1485818	C	T	5	-intergenic-	/	/	/	iGX	MPAO1-mutS	SNV	INTERGENIC	3	1	T	MODIFIER	PA1370-PA1371	PA1370-PA1371	NA	n.1485818C>T	NA	NA	PA1370-PA1371	SNV	C>T	TRANSITION	128	128	NA	NA	PA1370-PA1371	NA
2D	12	2D12-2 NXT	1485818	C	T	5	-intergenic-	/	/	/	NXT	MPAO1-mutS	SNV	INTERGENIC	2	1	T	MODIFIER	PA1370-PA1371	PA1370-PA1371	NA	n.1485818C>T	NA	NA	PA1370-PA1371	SNV	C>T	TRANSITION	128	128	NA	NA	PA1370-PA1371	NA
2D	5	2D5-1 iGX	1995103	T	C	5	D21G	/	PA1837	hypothetical protein	iGX	MPAO1-mutS	SNV	NON-SYN	3	1	C	MODERATE	PA1837	PA1837	protein coding	c.62A>G	p.Asp21Gly	62/498	PA1837	SNV	T>C	TRANSITION	64	64	0.660074	95	PA1837 D21G	77.7081
2D	6	2D6-1 NXT	1995103	T	C	5	D21G	/	PA1837	hypothetical protein	NXT	MPAO1-mutS	SNV	NON-SYN	3	1	C	MODERATE	PA1837	PA1837	protein coding	c.62A>G	p.Asp21Gly	62/498	PA1837	SNV	T>C	TRANSITION	64	64	0.660074	95	PA1837 D21G	77.7081
2D	7	2D7-1 iGX	1995103	T	C	5	D21G	/	PA1837	hypothetical protein	iGX	MPAO1-mutS	SNV	NON-SYN	3	1	C	MODERATE	PA1837	PA1837	protein coding	c.62A>G	p.Asp21Gly	62/498	PA1837	SNV	T>C	TRANSITION	64	64	0.660074	95	PA1837 D21G	77.7081
2D	12	2D12-2 NXT	1995103	T	C	5	D21G	/	PA1837	hypothetical protein	NXT	MPAO1-mutS	SNV	NON-SYN	2	1	C	MODERATE	PA1837	PA1837	protein coding	c.62A>G	p.Asp21Gly	62/498	PA1837	SNV	T>C	TRANSITION	64	64	0.660074	95	PA1837 D21G	77.7081
2D	5	2D5-1 iGX	4904752	G	A	5	E36K	/	PA4375	multidrug efflux protein	iGX	MPAO1-mutS	SNV	NON-SYN	3	1	A	MODERATE	PA4375	PA4375	protein coding	c.106G>A	p.Glu36Lys	106/3057	mexW	SNV	G>A	TRANSITION	128	128	0.781842	75	mexW E36K	66.7797
2D	6	2D6-1 NXT	4904752	G	A	5	E36K	/	PA4375	multidrug efflux protein	NXT	MPAO1-mutS	SNV	NON-SYN	3	1	A	MODERATE	PA4375	PA4375	protein coding	c.106G>A	p.Glu36Lys	106/3057	mexW	SNV	G>A	TRANSITION	128	128	0.781842	75	mexW E36K	66.7797
2D	7	2D7-1 iGX	4904752	G	A	5	E36K	/	PA4375	multidrug efflux protein	iGX	MPAO1-mutS	SNV	NON-SYN	3	1	A	MODERATE	PA4375	PA4375	protein coding	c.106G>A	p.Glu36Lys	106/3057	mexW	SNV	G>A	TRANSITION	128	128	0.781842	75	mexW E36K	66.7797
2D	12	2D12-2 NXT	4904752	G	A	5	E36K	/	PA4375	multidrug efflux protein	NXT	MPAO1-mutS	SNV	NON-SYN	2	1	A	MODERATE	PA4375	PA4375	protein coding	c.106G>A	p.Glu36Lys	106/3057	mexW	SNV	G>A	TRANSITION	128	128	0.781842	75	mexW E36K	66.7797
2D	5	2D5-1 iGX	5067523	G	A	5	A75V	/	PA4523	hypothetical protein	iGX	MPAO1-mutS	SNV	NON-SYN	3	1	A	MODERATE	PA4523	PA4523	protein coding	c.224C>T	p.Ala75Val	224/2256	PA4523	SNV	G>A	TRANSITION	128	128	0.743664	94	PA4523 A75V	69.4319
2D	6	2D6-1 NXT	5067523	G	A	5	A75V	/	PA4523	hypothetical protein	NXT	MPAO1-mutS	SNV	NON-SYN	3	1	A	MODERATE	PA4523	PA4523	protein coding	c.224C>T	p.Ala75Val	224/2256	PA4523	SNV	G>A	TRANSITION	128	128	0.743664	94	PA4523 A75V	69.4319
2D	7	2D7-1 iGX	5067523	G	A	5	A75V	/	PA4523	hypothetical protein	iGX	MPAO1-mutS	SNV	NON-SYN	3	1	A	MODERATE	PA4523	PA4523	protein coding	c.224C>T	p.Ala75Val	224/2256	PA4523	SNV	G>A	TRANSITION	128	128	0.743664	94	PA4523 A75V	69.4319
2D	12	2D12-2 NXT	5067523	G	A	5	A75V	/	PA4523	hypothetical protein	NXT	MPAO1-mutS	SNV	NON-SYN	2	1	A	MODERATE	PA4523	PA4523	protein coding	c.224C>T	p.Ala75Val	224/2256	PA4523	SNV	G>A	TRANSITION	128	128	0.743664	94	PA4523 A75V	69.4319
2D	5	2D5-3 iGX	5402998	G	A	5	-intergenic-	/	/	/	iGX	MPAO1-mutS	SNV	INTERGENIC	3	0.33	A	MODIFIER	lipC-fadH2	PA4813-PA4814	NA	n.5402998G>A	NA	NA	lipC-fadH2	SNV	G>A	TRANSITION	128	128	NA	NA	lipC-fadH2	NA
2D	6	2D6-1 NXT	5402998	G	A	5	-intergenic-	/	/	/	NXT	MPAO1-mutS	SNV	INTERGENIC	3	0.67	A	MODIFIER	lipC-fadH2	PA4813-PA4814	NA	n.5402998G>A	NA	NA	lipC-fadH2	SNV	G>A	TRANSITION	128	128	NA	NA	lipC-fadH2	NA
2D	7	2D7-1 iGX	5402998	G	A	5	-intergenic-	/	/	/	iGX	MPAO1-mutS	SNV	INTERGENIC	3	0.67	A	MODIFIER	lipC-fadH2	PA4813-PA4814	NA	n.5402998G>A	NA	NA	lipC-fadH2	SNV	G>A	TRANSITION	128	128	NA	NA	lipC-fadH2	NA
2D	12	2D12-2 NXT	5402998	G	A	5	-intergenic-	/	/	/	NXT	MPAO1-mutS	SNV	INTERGENIC	2	1	A	MODIFIER	lipC-fadH2	PA4813-PA4814	NA	n.5402998G>A	NA	NA	lipC-fadH2	SNV	G>A	TRANSITION	128	128	NA	NA	lipC-fadH2	NA
2D	6	2D6-2 NXT	1025030	TGGGGGCCGGA	TGGGGGGCCGGA	6	#NAME?	relA	PA0934	GTP pyrophosphokinase	NXT	MPAO1-mutS	INDEL	INDEL	3	0.33	TGGGGGGCCGGA	HIGH	relA	PA0934	protein coding	c.1983dupG	p.Pro662fs	1984/2244	relA	INS	INDEL	INDEL	128	128	0.769099	95	relA FS	90.4948
2D	12	2D12-2 NXT	1025030	TGGGGGCCGGA	TGGGGGGCCGGA	6	#NAME?	relA	PA0934	GTP pyrophosphokinase	NXT	MPAO1-mutS	INDEL	INDEL	2	0.5	TGGGGGGCCGGA	HIGH	relA	PA0934	protein coding	c.1983dupG	p.Pro662fs	1984/2244	relA	INS	INDEL	INDEL	128	128	0.769099	95	relA FS	90.4948
2D	12	2D12-2 NXT	1048400	G	A	12	-intergenic-	/	/	/	NXT	MPAO1-mutS	SNV	INTERGENIC	2	0.5	A	MODIFIER	PA0962-aspS	PA0962-PA0963	NA	n.1048400G>A	NA	NA	PA0962-aspS	SNV	G>A	TRANSITION	512	512	NA	NA	PA0962-aspS	NA
2D	12	2D12-2 NXT	1279134	AGGGGGTC	AGGGGGGTC	12	#NAME?	phoQ	PA1180	two-component sensor PhoQ	NXT	MPAO1-mutS	INDEL	INDEL	2	1	AGGGGGGTC	HIGH	phoQ	PA1180	protein coding	c.778dupG	p.Val260fs	779/1347	phoQ	INS	INDEL	INDEL	512	512	0.653858	91	phoQ FS	75.6028
2D	12	2D12-2 NXT	2340069	C	T	12	-intergenic-	/	/	/	NXT	MPAO1-mutS	SNV	INTERGENIC	2	0.5	T	MODIFIER	PA2126-PA2127	PA2126-PA2127	NA	n.2340069C>T	NA	NA	PA2126-PA2127	SNV	C>T	TRANSITION	512	512	NA	NA	PA2126-PA2127	NA
2D	12	2D12-2 NXT	2467338	G	A	12	A267T	pslK	PA2241	biofilm formation protein PslL	NXT	MPAO1-mutS	SNV	NON-SYN	2	0.5	A	MODERATE	pslK	PA2241	protein coding	c.799G>A	p.Ala267Thr	799/1410	pslK	SNV	G>A	TRANSITION	512	512	0.442294	46	pslK A267T	84.2452
2D	12	2D12-2 NXT	2962463	GCCCCCAT	GCCCCCCAT	12	#NAME?	clpA	PA2620	ATP-binding protease component ClpA	NXT	MPAO1-mutS	INDEL	INDEL	2	1	GCCCCCCAT	HIGH	clpA	PA2620	protein coding	c.2111 2112insG	p.Ala706fs	2111/2277	clpA	INS	INDEL	INDEL	512	512	0.764826	94	clpA FS	93.7237
2D	12	2D12-2 NXT	3119360	AGGGGGGCCGGA	AGGGGGGGCCGGA	12	-intergenic-	/	/	/	NXT	MPAO1-mutS	INDEL	INTERGENIC	2	1	AGGGGGGGCCGGA	MODIFIER	PA2758-PA2759	PA2758-PA2759	NA	n.3119366 3119367insG	NA	NA	PA2758-PA2759	INS	INDEL	INDEL	512	512	NA	NA	PA2758-PA2759	NA
2D	12	2D12-2 NXT	3129476	A	G	12	-intergenic-	/	/	/	NXT	MPAO1-mutS	SNV	INTERGENIC	2	1	G	MODIFIER	PA2770-PA2771	PA2770-PA2771	NA	n.3129476A>G	NA	NA	PA2770-PA2771	SNV	A>G	TRANSITION	512	512	NA	NA	PA2770-PA2771	NA
2D	12	2D12-2 NXT	3326727	G	A	12	G119G	fabD	PA2968	malonyl CoA-ACP transacylase	NXT	MPAO1-mutS	SNV	SYN	2	0.5	A	LOW	fabD	PA2968	protein coding	c.357C>T	p.Gly119Gly	357/939	fabD	SNV	G>A	TRANSITION	512	512	0.774941	95	fabD G119G	85.6351
2D	12	2D12-2 NXT	3954726	G	A	12	-intergenic-	/	/	/	NXT	MPAO1-mutS	SNV	INTERGENIC	2	0.5	A	MODIFIER	PA3534-PA3535	PA3534-PA3535	NA	n.3954726G>A	NA	NA	PA3534-PA3535	SNV	G>A	TRANSITION	512	512	NA	NA	PA3534-PA3535	NA
2D	12	2D12-2 NXT	4537201	T	C	12	H281R	ribD	PA4056	riboflavin-specific deaminase/reductase	NXT	MPAO1-mutS	SNV	NON-SYN	2	0.5	C	MODERATE	ribD	PA4056	protein coding	c.842A>G	p.His281Arg	842/1122	ribD	SNV	T>C	TRANSITION	512	512	0.675002	94	ribD H281R	82.6299
2D	12	2D12-2 NXT	4855037	T	C	12	-intergenic-	/	/	/	NXT	MPAO1-mutS	SNV	INTERGENIC	2	0.5	C	MODIFIER	PA4326-PA4327	PA4326-PA4327	NA	n.4855037T>C	NA	NA	PA4326-PA4327	SNV	T>C	TRANSITION	512	512	NA	NA	PA4326-PA4327	NA
2D	12	2D12-2 NXT	4952834	G	A	12	R504C	ftsI	PA4418	penicillin-binding protein 3	NXT	MPAO1-mutS	SNV	NON-SYN	2	0.5	A	MODERATE	ftsI	PA4418	protein coding	c.1510C>T	p.Arg504Cys	1510/1740	ftsI	SNV	G>A	TRANSITION	512	512	0.691204	95	ftsI R504C	82.9077
2D	12	2D12-2 NXT	5013897	A	G	12	Y76C	gatC	PA4482	aspartyl/glutamyl-tRNA amidotransferase subunit C	NXT	MPAO1-mutS	SNV	NON-SYN	2	0.5	G	MODERATE	gatC	PA4482	protein coding	c.227A>G	p.Tyr76Cys	227/291	gatC	SNV	A>G	TRANSITION	512	512	0.746759	95	gatC Y76C	85.5581
2D	12	2D12-2 NXT	5197484	G	C	12	G100A	/	PA4629	hypothetical protein	NXT	MPAO1-mutS	SNV	NON-SYN	2	1	C	MODERATE	PA4629	PA4629	protein coding	c.299G>C	p.Gly100Ala	299/579	PA4629	SNV	G>C	TRANSVERSION	512	512	0.749869	94	PA4629 G100A	84.0411
2D	12	2D12-2 NXT	5212809	GCCCCCCGT	GCCCCCGT	12	-intergenic-	/	/	/	NXT	MPAO1-mutS	INDEL	INTERGENIC	2	0.5	GCCCCCGT	MODIFIER	PA4645-upp	PA4645-PA4646	NA	n.5212815delC	NA	NA	PA4645-upp	DEL	INDEL	INDEL	512	512	NA	NA	PA4645-upp	NA
2D	12	2D12-2 NXT	5345187	T	C	12	S236G	dapB	PA4759	4-hydroxy-tetrahydrodipicolinate reductase	NXT	MPAO1-mutS	SNV	NON-SYN	2	1	C	MODERATE	dapB	PA4759	protein coding	c.706A>G	p.Ser236Gly	706/807	dapB	SNV	T>C	TRANSITION	512	512	0.840864	95	dapB S236G	88.7376
2D	12	2D12-2 NXT	5500535	T	C	12	Y37H	/	PA4902	transcriptional regulator	NXT	MPAO1-mutS	SNV	NON-SYN	2	0.5	C	MODERATE	PA4902	PA4902	protein coding	c.109T>C	p.Tyr37His	109/897	PA4902	SNV	T>C	TRANSITION	512	512	0.732447	37	PA4902 Y37H	88.7496
2D	12	2D12-2 NXT	5542700	T	C	12	E222E	purA	PA4938	adenylosuccinate synthetase	NXT	MPAO1-mutS	SNV	SYN	2	0.5	C	LOW	purA	PA4938	protein coding	c.666A>G	p.Glu222Glu	666/1293	purA	SNV	T>C	TRANSITION	512	512	0.757499	95	purA E222E	91.7211
2D	12	2D12-2 NXT	6145135	C	T	12	-intergenic-	/	/	/	NXT	MPAO1-mutS	SNV	INTERGENIC	2	0.5	T	MODIFIER	rmd-PA5455	PA5454-PA5455	NA	n.6145135C>T	NA	NA	rmd-PA5455	SNV	C>T	TRANSITION	512	512	NA	NA	rmd-PA5455	NA
2D	12	2D12-2 NXT	677032	C	T	12	-intergenic-	/	/	/	NXT	MPAO1-mutS	SNV	INTERGENIC	2	1	T	MODIFIER	PA0616-PA0617	PA0616-PA0617	NA	n.677032C>T	NA	NA	PA0616-PA0617	SNV	C>T	TRANSITION	512	512	NA	NA	PA0616-PA0617	NA

## Sheet: Fig3A
Fig 3A: Top variance genes heatmap matrix
	11182020 PA RNA 1X0 A	11232020 PA RNA 1X0 A	11182020 PA RNA 1X0 B	11182020 PA RNA 1X0 C	11182020 PA RNA 1A15 A	11182020 PA RNA 1A15 B	11182020 PA RNA 1A15 C	11182020 PA RNA 1C14 A	11232020 PA RNA 1C14 A	11232020 PA RNA 1C14 B	11232020 PA RNA 1C14 C	11182020 PA RNA 1D16 A	11182020 PA RNA 1D16 B	11182020 PA RNA 1D16 C	11182020 PA RNA 2X0 A	11232020 PA RNA 2X0 A	11182020 PA RNA 2X0 B	11232020 PA RNA 2X0 C	11182020 PA RNA 2A1 A	11182020 PA RNA 2A1 B	11182020 PA RNA 2A1 C	11182020 PA RNA 2A2 A	11182020 PA RNA 2A2 B	11182020 PA RNA 2A2 C	11182020 PA RNA 2A3 A	11182020 PA RNA 2A3 B	11182020 PA RNA 2A4 A	11182020 PA RNA 2A4 B	11182020 PA RNA 2A4 C	11182020 PA RNA 2A5 A	11182020 PA RNA 2A5 B	11182020 PA RNA 2A5 C	11182020 PA RNA 2A6 A	11182020 PA RNA 2A6 B	11182020 PA RNA 2A6 C	11232020 PA RNA 2A7 A	11182020 PA RNA 2B2 B	11182020 PA RNA 2B2 C	11182020 PA RNA 2B3 A	11182020 PA RNA 2B3 B	11182020 PA RNA 2B3 C	11182020 PA RNA 2B4 A	11232020 PA RNA 2B4 B	11182020 PA RNA 2B4 C	11182020 PA RNA 2B6 A	11232020 PA RNA 2B6 B	11182020 PA RNA 2B6 C	11232020 PA RNA 2B6 C	11182020 PA RNA 2D1 A
PA3412	-0.295506	-0.432131	-0.31752	-0.267867	-0.362878	-0.331619	-0.26276	-0.303462	-0.273041	-0.233273	-0.320088	-0.384506	-0.39115	-0.329085	-0.289786	-0.369145	-0.326017	-0.313921	2.20298	4.02934	3.04302	-0.12915	-0.174231	-0.16871	-0.393586	-0.186205	-0.31957	-0.365468	-0.515255	-0.155356	-0.190752	-0.0551647	-0.27429	-0.155919	-0.287361	-0.150754	-0.289539	-0.27476	-0.384865	-0.277919	-0.362667	-0.209152	-0.214866	-0.257424	-0.287158	-0.30315	-0.26996	-0.274779	-0.323341
PA2808	-0.29394	-0.280555	-0.261889	-0.281343	-0.24583	-0.21963	-0.217034	-0.291894	-0.416392	-0.355772	-0.430704	-0.399807	-0.525727	-0.274596	-0.409453	-0.2803	-0.479412	-0.358717	3.50844	3.56336	2.5677	-0.385456	-0.358448	-0.10803	-0.298908	-0.421047	-0.265813	-0.29861	-0.456554	-0.449615	-0.291269	0.366591	-0.218579	-0.26425	-0.420168	-0.309038	-0.304352	-0.165782	-0.310634	-0.252027	-0.271712	-0.360023	-0.154002	-0.146276	-0.263437	-0.27995	-0.301911	-0.279406	-0.263724
PA3411	-0.401005	-0.394814	-0.347212	-0.322194	-0.0542888	-0.0823994	-0.240945	-0.29291	-0.318941	-0.497942	-0.486742	-0.233093	-0.355026	-0.169538	-0.168091	-0.277942	-0.287038	-0.294208	3.45489	3.4556	2.56966	-0.250993	-0.376905	-0.351413	-0.233576	-0.371766	-0.191724	-0.299514	-0.321107	-0.319471	-0.320204	-0.126532	-0.164236	-0.337443	-0.222007	-0.343207	-0.338885	-0.451904	-0.378528	-0.221409	-0.327115	-0.440464	-0.395198	-0.325353	-0.240059	-0.351288	-0.271813	-0.334138	-0.286978
PA1435	-0.559888	-0.399492	-0.326764	-0.347128	-0.10582	-0.022562	-0.0913554	-0.215144	-0.222859	-0.426202	-0.321026	-0.469467	-0.358785	-0.344425	-0.055613	-0.00729971	0.181977	-0.170786	3.30933	3.1932	3.34108	-0.259434	-0.322705	-0.487085	-0.383087	-0.512157	-0.491406	-0.530798	-0.447673	-0.305629	-0.285884	-0.206292	-0.276625	-0.378177	-0.401627	-0.566736	-0.409773	-0.433136	-0.308504	-0.401625	-0.428274	-0.583661	-0.345676	-0.541296	-0.215395	-0.247891	-0.198182	-0.184603	-0.222823
PA1436	-0.390881	-0.337861	-0.413534	-0.421549	-0.0848423	-0.0532465	0.0139158	-0.180349	-0.269708	-0.443085	-0.304411	-0.296526	-0.445035	-0.43975	-0.0951805	-0.0249554	0.0759098	-0.186694	3.51286	3.43397	2.33154	-0.172033	-0.456199	-0.354911	-0.390054	-0.577542	-0.2585	-0.454222	-0.36113	-0.408715	-0.318133	-0.267581	-0.204581	-0.341483	-0.448859	-0.393881	-0.512204	-0.434504	-0.343965	-0.215346	-0.309932	-0.529873	-0.336547	-0.500279	-0.408821	-0.214511	-0.275785	-0.200489	-0.224242
PA0523	-0.129931	0.0117483	-0.207557	-0.0805802	0.0161971	0.0389384	0.152154	-0.512978	-0.423936	-0.32823	-0.258019	-0.147554	-0.36796	-0.026512	-0.713655	-0.71687	-0.651269	-0.756526	-0.633252	-0.710572	-0.621919	0.00660693	0.429635	0.396369	-0.410177	-0.54741	-0.433191	-0.766044	-0.79596	-0.408396	-0.426885	-0.361799	2.83754	2.67784	3.12783	3.26854	-0.492746	-0.456504	-0.702601	-0.685822	-0.614193	-0.413019	-0.298371	-0.146395	-0.124525	-0.227932	-0.21665	-0.140475	1.76193
PA0524	-0.00659454	0.074056	-0.165732	-0.0789131	0.0440761	0.00750202	0.199599	-0.469288	-0.479122	-0.237287	-0.322163	-0.160026	-0.253971	0.13837	-0.785028	-0.754482	-0.723282	-0.702734	-0.71269	-0.682453	-0.631748	0.0659036	0.396226	0.313467	-0.484203	-0.515078	-0.504871	-0.716016	-0.729716	-0.284854	-0.420111	-0.336097	2.92493	2.88431	3.29797	3.37388	-0.58816	-0.4812	-0.60274	-0.701924	-0.59963	-0.45924	-0.290264	-0.232152	-0.144761	-0.300962	-0.224208	-0.179233	1.79544
PA2807	-0.409502	-0.429246	-0.49256	-0.310366	-0.412052	-0.201393	-0.246559	-0.257592	-0.354904	-0.22783	-0.25842	-0.343923	-0.473229	-0.727755	-0.451384	-0.345503	-0.389096	-0.384263	3.39525	3.30156	3.52521	-0.436522	-0.199907	-0.581947	-0.159491	-0.319886	-0.447897	-0.337093	-0.618277	-0.442307	-0.130541	0.863417	-0.112502	-0.0987756	0.129341	0.021602	-0.260769	-0.407457	-0.42044	-0.0715579	-0.207752	-0.395723	-0.44626	-0.330754	-0.400944	-0.0915233	-0.371	-0.151491	-0.30261
PA0525	0.109005	0.211835	-0.168357	0.053393	0.100001	0.0575592	0.057097	-0.41518	-0.509772	-0.225522	-0.32989	-0.181411	-0.321853	0.0113474	-0.745636	-0.783563	-0.74039	-0.832473	-0.79736	-0.720424	-0.632234	0.019859	0.118324	0.0267254	-0.480795	-0.437314	-0.457873	-0.635159	-0.692231	-0.257175	-0.471631	-0.252443	3.04482	3.11184	3.69036	2.57097	-0.510189	-0.551566	-0.566913	-0.630925	-0.567297	-0.495645	-0.265145	-0.154151	-0.0510497	-0.32387	-0.119071	-0.201542	1.98978
PA3205	0.542373	0.508307	0.0280517	0.448303	2.14167	2.22756	2.16173	-0.462506	-0.50743	-0.566234	-0.384057	0.136103	-0.262455	0.348041	-0.906493	-0.921028	-0.765506	-0.866709	-0.92285	-0.943385	-0.872557	0.0503924	0.393828	0.0209245	-0.732923	-0.686836	-0.693454	-0.762557	-0.854023	0.397911	0.117362	0.310576	-0.889855	-0.807967	-0.898996	-0.775382	-0.544161	-0.326628	-0.941302	-1.013	-0.767899	-0.515727	-0.498514	-0.361395	0.785749	0.520697	0.250034	0.253493	2.94573
PA3410	-0.0930765	-0.162357	-0.160427	-0.155547	-0.385957	-0.148416	-0.181998	-0.341678	-0.192288	-0.519966	-0.222594	-0.273297	-0.551857	-0.584731	0.377526	0.407068	0.20975	-0.0176991	3.03353	3.24318	3.55768	-0.541098	-0.61252	-0.502366	-0.402485	-0.202157	-0.301855	-0.449276	-0.370384	-0.480398	-0.433035	-0.372066	-0.350118	-0.233403	0.356056	-0.299576	-0.479428	-0.294924	-0.312738	-0.272855	-0.537281	-0.500805	-0.486884	-0.530273	-0.408969	-0.314686	-0.354835	-0.317853	-0.409402
PA2762	-0.217159	-0.304993	-0.215268	-0.370102	-0.355628	-0.322171	-0.179161	-0.302516	-0.196837	-0.0473355	-0.127562	-0.414066	-0.572086	-0.474519	-0.367872	-0.17726	-0.375875	-0.185769	2.70059	3.5325	3.86471	-0.368056	-0.297738	-0.415521	-0.515247	-0.335042	-0.296944	-0.293061	-0.186836	-0.420033	-0.0790286	-0.26789	-0.323109	-0.204243	-0.274037	-0.0480789	-0.371623	-0.198023	-0.51975	-0.34827	-0.341977	-0.337203	-0.36675	-0.129631	-0.263927	-0.476879	-0.375733	-0.328494	0.0257939
PA4623	1.91368	1.92335	2.04358	2.16712	1.48024	1.70866	1.60627	1.74193	1.78942	1.6784	1.89421	1.5974	1.6093	1.63768	-0.54694	-0.539829	-0.432734	-0.531098	-0.548946	-0.633492	-0.613224	-0.667174	-0.580454	-0.493445	-0.444906	-0.442836	-0.693927	-0.897568	-0.775227	-0.88352	-0.7029	-0.792346	-0.4369	-0.35884	-0.019608	-0.195528	-0.408447	-0.345028	-0.562579	-0.716394	-0.517318	-0.542736	-0.473624	-0.412135	-0.622347	-0.670049	-0.612359	-0.733397	-0.465678
PA3877	-0.435866	-0.468391	-0.673253	-0.599696	-0.808373	-0.993928	-0.834839	-0.864616	-0.919562	-0.857099	-0.72443	-1.12711	-1.21489	-1.13137	-0.463882	-0.578421	-0.360286	-0.127898	-1.21599	-1.12546	-0.906229	-0.382935	2.05442	1.97704	-0.244659	-0.131299	0.994978	-0.334668	-0.26844	0.201647	0.432065	0.489398	0.465968	0.873429	-0.938212	-0.397652	0.325983	0.826888	-0.383767	-0.41431	-0.0446167	-0.602969	-0.674009	-0.665396	1.7969	0.755394	0.0601745	-0.0411739	1.89404
PA4883	-0.622149	-0.43331	-0.213535	-0.572785	-0.101143	0.0705786	-0.335276	-0.260414	0.102189	-0.431281	-0.35014	-0.509726	-0.63032	-0.387174	-0.420697	-0.207944	-0.426486	-0.544218	3.69869	4.11179	2.77153	-0.252648	-0.499578	-0.188343	-0.243944	-0.519061	-0.337786	-0.203188	-0.242068	-0.373665	-0.374783	-0.147171	-0.380755	-0.0331651	-0.160521	-0.200027	-0.372513	-0.114987	-0.113769	-0.146879	-0.255451	-0.28369	-0.417778	-0.256894	-0.275613	-0.391426	-0.38133	-0.118999	-0.276028
PA3914	-0.757289	-0.539994	-0.358894	-0.603214	-0.520291	-0.70032	-0.988436	-0.794812	-0.894255	-0.738768	-0.746091	-0.702805	-0.980579	-0.673296	-0.496145	-0.719673	-0.305189	-0.200216	-0.934208	-0.511227	-0.623905	-0.395458	1.97453	2.02962	-0.618295	-0.20276	0.472153	-0.479616	-0.153292	-0.317845	-0.393995	0.0463134	0.805297	1.4383	-0.590927	0.616015	0.359251	0.391844	-0.553373	-0.406537	-0.144731	-0.689911	-0.72902	-0.717532	1.76539	0.223103	-0.165422	-0.227272	2.78274
PA3876	-0.318748	-0.321333	-0.44316	-0.346643	-0.642315	-0.73077	-0.626256	-0.710911	-0.72142	-0.730437	-0.609666	-1.09749	-1.12402	-1.08121	-0.806225	-0.773811	-0.566162	-0.405581	-1.11875	-1.15436	-0.898854	-0.912979	1.73998	1.79899	-0.191526	-0.0640448	1.30381	-0.39902	-0.373703	-0.423998	-0.204332	-0.113907	0.0638335	0.519483	-0.467458	-0.739427	0.644	0.901653	-0.314798	-0.344695	-0.0526956	-0.571484	-0.596376	-0.67696	1.54519	0.650829	0.131224	0.0930471	2.11517
PA2763	-0.544578	-0.669213	-0.734334	-0.808121	-0.279847	-0.428487	-0.623355	-0.457487	-0.598975	-0.422661	-0.458247	-0.309854	-0.401095	-0.295111	-0.156768	0.0187389	-0.197219	-0.0186722	3.63784	3.20524	3.53705	0.0965104	0.118173	0.0607883	-0.426056	-0.316521	0.13255	0.235659	-0.155864	-0.343643	-0.32383	-0.208375	-0.271448	-0.175037	-0.63064	-0.303839	0.0129184	-0.131603	-0.333241	-0.201518	-0.380457	-0.0679782	-0.263385	-0.468051	-0.287811	-0.0212312	-0.17481	-0.212918	-0.351881
PA4884	-0.441116	-0.215085	-0.432437	-0.322108	-0.267315	-0.271338	-0.140499	-0.483479	-0.43399	-0.591827	-0.408528	-0.554267	-0.620745	-0.454054	-0.582269	-0.621204	-0.455748	-0.291607	4.09382	2.94691	3.04679	-0.0665406	-0.264321	-0.146117	-0.229483	-0.443611	-0.488602	0.0019183	-0.121195	-0.309726	-0.167268	-0.202203	0.0813491	-0.436695	0.0965385	-0.328741	-0.377828	-0.216931	0.0892197	-0.254598	-0.393729	-0.326143	-0.198695	-0.0849607	-0.501114	-0.291491	-0.176374	-0.355187	-0.373992
PA2505	-0.0875868	-0.529728	-0.454645	-0.385234	-0.0796649	-0.227451	-0.246054	-0.373352	-0.287417	-0.456262	-0.167446	-0.306679	-0.249286	-0.596832	-0.455127	-0.400235	-0.462458	-0.507075	3.44543	3.45367	3.6743	-0.395815	-0.161506	-0.366854	-0.0261374	-0.232842	-0.379124	-0.520364	-0.48744	-0.259607	-0.426364	0.41728	-0.197716	-0.150357	-0.0453257	-0.305521	-0.419185	-0.126214	-0.0529463	-0.199481	-0.339849	-0.308933	-0.19588	-0.484659	-0.290804	-0.251042	-0.270607	-0.467144	-0.217458
PA2506	-0.342359	-0.484502	-0.492954	-0.292096	-0.0825195	-0.18936	-0.295705	0.114361	-0.0321452	-0.311403	-0.252067	-0.22338	-0.146842	-0.0945422	-0.203365	-0.202554	-0.584198	-0.450819	3.75518	3.71899	3.94466	-0.298889	-0.412787	-0.551345	-0.464542	-0.23784	-0.123402	-0.21748	-0.290692	-0.439169	-0.549213	-0.26884	-0.553211	-0.43125	-0.413623	-0.31293	-0.307597	0.103345	-0.247412	-0.218194	-0.352258	-0.16453	-0.4784	-0.173236	-0.430486	-0.446154	-0.180182	-0.149926	-0.305252
PA3206	-0.397999	-0.535001	-0.640762	-0.389554	2.07076	2.07207	2.03643	-0.664785	-0.657461	-0.841429	-0.641563	-0.248915	-0.589036	-0.118783	-0.723917	-0.813121	-0.67274	-0.72214	-0.735276	-0.832957	-0.632424	-0.099223	-0.154884	-0.36015	-0.374826	-0.690733	-0.205323	-0.440698	-0.557451	0.31842	-0.0487939	-0.0697874	-0.595829	-0.643392	-0.750146	-0.526004	-0.135607	-0.308134	-0.540002	-0.401792	-0.665145	-0.337999	-0.285807	-0.0836043	0.608498	0.376678	0.00856015	-0.105934	3.40471
PA2493	1.71888	1.77006	1.71082	1.62129	1.03648	1.10664	1.20124	1.76479	1.88361	1.80952	1.8538	2.23702	2.26583	2.27127	-0.324418	-0.339005	-0.386856	-0.272627	-0.443992	-0.469737	-0.488939	-0.200414	-0.56724	-0.571427	-0.823543	-0.80993	-0.779926	-0.565001	-0.457105	-0.643076	-0.682011	-0.72238	-0.140939	-0.264613	-0.0459587	-0.131522	-0.672501	-0.572232	-0.773219	-0.737069	-0.653021	-0.712157	-0.759206	-0.549583	-0.910888	-0.868875	-0.792923	-0.679117	-0.341545
PA4881	2.0882	2.0845	2.06788	2.22275	1.55945	1.79386	1.89524	1.36232	1.43627	1.5536	1.61155	1.39038	1.4188	1.45941	-0.829494	-0.708294	-0.916166	-0.865726	-0.994076	-0.883453	-0.669621	-0.833972	-0.357736	-0.332536	-0.550737	-0.386879	-0.887418	-0.85794	-0.743012	-0.597021	-0.40952	-0.424746	-0.125365	-0.196727	0.383905	-0.0533584	-0.501803	-0.305858	-0.714086	-0.807181	-0.63346	-0.643314	-0.624738	-0.679422	-0.50927	-0.510382	-0.403048	-0.404167	-0.745534
PA2494	2.14607	2.11784	1.98812	1.95482	0.562226	0.553086	0.745959	1.71042	1.73821	1.70819	1.72476	2.12671	2.15095	2.24522	-0.358511	-0.266786	-0.367109	-0.314028	-0.571311	-0.469152	-0.433689	-0.133719	-0.329177	-0.406537	-0.773366	-0.796636	-0.786224	-0.511373	-0.396943	-0.52409	-0.592295	-0.638316	0.130306	-0.0230239	0.19927	0.0265574	-0.760218	-0.741081	-0.760967	-0.740851	-0.502526	-0.7649	-0.733251	-0.522962	-0.727486	-0.823336	-0.75306	-0.854404	-0.442951
PA3915	-0.570239	-0.738418	-0.431265	-0.412979	-0.843502	-0.524288	-0.769647	-0.846285	-0.756722	-0.924956	-0.707602	-0.901492	-0.848542	-0.957976	-0.499216	-0.517779	-0.400848	-0.286829	-0.783933	-0.619369	-0.486151	-0.330264	2.38084	2.16038	-0.418396	-0.252943	0.0978213	-0.385986	-0.390065	-0.0329381	0.182059	0.24721	1.12692	1.4477	-0.680233	0.343123	0.0208755	0.304549	-0.59242	-0.597918	-0.312379	-0.779148	-0.686689	-0.845352	1.66463	0.194299	-0.253974	-0.300672	2.71666
PA3229	1.76081	1.73626	1.96509	1.88494	1.3314	1.45689	1.46074	1.70898	1.76189	1.77588	1.86369	2.02359	2.02782	2.05395	-0.558622	-0.553197	-0.704549	-0.48719	-0.451217	-0.48353	-0.387261	-0.521485	-0.316163	-0.330014	-0.453802	-0.342351	-0.858305	-0.804179	-0.863473	-0.629131	-0.581026	-0.579289	-0.403555	-0.479258	-0.358099	-0.344219	-0.399789	-0.286716	-0.530273	-0.601763	-0.548197	-0.557217	-0.465581	-0.527505	-0.653286	-0.686541	-0.685261	-0.727276	-0.332446
PA4351	-0.75074	-0.378822	-0.730353	-0.512613	1.43745	-0.398969	-0.348424	-0.737855	-0.724714	-0.602578	-0.656193	-0.0408373	-0.724487	-0.211318	-0.619263	0.860836	-0.273368	-0.763742	-0.646566	-0.964905	-0.443015	0.0605794	-0.156807	2.38296	2.00479	0.211581	3.02844	-0.512452	-0.224291	-0.663928	-0.370054	0.541989	-0.887843	-0.252982	-0.624918	-0.306008	-0.151325	0.153906	2.22532	3.02631	-0.315804	-0.465126	0.203423	-0.183613	-0.179323	1.36757	-0.903992	-0.175847	-0.32914
PA1942	1.92102	1.92652	2.08716	2.00991	1.48592	1.5761	1.57087	1.80957	2.02343	2.0452	2.13798	1.16202	1.41835	1.31738	-0.53878	-0.407187	-0.588012	-0.454221	-0.765508	-0.753985	-0.813817	-0.810912	-0.305029	-0.393514	-0.357064	-0.262024	-0.934573	-0.814649	-0.942988	-0.661921	-0.436487	-0.728793	-0.570778	-0.395872	-0.516846	-0.442554	-0.390677	-0.415475	-0.726804	-0.546582	-0.564412	-0.409488	-0.415047	-0.643345	-0.413194	-0.197194	-0.401707	-0.507589	-0.689033
PA4211	-1.60969	-1.79329	-1.75421	-1.72343	-1.78299	-1.90556	-1.76329	-0.957069	-0.964977	-1.30849	-0.765405	-1.2367	-1.332	-1.29702	0.971234	1.05151	0.816791	0.879786	0.137111	0.462687	0.148239	1.6323	1.46986	1.05425	0.770073	0.803595	0.0518166	1.28209	0.993347	0.795743	0.855713	0.543107	0.123411	0.224115	-0.172102	-1.01244	0.563538	0.846201	0.729719	0.606122	0.680125	-0.172022	-0.211777	-0.0475239	0.839554	0.569163	0.470641	0.197014	1.30212
PA3559	0.0157573	-0.0408291	-0.178334	-0.0410821	1.79657	1.83179	1.98815	-0.694655	-0.765869	-0.642518	-0.693078	1.42145	1.53757	1.5993	-0.716243	-0.699704	-0.515753	-0.721249	-0.79465	-0.613557	-0.592366	-0.526502	-0.372281	-0.493331	0.26904	0.3678	-0.641091	-0.239278	-0.173019	-0.284542	-0.327505	-0.3252	3.12863	3.03257	3.23659	0.099744	-0.72346	-0.646331	-0.547218	-0.701563	-0.426015	-0.700115	-0.808729	-0.612656	-0.161334	-0.243628	-0.131337	-0.171538	-0.72079
PA4225	-0.427214	-0.255095	-0.322387	-0.371237	-1.70151	-1.62721	-1.76737	-1.90302	-1.90651	-1.94236	-1.86303	-1.85215	-1.87499	-1.76779	0.603977	0.59615	0.551018	0.433411	-0.244048	0.624682	-0.0318064	0.603341	0.15064	0.203861	-0.024481	0.174669	-0.201352	0.0757649	0.556455	0.190225	0.431066	0.465307	1.90179	2.03807	2.00495	2.10347	-0.509526	-0.412313	-0.109141	-0.27167	0.318095	-0.0513014	-0.34425	-0.108466	0.8666	0.159192	0.117236	0.0907273	0.696451
PA4212	-1.46868	-1.523	-1.5444	-1.64646	-1.65016	-1.60263	-1.67628	-1.18788	-1.32128	-1.3654	-0.989849	-1.46876	-1.3886	-1.25341	0.915826	1.13433	0.886969	0.764625	0.0756608	0.519377	0.147931	1.60807	1.43949	1.08	0.653647	0.720101	0.0594906	1.26662	1.10516	0.803404	0.818313	0.538248	0.134354	0.214444	-0.224452	-1.11752	0.529507	0.722388	0.840529	0.831958	0.929324	-0.234723	-0.351032	-0.314851	0.841952	0.333572	0.564985	0.537744	1.33967
PA2486	2.14795	2.02022	2.3318	2.41437	1.43815	1.66006	1.65892	1.5848	1.54964	1.53437	1.70218	1.3828	1.42797	1.41583	-0.561443	-0.627074	-0.755351	-0.70921	-0.45902	-0.601619	-0.440621	-0.977094	-0.470186	-0.521086	-0.570347	-0.331674	-0.553214	-1.0996	-1.07165	-0.662434	-0.671123	-0.607687	-0.473694	-0.557774	-0.204402	-0.457357	-0.259898	-0.29721	-0.586627	-0.846788	-0.562134	-0.514287	-0.51776	-0.41124	-0.352972	-0.51272	-0.338109	-0.487832	-0.594865
PA4226	-0.281497	-0.0952898	-0.102449	-0.292893	-1.63573	-1.68524	-1.72786	-1.75367	-1.85684	-1.93944	-1.82127	-1.76913	-1.82993	-1.85405	1.06875	1.04328	0.942585	0.783162	-0.0671755	0.77596	0.109099	0.540133	0.0258392	0.176949	-0.0356848	0.1341	-0.161431	0.266821	0.657261	0.276998	0.351413	0.454094	1.82743	1.98476	2.29357	1.63636	-0.40769	-0.40138	-0.158102	-0.215317	0.374541	-0.202702	-0.420657	0.0295445	0.501738	-0.234916	-0.217846	-0.215529	0.812682
PA2759	1.7351	2.36768	1.87111	1.96433	1.72159	1.94582	1.89282	1.23651	1.39806	1.65974	1.78945	1.17724	1.3648	1.52221	-1.11224	-0.840015	-1.05746	-0.892743	-0.950221	-0.906614	-0.798075	-0.963501	-0.660144	-0.197883	-0.464341	-0.581133	-0.0279578	-0.896251	-0.871024	-0.892662	-1.05607	-0.675376	-0.593395	-0.431819	-0.00547306	0.194553	-0.444407	-0.0661969	-0.48395	-0.0464357	-0.681307	-0.336121	-0.0976893	-0.167042	-0.46141	-0.124762	-0.482087	-0.217948	-0.556039
PA4231	-0.25719	-0.212108	-0.273886	-0.379679	-1.78175	-1.76208	-1.78577	-1.78203	-1.80704	-1.8929	-1.91829	-1.75816	-1.8819	-1.83134	0.723763	0.688311	0.675624	0.487549	0.247949	0.839435	0.507807	0.554678	0.130484	0.117048	0.0277075	-0.0287543	-0.415336	-0.147018	0.284474	0.60073	0.687401	0.712357	1.8256	2.00187	2.01584	1.78173	-0.566592	-0.698703	-0.00828742	-0.318631	0.224128	-0.0989984	-0.385101	-0.158268	0.787389	0.254183	-0.0190198	0.00154049	0.714302
PA4217	-1.58967	-1.67775	-1.63086	-1.71008	-1.72573	-1.73663	-1.7469	-1.28997	-1.32494	-1.44794	-0.993414	-1.52911	-1.37025	-1.35628	0.868178	0.81654	0.736508	0.662847	-0.131429	0.281314	0.03655	1.16156	1.51385	1.15955	0.868182	0.909518	0.529205	0.674701	0.654181	0.388981	0.451161	0.467439	-0.151644	-0.144029	-0.119902	-0.91176	1.25022	1.42511	0.987319	0.881839	1.0414	0.0542961	0.13193	0.331819	0.734921	0.398661	0.587899	0.484664	1.26219
PA4206	-1.09539	-1.05506	-1.14121	-1.08822	-1.01584	-0.959742	-1.12469	-1.09883	-0.933489	-0.957998	-0.867591	-1.00807	-1.0234	-0.999382	1.45005	1.34594	1.0795	1.28486	1.35274	0.910976	1.71501	2.35178	1.71799	1.54461	0.313142	0.29233	0.414161	0.813365	0.817802	0.0152948	-0.0539824	-0.0801796	-0.106894	0.0075779	-0.185568	-0.602944	1.01266	0.89151	1.19576	1.34795	0.782632	-0.849222	-1.01693	-0.676321	-0.552847	-0.876179	-0.857315	-1.08061	1.11037
PA4228	-0.193673	-0.311259	-0.189315	-0.263353	-1.68909	-1.50978	-1.48347	-1.84507	-1.85327	-1.8762	-1.79298	-1.7312	-1.77114	-1.84943	1.04539	1.07732	0.906299	0.679803	0.499704	1.09748	0.60647	0.517442	-0.00151423	0.0445254	0.0673979	0.0753189	-0.281921	0.00662366	0.279543	0.546694	0.595095	0.514729	1.68407	1.63921	2.43296	1.14678	-0.484403	-0.606718	-0.193415	-0.257781	0.224735	-0.291447	-0.447333	0.109839	0.0289532	-0.336094	-0.26187	-0.3081	0.926649
PA3875	-0.0760942	-0.154035	-0.251605	-0.171251	-0.587312	-0.67968	-0.293441	-0.643838	-0.603884	-0.475408	-0.464453	-1.14564	-1.14006	-0.980314	-0.986926	-1.00304	-1.00949	-0.800731	-0.89525	-0.943644	-0.889214	-0.544362	1.04866	1.10178	-0.25766	-0.199245	1.67018	-0.220012	-0.289879	-0.258541	-0.314341	-0.259888	0.18448	0.201506	0.176487	-0.42301	0.52943	0.894005	-0.681733	-0.528098	-0.387423	-0.531902	-0.459188	-0.500506	0.951148	0.246964	-0.0101935	-0.144831	2.42731
PA3392	0.977393	0.943305	0.430218	0.674161	-0.533603	-0.629035	-0.365428	-0.703334	-0.703271	-0.0509885	-0.271776	-0.30014	-0.473939	0.22482	-1.457	-1.43777	-1.39329	-1.34521	-0.97983	-0.895548	-0.889067	0.356384	-0.0822986	-0.35968	-0.320541	-0.312812	-0.257104	-0.586807	-0.654417	0.0127779	-0.146923	-0.0713729	2.61196	2.56744	2.83857	2.00667	-0.771078	-0.646523	-1.08023	-1.1692	-0.720855	-0.302018	-0.107585	0.176872	0.14857	0.0450187	0.429458	0.315526	1.7623
PA1970	1.99815	2.10465	2.2522	2.21029	1.39709	1.6637	1.33016	1.74479	1.70433	1.99954	1.97885	1.30129	1.41805	1.09632	-0.474776	-0.480112	-0.577992	-0.946476	-0.601562	-0.803414	-1.03635	-0.641009	-0.538842	-0.259361	-0.44283	-0.332663	-0.726425	-1.00923	-1.01999	-0.654177	-0.350883	-0.510319	-0.527428	-0.657607	-0.707372	-0.509765	-0.230016	-0.541275	-0.539417	-0.348973	-0.341401	-0.756425	-0.369917	-0.719217	-0.348688	-0.426017	-0.340536	-0.306547	-0.612801
PA2935	-0.324095	-0.396045	-0.113563	-0.33978	-0.184986	-0.436123	-0.425822	-0.091674	-0.143415	-0.178287	-0.0848564	-0.480817	-0.493995	-0.663782	-0.563936	-0.187975	-0.15203	-0.0964572	4.17936	3.12666	2.93506	-0.350166	-0.0206379	-0.43117	-0.474457	-0.255917	-0.0197943	-0.473085	-0.671971	-0.614928	0.2502	-0.644165	-0.418651	-0.074464	-0.143754	-0.305876	-0.183514	-0.422735	-0.494299	-0.22513	-0.612496	-0.297425	0.0733645	-0.269366	-0.17877	-0.322443	-0.319529	-0.276726	-0.548005
PA3554	-0.0671885	-0.0766846	-0.209349	-0.16336	1.975	1.99804	2.13604	-0.790425	-0.716146	-0.674181	-0.690888	1.52022	1.60712	1.62812	-0.530042	-0.543382	-0.260295	-0.427424	-0.799477	-0.553701	-0.629667	-0.628259	-0.437787	-0.52275	0.565523	0.558705	-0.482825	-0.392346	-0.182772	-0.342345	-0.497083	-0.428141	3.07025	2.89344	3.05457	-0.241615	-0.589911	-0.55681	-0.475099	-0.499418	-0.210613	-0.741254	-0.837876	-0.39587	-0.413408	-0.39869	-0.439023	-0.47334	-0.503263
PA4229	-0.393108	-0.109734	-0.0283028	-0.303661	-1.54721	-1.57217	-1.90047	-1.54605	-1.61252	-1.88111	-1.69879	-1.66143	-1.81356	-1.62011	0.97473	0.760852	0.957884	0.631254	0.500345	1.15801	0.547701	0.429465	-0.151969	0.0209835	0.052859	0.10856	-0.615207	-0.285311	0.280669	0.646741	0.734262	0.766334	1.98242	1.93354	2.44436	1.3484	-0.473888	-0.50255	-0.225017	-0.450233	0.379466	-0.209094	-0.497666	-0.117158	0.44746	-0.369235	-0.272167	-0.204838	0.746778
PA4205	-1.17392	-1.26973	-1.30157	-0.896262	-0.86806	-0.561551	-0.674331	-1.07024	-1.23722	-1.14311	-0.879463	-1.04409	-1.0781	-1.08669	1.38661	1.30881	1.05322	1.29854	1.71244	1.02028	1.67873	2.44518	1.60654	1.49871	0.294116	0.1445	0.237482	0.79142	0.707778	-0.0364642	-0.0112204	-0.221192	-0.188278	-0.15898	-0.249469	-0.631857	1.05805	0.965829	1.08124	1.10751	0.755402	-0.855754	-0.763436	-0.824405	-0.565502	-0.82465	-0.71188	-0.91233	1.10744
PA4224	-0.478562	-0.330103	-0.419843	-0.504327	-1.77102	-1.61601	-1.83884	-1.84638	-1.94425	-1.98838	-1.80278	-1.7395	-1.92229	-1.78273	0.552831	0.573034	0.471388	0.339983	-0.348229	0.667828	-0.0769591	0.486358	0.217133	0.272384	-0.104239	0.165901	-0.0946716	0.0532238	0.539756	0.0915382	0.0363654	0.254028	1.64096	1.99344	1.79906	2.32224	-0.406	-0.112863	-0.117596	-0.176632	0.256385	0.0956555	-0.145959	-0.0939977	1.09448	0.24933	0.0977717	0.164923	0.840045
PA2495	2.79799	2.86801	2.82447	2.82212	1.05346	1.08638	1.13493	0.7437	0.846323	0.784	0.842581	-2.03647	-2.13289	-2.01371	-0.0447542	0.00734581	-0.00242325	-0.0222595	-0.456178	-0.213066	-0.270331	0.0421409	-0.125572	-0.0135268	-0.49152	-0.51063	-0.71165	-0.363903	-0.202757	-0.326194	-0.411058	-0.280417	0.501666	0.54233	0.805762	0.739693	-0.672086	-0.516339	-0.480438	-0.359134	-0.169815	-0.572908	-0.56904	-0.448719	-0.471978	-0.55151	-0.45813	-0.555608	-0.201694
PA0521	-0.164279	-0.198045	-0.0906087	-0.188937	-0.146747	0.204859	0.0123318	-0.518285	-0.420891	-0.226317	-0.435308	-0.0186239	-0.257285	0.029948	-0.665613	-0.736847	-0.702852	-0.613003	-0.548128	-0.651997	-0.43778	-0.120856	0.208905	0.152304	-0.526028	-0.468494	-0.184504	-0.83242	-0.958789	-0.29392	-0.533989	-0.0682462	2.98004	3.10464	3.27699	3.4141	-0.237568	-0.306205	-0.425153	-0.4952	-0.510727	-0.462348	-0.319827	-0.25683	0.0386008	-0.40556	-0.405767	0.0144233	1.97873
PA3393	0.808573	0.925354	0.385946	0.775641	-0.368533	-0.596607	-0.385902	-0.896282	-0.738394	-0.126208	-0.399687	-0.541009	-0.653381	0.17062	-1.42104	-1.36602	-1.24425	-1.33236	-0.98262	-0.855226	-0.825543	0.177807	-0.454749	-0.440937	-0.233536	-0.267818	-0.299767	-0.543482	-0.712337	-0.0570401	-0.433043	-0.20567	2.48981	2.7447	3.03868	2.19347	-0.463231	-0.608095	-0.821897	-0.979698	-0.663258	-0.286294	-0.0966745	0.153865	0.384312	-0.0913261	0.704823	0.348952	1.67613
PA4208	-0.924726	-0.949196	-0.778975	-1.14456	-1.22456	-1.31627	-1.21563	-0.994195	-1.0562	-1.06671	-0.923515	-1.11047	-1.29983	-1.25741	1.2313	1.10855	0.973346	1.12622	0.91503	0.597656	1.34519	1.72825	1.95046	2.01528	0.581239	0.540406	0.500957	0.628537	0.660579	-0.271331	-0.211716	-0.165073	0.101639	0.155016	0.393497	-0.208002	1.32008	1.29918	1.36908	1.676	0.932543	-0.976425	-0.936027	-0.952253	-0.396723	-0.689642	-0.660211	-0.718119	0.880085
PA3555	-0.0521871	-0.133917	-0.295021	-0.163775	1.90784	2.04682	2.0273	-0.767516	-0.634113	-0.920431	-0.795912	1.42852	1.60969	1.52486	-0.371444	-0.584032	-0.285939	-0.596863	-0.76827	-0.423897	-0.61044	-0.63547	-0.532594	-0.534453	0.456166	0.477467	-0.43819	-0.364018	-0.180767	-0.391081	-0.433055	-0.360244	3.02199	3.03092	3.1726	-0.121232	-0.666199	-0.564856	-0.51269	-0.623073	-0.123796	-0.657182	-0.821682	-0.349578	-0.408214	-0.34387	-0.320777	-0.572469	-0.473277
PA2069	-2.00077	-1.90015	-1.79148	-1.81963	-1.28335	-1.25668	-1.3767	-0.878723	-0.865884	-1.1624	-0.835643	0.572638	0.774366	0.496446	0.880713	0.837018	0.905034	0.911073	1.51451	1.24032	1.45047	2.14071	1.25927	1.09187	0.437831	0.458707	0.706798	0.925741	0.931093	0.173757	0.154518	0.0429115	-0.891195	-0.950678	-1.25309	-1.03943	0.868121	0.973774	0.499992	0.477863	0.159826	-0.0495302	-0.339546	-0.0137929	-0.35025	-0.500002	-0.52412	-0.559184	1.103
PA3361	-1.77435	-1.76477	-1.6039	-1.76132	-1.49002	-1.52419	-1.55496	-0.625986	-0.700837	-1.03928	-0.534117	-0.527209	-0.324049	-0.292405	1.34755	1.19346	1.17251	1.34225	0.276063	0.0433501	0.310873	1.05274	1.2166	1.05987	0.950863	1.09508	1.14419	1.08112	0.663863	-0.0244053	0.169381	-0.0471234	-1.22859	-1.06408	-1.54575	-1.10172	1.41903	1.51608	1.20278	1.10748	1.14176	0.572075	0.855178	0.645608	0.327102	0.0187659	-0.0743934	-0.24228	1.34427
PA4140	-1.15772	-0.931627	-0.923585	-1.22389	-0.675522	-0.605255	-0.843385	-0.0650139	-0.117449	-0.636837	-0.360124	-0.572063	-0.387355	-0.4505	0.0443187	0.136178	1.15112	0.297267	-0.157839	0.663568	-0.51842	0.471754	0.248751	0.776496	-0.271198	-0.112241	-0.138272	1.62872	1.98751	-0.308945	-0.232709	-0.403094	-0.45297	-0.517581	-0.655243	-0.00631173	0.292976	0.276824	-0.321442	-0.348647	-0.0783959	0.535046	0.480075	2.42217	-0.705674	-0.75105	-0.55486	-0.717467	2.49617
PA4525	0.466193	0.166098	0.173759	0.11536	0.165465	-0.624722	-0.0459275	0.152943	0.190207	0.222563	0.177927	0.538635	0.760967	0.634041	0.0963187	0.252587	0.0845694	0.183129	-0.0757474	-0.240903	-0.0795621	1.6797	1.20595	0.986144	0.369454	0.42421	1.17704	1.37383	1.01103	0.829965	0.507328	0.348723	0.219188	0.345492	0.0417639	0.610428	0.670093	0.798173	-2.04427	-2.07939	-2.08101	-2.05949	-2.07342	-2.11687	-1.97146	-1.85725	-1.96363	-2.04535	0.110576
PA3558	-0.170025	0.106151	-0.0862148	0.0170607	1.89729	2.05484	1.81668	-0.96055	-1.00659	-0.506303	-0.767435	1.2369	1.64868	1.53082	-0.367731	-0.739518	-0.533998	-0.66691	-0.816344	-0.486557	-0.495355	-0.696393	-0.516919	-0.315213	0.164437	0.253706	-0.763046	-0.311911	-0.402465	-0.234389	-0.389065	-0.226618	3.0198	2.94622	3.31113	0.355776	-0.473502	-0.530158	-0.513266	-0.27899	-0.197371	-0.597235	-0.715015	-0.712497	-0.263695	-0.129409	-0.274223	-0.0405726	-0.780944
PA3553	0.0120634	-0.184661	-0.1049	-0.104482	1.91454	2.07887	2.12679	-0.736021	-0.797891	-0.738902	-0.749137	1.73382	1.7381	1.67874	-0.435233	-0.543319	-0.333097	-0.410974	-0.764829	-0.569334	-0.748304	-0.48299	-0.614875	-0.401312	0.670838	0.634713	-0.526755	-0.310612	-0.288243	-0.502591	-0.412609	-0.531332	2.93207	2.77787	2.91643	-0.668196	-0.341045	-0.402005	-0.577213	-0.366732	-0.191288	-0.560499	-0.922359	-0.120535	-0.463981	-0.613743	-0.427328	-0.657107	-0.526586
PA4635	0.142644	-0.2663	-0.117569	-0.0146758	2.81276	2.78269	2.88869	0.365255	0.382545	-0.299984	-0.39567	1.85173	1.61534	1.77306	-0.1079	0.0986131	0.108357	-0.305509	-1.01742	-0.686703	-0.648939	-0.915301	-0.758528	-0.322229	-0.611568	-0.116066	-0.0542685	-0.663314	-0.670446	-0.575584	-0.577455	-0.753802	2.14804	1.86304	1.4858	-0.666629	-0.470757	-0.957061	-0.340606	0.13804	-0.629753	-0.922611	-1.00987	-0.921968	-0.20809	-0.349192	-0.286691	-0.592659	-0.255947
PA4221	-0.114881	-0.0982834	-0.0387535	-0.216305	-1.75755	-1.79901	-1.72708	-1.91086	-1.88444	-2.0604	-1.91293	-2.03156	-1.99633	-1.99173	0.960357	0.926426	0.537053	0.598948	-0.0993791	0.598372	0.16688	0.434581	0.138113	0.191968	0.106474	0.171898	0.348728	0.339782	0.616621	0.339342	0.450423	0.509996	1.57413	1.61293	2.72905	1.30173	-0.280683	-0.17735	-0.160523	-0.305986	0.280418	-0.0113973	-0.163657	-0.0140928	0.425842	0.0470366	-0.0473166	-0.0814701	0.513096
PA0522	-0.443321	0.0517288	0.158789	-0.524157	0.33974	0.0613233	0.274619	-0.301413	-0.423161	-0.165012	-0.659185	0.155014	-0.226033	-0.189227	-0.579453	-0.303888	-0.667637	-0.315772	-0.60705	-0.346955	-0.422272	-0.149252	-0.0432008	0.234902	-0.630638	-0.434603	-0.464962	-0.558213	-0.615222	-0.102488	-0.784247	-0.268029	2.67977	3.24364	3.15949	3.62846	-0.260578	-0.175467	-0.359562	-0.609207	-0.183245	-0.57477	-0.323046	-0.32436	-0.164973	-0.487142	-0.597026	-0.201059	1.88978
PA4207	-1.0506	-1.02303	-1.12413	-0.991391	-0.938747	-0.895338	-0.829355	-1.06442	-1.03472	-1.10115	-0.97647	-1.0058	-1.15587	-1.10333	1.40164	1.38018	1.12289	1.24616	1.03728	0.748017	1.46608	2.14638	2.0168	1.90384	0.414427	0.402897	0.456425	0.823316	0.851326	-0.190722	-0.11124	-0.111258	0.0140555	-0.0195339	-0.048316	-0.575996	0.927645	1.07757	1.24119	1.47157	0.840414	-0.819674	-0.89413	-0.704831	-0.592899	-0.807218	-0.918291	-0.848576	1.02005
PA4230	-0.117062	-0.482543	-0.300497	-0.460115	-1.7208	-1.76143	-1.74302	-1.48433	-1.55163	-1.87235	-1.58144	-1.79741	-1.75277	-1.62525	0.708611	0.771967	0.728698	0.479294	0.124917	0.891018	0.538289	0.636831	0.157733	0.222411	0.0423549	0.0281274	-0.586943	-0.0548109	0.136168	0.673089	0.760167	0.691942	2.14814	2.09161	2.2437	1.63085	-0.946508	-1.14039	-0.328596	-0.211008	0.108914	-0.213988	-0.354519	-0.302966	0.732815	0.21595	-0.146553	-0.107696	0.525565
PA3557	-0.105407	-0.207171	-0.199435	0.217212	1.75428	2.0306	1.99967	-0.647875	-0.675369	-0.703665	-0.662734	1.43341	1.55915	1.47788	-0.854667	-0.771322	-0.547858	-0.456839	-0.690271	-0.400082	-0.656665	-0.538683	-0.475084	-0.504124	0.323134	0.187922	-0.656168	-0.192999	-0.0726326	-0.408076	-0.211815	-0.192614	3.08142	2.98084	3.25613	0.242785	-0.650942	-0.842409	-0.514517	-0.470575	-0.0404997	-0.529771	-1.03374	-0.572961	-0.151328	-0.120539	-0.072846	-0.210983	-0.455571
PA2664	0.0487554	-0.0876728	-0.25831	-0.146247	0.575603	0.355669	0.780499	-0.00557946	-0.26006	-0.20714	-0.214886	0.141073	-0.0367758	0.225265	-0.482397	-0.542749	-0.493909	-0.31226	-0.44119	-0.454425	-0.559855	-0.382748	-0.246902	-0.350157	-0.487523	-0.321025	-0.497678	-0.679782	-0.883729	-0.432289	-0.398805	-0.424812	3.08061	2.67244	3.75179	3.33284	-0.729808	-0.43123	-0.461129	-0.773007	-0.536651	-0.84304	-0.228761	-0.376049	-0.310647	-0.303006	-0.562518	-0.586286	0.829629
PA2521	-0.300608	-0.307054	-0.302255	0.0782341	0.470618	0.375595	0.119851	0.0867706	-0.346879	-0.456329	-0.153659	-0.876829	-0.668391	-0.334532	0.0875886	-0.338287	0.0437203	-0.368223	3.50364	3.55562	3.59019	-0.763982	-0.179802	-0.306593	-0.350286	-0.296834	-0.0436006	-0.714115	-0.468823	-0.503229	-0.34317	-0.438739	-0.514897	-0.0105065	-0.523696	-0.147074	-0.13356	-0.413699	-0.447971	-0.0223756	-0.186227	-0.416062	-0.580434	-0.722835	-0.327989	-0.112558	-0.161543	-0.38871	-0.328719
PA3556	-0.13527	-0.268664	-0.245463	-0.0726221	1.87139	2.07149	2.00463	-0.754912	-0.863266	-0.733715	-0.705879	1.46783	1.58868	1.49472	-0.458577	-0.660009	-0.279085	-0.391531	-0.721092	-0.327568	-0.612426	-0.828528	-0.661019	-0.502911	0.414818	0.430413	-0.5516	-0.364003	-0.140154	-0.406651	-0.471103	-0.370029	3.05969	3.01675	3.13159	0.131258	-0.653572	-0.628437	-0.60397	-0.365089	-0.256848	-0.589063	-0.793998	-0.491157	-0.00726398	-0.340144	-0.122529	-0.209095	-0.646724
PA1178	0.109533	-0.126223	-0.0323637	0.108958	2.05881	2.18884	2.13267	-0.591717	-0.659596	-0.545822	-0.433129	0.736195	1.10197	1.04536	-0.581557	-0.631684	-0.583035	-0.498645	-0.632079	-0.595401	-0.450686	-0.804528	-0.114174	-0.170997	0.63227	0.880995	-0.0910399	-0.458374	-0.548939	-0.710036	-0.67415	-0.779307	3.28903	3.08422	3.01396	-0.411425	-0.0906483	0.0423881	-0.391602	-0.489189	-0.350685	-0.713672	-0.557342	-0.747219	-0.515825	-0.450726	-0.488279	-0.67549	-0.909489
PA3189	0.909422	0.9242	1.05569	0.606111	-0.764817	-0.863139	-0.674634	0.299405	0.342426	0.647454	0.553135	0.568071	0.538457	0.594783	1.37127	1.26813	0.836891	1.16694	1.40601	1.52143	1.32265	0.0618787	-0.455135	-0.583661	-0.0638829	-0.121321	-1.13308	-0.0901567	0.24253	-1.14825	-1.25674	-1.04748	-1.14578	-1.07958	-0.292127	-1.69819	-0.0761821	-0.0516984	-1.08835	-0.660585	-0.394987	-1.52614	-0.428058	1.00303	-0.47481	-1.18444	-0.794116	-0.805734	1.61563
PA1437	-0.391712	-0.109227	-0.283216	-0.20028	-0.266397	-0.174427	-0.218634	-0.294243	-0.335554	-0.226864	-0.193639	-0.474366	-0.468413	-0.510093	-0.380422	-0.187729	-0.460231	-0.330894	3.31281	3.1372	3.53564	-0.334167	-0.226773	-0.29001	-0.0284078	-0.237571	-0.345436	-0.566328	-0.536098	-0.381024	-0.424238	-0.284287	-0.24138	-0.194863	-0.30197	-0.308739	-0.311354	-0.261678	-0.117284	-0.248571	-0.347371	-0.357875	-0.359506	-0.28885	-0.0993666	-0.30252	-0.310462	-0.297866	-0.149943
PA0519	1.05828	1.04313	0.487421	0.813801	-0.637102	-0.782073	-0.461617	-0.521653	-0.503776	0.108364	-0.101503	-0.219883	-0.422212	0.364517	-1.2838	-1.24045	-1.32873	-1.1914	-1.15374	-1.07624	-1.1006	-0.0343635	0.270899	0.0654491	-0.358203	-0.45428	-0.82331	-0.860576	-1.00618	0.138638	-0.0559542	-0.0301979	2.394	2.29113	2.40355	2.06338	-1.02272	-0.855679	-0.860023	-1.08162	-0.71589	-0.459526	-0.311697	-0.0259058	0.3046	0.228822	0.490755	0.457833	1.79747
PA4218	-0.495055	-0.30079	-0.491584	-0.616524	-1.80868	-1.78027	-1.96386	-1.91575	-1.87964	-1.94647	-2.01343	-2.08717	-1.84232	-1.9182	0.943429	0.723981	0.791904	0.700282	-0.125074	0.824632	0.297147	0.67644	-0.0100047	0.212057	-0.209927	0.0298647	0.376294	0.62563	0.880582	0.238511	0.142812	0.442114	1.46656	1.63786	1.67487	1.6535	-0.283254	-0.257779	-0.0586364	0.0025184	0.489797	-0.147352	-0.291274	0.0098146	0.566949	0.0640992	0.159	0.00200785	0.797146
PA4375	-0.751034	-0.775563	-0.847988	-0.940113	-1.02725	-1.0662	-1.06918	-0.81555	-0.8766	-0.766648	-0.820734	-0.645629	-0.785709	-0.681238	-1.0365	-1.02377	-1.0329	-1.03826	-1.14411	-1.12531	-1.00777	-0.497716	-0.722465	-0.942103	0.324967	0.368024	0.996549	1.27408	1.13224	1.52625	1.44246	1.42105	1.22943	1.23006	1.05575	1.49319	-1.09735	-1.00162	0.0933206	0.103462	0.214634	1.19851	1.11117	1.04004	1.28394	1.2036	1.02156	1.00808	-1.00377
PA2300	-1.94238	-1.89182	-1.82994	-1.90258	-1.49568	-1.54821	-1.59464	-1.11929	-1.17228	-1.27261	-1.0181	-0.474416	-0.225816	-0.407619	1.03034	1.02586	0.876557	0.988122	0.918993	0.686812	1.38196	1.66479	1.84696	1.71248	0.775989	0.759351	0.619423	0.526693	0.364127	0.342538	0.43871	0.371405	-0.77986	-0.828524	-1.11216	-0.823769	1.16319	1.32467	1.10465	0.942544	0.835662	-0.237189	-0.188375	-0.37307	0.255772	-0.0178946	-0.0355259	-0.16524	0.627006
PA2068	-1.95244	-1.74994	-1.70665	-1.76454	-1.21933	-1.22387	-1.46158	-0.878624	-0.904484	-1.1679	-0.928686	0.448073	0.678518	0.353614	0.986008	0.754925	0.933471	0.797298	1.40061	1.29769	1.63398	2.25466	1.34904	1.21786	0.460105	0.554601	0.626775	1.12751	1.10705	0.23856	0.334516	0.188284	-0.859198	-0.832449	-1.13545	-0.989384	0.847966	1.12236	0.537629	0.593371	0.239421	-0.157333	-0.322033	-0.0682349	-0.100366	-0.348221	-0.673101	-0.562495	1.00565
PA1438	-0.408343	-0.38072	-0.419954	-0.204691	-0.396817	-0.338027	-0.421509	-0.259223	-0.047737	-0.292896	-0.170248	-0.454248	-0.367214	-0.460158	-0.344695	-0.383001	-0.419451	-0.435791	3.28245	3.14831	3.47791	-0.242889	-0.285284	-0.321387	-0.126074	-0.243181	-0.3618	-0.363111	-0.509853	-0.202456	-0.312016	-0.127612	-0.180778	-0.0758479	-0.114571	-0.0701001	-0.181005	-0.241537	-0.287721	-0.175817	-0.393886	-0.282056	-0.270453	-0.25138	-0.153014	-0.382228	-0.234116	-0.412374	-0.404394
PA3552	-0.00890809	-0.182426	-0.00255137	-0.0241547	2.12424	2.33319	2.4725	-0.670191	-0.652465	-0.753641	-0.635766	1.77138	1.73039	1.56141	-0.300325	-0.386533	-0.202196	-0.366189	-0.689608	-0.406184	-0.683546	-0.722579	-0.426435	-0.453821	0.752915	0.797486	-0.507136	-0.361342	-0.31963	-0.651663	-0.786183	-0.707313	2.69792	2.51163	2.62296	-0.829065	-0.680997	-0.553572	-0.458171	-0.359941	-0.206139	-0.634495	-0.902161	-0.0831541	-0.630146	-0.632507	-0.362224	-0.65857	-0.366734
PA4550	-0.453681	-0.434489	-0.363996	-0.651216	-0.4855	-0.701963	-0.718056	-0.0800707	-0.056196	-0.0500124	-0.157605	-0.437853	-0.547686	-0.489079	-0.219316	-0.137221	-0.389377	-0.255434	-0.589187	-0.824585	-0.925661	0.733888	0.672115	0.429371	-0.382272	-0.39611	-0.681451	-0.148873	-0.207736	-0.198411	-0.166876	-0.38391	-0.479888	-0.464497	-0.593375	-0.419161	-0.187867	-0.306921	-0.5495	-0.528107	-0.524768	-0.552392	-0.595168	-0.396307	-0.521088	-0.309021	-0.319313	-0.431431	-0.474366
PA4551	-0.313193	-0.441847	-0.3093	-0.371389	-0.767477	-0.760158	-0.445568	-0.341939	-0.341485	-0.185826	-0.00224928	-0.370883	-0.42181	-0.67025	-0.246629	-0.35646	-0.392738	-0.487639	-0.581416	-0.897866	-0.75355	0.889393	0.500699	0.460023	-0.218204	-0.420765	-0.528147	-0.236031	-0.187636	-0.179026	-0.0901832	-0.420499	-0.456554	-0.547604	-0.462622	-0.744801	-0.371222	-0.378229	-0.455068	-0.680361	-0.440385	-0.464886	-0.601322	-0.391201	-0.53338	-0.361352	-0.329214	-0.598244	-0.166357
PA4209	-1.67413	-1.67513	-1.60447	-1.73421	-1.51211	-1.56493	-1.64119	-1.12343	-1.11712	-1.31814	-0.987538	-1.26397	-1.2682	-1.1202	0.961522	1.01301	0.82917	0.821608	0.477855	0.768108	0.635296	1.47425	1.311	1.05471	0.750774	0.789254	0.549735	0.972745	0.831216	0.404	0.422815	0.441776	-0.340792	-0.207418	-0.63271	-0.7798	0.954741	1.08246	1.02168	0.96557	0.825506	-0.0950767	-0.141047	-0.0257607	0.623384	0.173003	0.0557264	0.24264	1.58606
PA1183	0.891917	0.757563	1.23688	1.08503	1.92151	1.65078	1.83608	0.582137	0.583129	0.331203	0.617408	2.33592	2.70649	2.50453	0.48371	0.556183	0.251103	0.446023	-0.70816	-0.848076	-0.985222	-0.788692	0.348556	-0.648379	-0.939982	-0.6423	-0.220076	0.826688	0.477861	-1.41034	-1.21105	-1.06806	0.873179	0.595444	1.28597	-0.32392	-0.205722	-0.39326	-0.683865	-0.883101	-0.765312	-0.415457	-0.264852	-0.554141	-0.838644	-0.706301	-0.5951	-0.912819	-0.636051
PA4223	-0.691045	-0.35788	-0.525216	-0.470229	-1.4754	-1.57487	-1.75472	-1.77042	-1.93872	-1.80321	-1.80451	-1.74058	-1.80881	-1.66613	0.64742	0.517158	0.677961	0.367352	-0.308983	0.843791	0.0181738	0.223226	-0.00259287	0.131532	-0.124155	0.216649	-0.284998	-0.105386	0.369405	-0.0132247	0.156387	0.278578	1.84523	2.1552	2.12189	2.34279	-0.561688	-0.423837	-0.144181	-0.188118	0.27184	-0.0561946	-0.301351	0.0153439	1.13543	-0.0366811	0.339033	0.179622	0.660234
PA1900	-1.84306	-1.85546	-1.78337	-2.08768	-1.23317	-1.42049	-1.15912	-1.03589	-0.843665	-1.09737	-0.774077	-0.4173	-0.315971	-0.291739	0.823562	1.04149	0.638786	1.03616	1.04014	0.618936	1.41611	1.94176	2.20306	1.98266	0.539233	0.434642	-0.700183	-0.163027	-0.573022	1.09692	1.02465	0.724164	-0.781868	-0.823961	-1.01738	-0.617756	0.251053	0.663236	1.00841	0.82518	0.589971	-0.519367	-0.66065	-1.08603	0.831625	0.931757	0.414839	0.601014	0.120835
PA2570	-1.51108	-1.59128	-1.52011	-1.68774	-0.788366	-1.00352	-1.11465	-0.586093	-0.58863	-0.749384	-0.463148	-0.779992	-0.298758	-0.592293	1.14578	1.3775	1.09114	1.49551	0.4353	0.208698	0.405914	0.45519	1.20182	1.12589	0.641973	0.795321	1.82517	0.999062	0.481753	-0.707753	-0.681073	-0.86825	-1.46213	-1.38051	-1.75899	-1.13984	1.76172	1.82148	0.570046	0.583373	0.704502	0.570987	1.39588	0.776034	-0.203703	-0.0906289	-0.509391	-0.402205	1.11447
PA0518	1.07154	0.962682	0.352967	0.662728	-0.64753	-0.743841	-0.556429	-0.604122	-0.57988	0.0737018	-0.247465	-0.348187	-0.390812	0.220985	-1.26196	-1.27309	-1.3327	-1.28909	-1.07443	-0.923183	-0.95471	0.0613119	0.162801	-0.109851	-0.381129	-0.42757	-0.783077	-0.710867	-0.809287	0.1918	-0.0799848	-0.0161035	2.53995	2.4408	2.52785	2.06554	-0.884285	-0.803673	-0.796307	-0.970638	-0.671004	-0.396362	-0.288408	-0.0647156	0.312649	0.199556	0.474821	0.334629	1.86656
PA0320	0.263299	-0.0225285	0.0995414	0.222581	2.36445	2.56105	2.44436	-0.125365	-0.257001	-0.307735	-0.313936	0.360677	0.229053	0.551021	-0.526988	-0.526246	-0.744367	-0.727909	-0.604064	-0.571922	-0.679013	-0.221679	-0.257252	-0.367278	-0.209133	-0.0276338	0.0141455	-0.0390745	-0.316337	-0.222084	-0.158542	-0.194127	-0.0256598	-0.109514	-0.296101	-0.408034	-0.275312	-0.00166094	-0.378467	-0.560352	-0.591643	-0.861973	-0.440505	-0.735128	-0.383791	-0.0634111	-0.353924	-0.377157	4.04407
PA1914	-0.896419	-0.937248	-0.577645	-0.81491	-0.980783	-0.875354	-0.976649	0.0111717	0.0577431	-0.428509	0.0607695	0.331329	0.767418	0.637905	1.61791	1.58393	1.71282	2.0565	-0.186464	-0.459859	-0.257826	0.596046	0.845465	0.783898	0.959823	0.91899	0.919272	1.00587	0.671042	-0.717584	-0.424317	-0.614581	-1.31814	-1.26385	-1.82765	-0.818772	1.28345	1.36263	1.20998	1.07947	1.40934	0.694289	1.06185	0.707183	-0.520149	-0.695759	-0.757753	-0.89518	1.23352
PA3582	-0.323999	-0.42154	-0.0409519	0.200926	-0.984151	-0.806104	-0.690445	-1.49155	-1.39633	-1.54274	-1.28579	-1.63727	-1.59157	-1.5021	-0.79764	-0.829074	0.253046	-0.254266	-1.62243	-1.62684	-1.46502	-1.59971	0.145142	0.347725	1.11833	1.18027	1.10227	-0.174675	-0.309033	-0.523738	0.00566311	-0.214631	-0.954218	-0.753195	-0.634094	0.885903	1.00048	1.28533	0.713009	0.602255	0.748459	1.48399	1.53032	1.34662	0.638365	0.708387	1.00961	0.822571	0.383228
PA4222	-0.898012	-0.422616	-0.67342	-0.767735	-1.40716	-1.23177	-1.50663	-2.06135	-1.79491	-1.89935	-1.89625	-1.85195	-1.80104	-1.67135	0.649876	0.61165	0.557125	0.453237	-0.264139	0.791399	-0.0707772	-0.258317	0.126591	0.0607756	-0.0857832	0.0982382	-0.0356421	-0.151298	0.440607	0.162647	0.0957811	0.369568	1.84454	2.08971	2.12873	2.36461	-0.330637	-0.344348	-0.0856125	-0.181231	0.370809	0.0330378	-0.0950311	-0.0618075	1.18453	0.212477	0.186268	0.0873313	0.768356
PA4306	-0.45439	-0.0339968	-0.0775543	-0.335736	-0.141121	-0.289909	-0.308097	0.505498	0.716438	0.547719	0.897441	0.0561532	0.39696	0.151555	1.05452	1.46887	1.03757	1.58084	0.669496	0.389129	0.46309	0.227547	0.568395	0.806134	0.876458	0.776701	0.72669	0.131786	-0.192275	-0.865242	-0.826674	-1.03198	-1.80228	-1.91958	-2.36981	-1.21159	1.18639	1.17854	1.04233	1.24277	1.11761	0.544029	1.19556	0.379278	-0.909293	-0.493129	-0.947978	-0.713439	0.940966
PA3584	0.220171	-0.0814424	0.213355	0.40594	-0.578851	-0.366456	-0.399442	-1.70351	-1.7405	-1.83912	-1.40048	-1.89067	-1.49274	-1.27729	-0.406446	-0.604556	0.156874	-0.163149	-2.18782	-2.05069	-1.83281	-1.86764	0.725755	0.717354	0.974439	1.1672	0.971645	0.393783	0.141357	-0.907686	-0.299829	-0.339888	-0.433539	-0.272032	-0.0354861	0.876675	1.01652	1.20024	0.626844	0.469229	0.670097	1.08055	1.12442	1.00512	0.633057	0.464783	0.773442	0.538593	0.514623
PA4374	-1.15721	-1.1703	-1.13586	-1.08326	-0.908724	-0.799409	-0.832144	-0.937473	-0.945041	-0.968198	-0.962522	-0.815095	-0.859716	-0.915137	-0.895222	-0.817099	-0.962686	-0.942591	-1.00801	-1.0016	-1.29067	-0.790395	-1.05038	-1.11882	0.496453	0.675237	1.16631	1.02656	0.943969	1.06632	1.07501	0.939033	0.864849	0.909614	0.618588	1.39374	-0.783455	-0.898162	0.334341	0.521106	0.418394	1.554	1.30326	1.41186	0.863926	1.07932	1.13835	1.08191	-0.913685
PA4882	-0.381941	-0.560595	-0.12727	-0.295084	-0.197248	0.0155138	-0.265085	-0.485024	-0.139353	-0.201671	-0.402822	-1.02662	-0.569091	-0.478964	-0.111494	-0.401801	-0.476999	-0.180105	3.35355	3.53353	3.68962	-0.349768	-0.132905	-0.250219	-0.857584	-0.0817749	-0.674657	-0.423098	-0.409479	-0.0901491	-0.305658	-0.175468	-0.421702	0.121508	-0.14115	0.0261704	-0.161365	-0.168037	-0.346718	-0.467803	0.0124798	-0.34592	-0.0115198	-0.358572	-0.0677458	-0.296817	-0.300466	0.172611	-0.0278826
PA4552	-0.353694	-0.423675	-0.467249	-0.39914	-0.668654	-0.666116	-0.588173	-0.169288	-0.132318	-0.114072	-0.15422	-0.389423	-0.345153	-0.498545	-0.517574	-0.393958	-0.50824	-0.467809	-0.917268	-0.805834	-0.875689	0.988349	0.72162	0.601986	-0.387829	-0.402288	-0.704069	-0.0855159	-0.230176	-0.106539	-0.197493	-0.289766	-0.214188	-0.3964	-0.131858	-0.811292	-0.250914	-0.273585	-0.228639	-0.528703	-0.464679	-0.6942	-0.705877	-0.512083	-0.453164	-0.546653	-0.402258	-0.538245	-0.305521
PA3188	1.35311	1.11937	1.19817	1.02114	-0.763221	-0.698856	-0.843273	0.334581	0.348535	0.822755	0.602778	0.824436	0.911514	0.833276	1.17257	1.01552	0.737295	1.11428	1.36652	1.41155	1.56563	0.291043	-0.583171	-0.365809	-0.227579	-0.310321	-1.26244	0.242926	0.26846	-1.15938	-1.12437	-1.16956	-0.907345	-0.930156	-0.378934	-1.63721	-0.240921	0.0794203	-1.06415	-0.733513	-0.539577	-1.66701	-0.759852	0.741084	-0.734271	-0.975986	-0.677795	-0.714565	1.52401
PA2386	-0.655686	-0.755776	0.0276179	-0.720316	1.49239	1.40076	1.71676	-0.158451	0.0387885	0.497399	0.759529	0.799413	0.976469	0.324129	2.93641	2.87428	3.6932	1.95877	0.0959969	0.661189	-0.200666	-0.556747	-0.836319	-0.227959	-0.670371	-0.598146	-0.718637	-0.353243	-0.537661	-0.337816	-0.364969	-0.441641	-0.0704704	-0.484541	-0.305891	0.435397	-0.942135	-0.831556	-0.434454	-0.397988	-0.117715	-0.409812	-0.859908	-0.579021	-0.48214	-0.572934	-0.814965	-0.755534	0.0528602
PA3190	1.02411	1.06698	0.985687	0.91592	-0.944062	-1.00536	-0.799783	0.326024	0.412277	0.874294	0.647626	0.945917	1.01762	1.0353	1.08284	1.18626	0.598274	1.08848	1.42211	1.30858	1.38482	0.12378	-0.538058	-0.641938	-0.0205741	-0.178358	-1.36854	-0.184038	0.0455975	-1.28881	-1.46206	-1.51541	-1.35472	-1.31833	-0.399121	-1.97223	0.379039	0.352115	-1.02232	-0.553939	-0.148825	-1.81809	-0.487576	0.478251	-0.717204	-0.740796	-0.463839	-0.399572	1.22609
PA3394	0.936976	0.710735	0.254132	0.703363	-0.31802	-0.323331	-0.302163	-0.689394	-0.765358	-0.286552	-0.666135	-0.265943	-0.48023	-0.00179886	-1.27594	-1.24405	-1.09951	-1.54369	-0.942297	-0.938565	-0.960765	0.201046	-0.418187	-0.624258	-0.25519	-0.448366	-0.190921	-0.571125	-0.872874	0.0534604	-0.47592	-0.0561551	2.4733	2.54629	2.94928	2.41442	-0.774407	-0.780517	-0.654719	-0.610781	-0.61318	-0.470725	0.066162	0.281513	0.217186	0.123892	0.586261	0.488134	1.95195
PA2522	-0.220792	-0.144275	0.00835672	-0.459708	0.467898	0.0595392	0.557554	0.104737	-0.255508	-0.330344	0.0503161	-0.388242	-0.446445	-0.249574	-0.118718	0.0844122	-0.048089	0.0296876	3.47404	3.8542	3.34245	-0.695635	-0.429988	-0.864608	-0.564142	-0.57465	-0.637297	-0.64636	-0.456696	-0.492749	-0.374777	-0.539954	-0.945153	-0.308936	-0.339852	-0.407341	-0.571224	-0.576319	-0.29297	-0.225857	-0.582752	-0.0336008	-0.278252	-0.353643	-0.662533	0.106559	-0.431264	-0.235736	0.460559
PA5267	-0.958096	-0.856414	-1.12897	-1.07654	-1.16397	-1.06601	-1.25507	-0.531033	-0.559255	-0.851626	-0.98677	0.0547756	-0.291529	0.120748	0.200473	0.00281177	0.404485	-0.00446081	-0.89196	-1.18295	-1.15878	2.35137	1.11006	0.867023	0.275823	0.636275	2.23782	2.93851	2.65385	0.478529	0.570595	0.197086	0.100422	-0.154697	-0.978742	-0.931683	1.40655	1.50331	0.559846	0.404555	1.20434	-0.859102	-0.24163	0.0465295	1.11826	0.324328	0.304012	0.10375	0.208314
PA1901	-1.91229	-1.69547	-1.4592	-1.70452	-1.14946	-1.38597	-1.20865	-1.20736	-0.834039	-1.31957	-1.24936	-0.475651	-0.250824	-0.189764	0.942836	1.0594	0.690681	1.01251	0.953655	0.696227	1.51707	1.95897	2.277	1.91681	0.434028	0.31551	-0.768544	-0.258638	-0.360756	1.02854	0.84182	0.770717	-0.966155	-0.567524	-0.995627	-0.702911	0.0281102	0.660179	1.11899	0.993926	0.634195	-0.500313	-0.815598	-0.944785	1.01028	0.754633	0.654481	0.469619	0.206358
PA4210	-1.46744	-1.52748	-1.16141	-1.19904	-1.36669	-1.19139	-1.61575	-0.967501	-0.912568	-1.48213	-0.868271	-1.07036	-1.36903	-1.28349	1.68692	1.7605	1.33631	1.2261	0.566935	0.792889	0.339481	1.48817	0.800372	0.714542	0.727897	0.761227	0.346977	1.2324	0.797445	-0.0391374	0.119389	-0.0627394	-0.501641	-0.371508	-0.533823	-1.04337	1.11072	0.897625	0.91087	0.747007	0.451686	0.527986	-0.0560303	0.6581	-0.0231833	0.0203532	-0.116787	-0.393564	1.43531
PA0758	-0.596456	-0.663655	-0.452766	-0.790506	-0.506763	-0.371598	-0.347041	-0.44912	-0.57098	-0.74795	-0.652729	-0.168763	-0.142243	-0.258886	-0.176504	-0.312251	-0.168389	-0.0474111	-0.65816	-0.607073	-0.832119	0.436804	-0.172243	-0.0195443	-0.543792	-0.566007	-0.135741	-0.0736089	0.173445	-0.237501	-0.32565	-0.249255	-0.245399	-0.429889	-0.291016	-0.664429	-0.342937	-0.380501	-0.648335	-0.710395	-0.451325	-0.409239	-0.422118	-0.193672	-0.679214	-0.559511	-0.35361	-0.35879	-0.094775
PA1168	-1.15739	-0.592715	-1.05603	-1.31122	-0.735915	-0.639719	-1.04286	0.184176	0.211372	-0.143001	-0.229721	-0.264258	-0.176575	-0.225749	-0.408986	-0.111899	0.225172	-0.210766	-1.16245	-0.301819	-1.38631	0.824367	0.915174	1.11088	-0.0939468	-0.0196975	0.153255	1.05698	1.38243	-0.746369	-0.690323	-0.72433	-0.64728	-0.292194	-0.746697	0.432105	0.588632	0.730016	-0.121607	-0.843972	-0.234126	1.50268	1.58878	2.35961	-0.544057	-0.267215	-0.478863	-0.483084	1.95754
PA3396	0.849867	0.890071	0.300087	0.546254	-0.611896	-0.778444	-0.580872	-0.735892	-0.805096	-0.0421493	-0.375817	-0.238278	-0.51641	0.202962	-1.58357	-1.35003	-1.17186	-1.36352	-1.29517	-0.913239	-0.87864	0.75177	-0.594152	-0.888611	-0.210945	-0.337283	-0.177191	-0.388758	-0.729111	0.0701858	-0.293673	-0.109593	2.42699	2.40636	2.92391	2.19119	-0.477915	-0.578408	-0.776301	-0.704917	-0.866336	-0.320478	0.0962885	0.165277	-0.000196839	0.0742053	0.750073	0.519791	2.07462
PA3395	0.680491	0.631677	0.20187	0.562708	-0.14947	-0.425365	-0.483052	-0.987337	-0.777868	-0.167997	-0.500809	0.0953065	-0.689411	0.176361	-1.3729	-1.17839	-1.02234	-1.22278	-0.774531	-0.924556	-0.953247	0.25723	-0.711046	-0.922067	-0.251107	-0.501398	-0.0744136	-0.795157	-0.596294	-0.0732296	-0.291601	0.013242	2.54876	2.54291	2.90827	2.42966	-0.957476	-0.903946	-0.76954	-0.570012	-0.54915	-0.366703	0.10761	0.344871	0.101143	-0.0115946	0.576333	0.67709	1.86757
PA1743	2.40447	1.9533	2.14534	2.26416	1.6943	1.55907	1.60329	1.73916	1.59204	1.68658	1.4527	1.39832	1.31886	1.42083	-0.678111	-0.874323	-0.452813	-0.464981	-0.985931	-0.626859	-0.59152	-0.953063	-0.852952	-0.0658172	-0.404858	-0.515433	-0.644854	-0.974065	-0.612578	-0.362779	-0.607953	-0.408541	-0.451142	-0.319479	-0.495521	-0.67145	-0.661392	-0.138307	-0.340434	-0.587976	-0.522909	-0.288685	-0.709421	-0.185476	0.0437563	-0.571755	-0.161542	-0.348148	-0.927945
PA2064	-0.433868	-0.591925	-0.859027	-0.57979	-0.459012	-0.307109	-0.633997	-0.348194	-0.525233	-0.422352	-0.651082	0.0199243	-0.0341269	-0.636893	-0.129119	-0.206757	-0.522924	-0.105877	2.7847	3.14087	3.26615	0.790928	0.386088	0.253588	-0.450817	-0.252287	-0.299239	-0.102633	0.00181844	-0.164735	-0.264795	2.43301	0.352825	0.321367	0.843473	-0.62837	-0.525322	-0.530756	-0.0386343	-0.0788251	0.0290119	-0.851295	-0.0950764	-0.4852	-1.04023	-0.398101	-0.551628	-0.418966	-0.276136
PA4553	-0.208904	-0.567683	-0.447617	-0.292967	-0.685014	-0.657778	-0.641075	-0.20282	-0.338503	-0.156997	-0.233616	-0.536741	-0.39614	-0.356788	-0.308197	-0.514012	-0.517048	-0.371722	-0.98876	-0.993146	-0.685746	0.958716	0.982018	0.802868	-0.32022	-0.527484	-0.873485	-0.0831946	-0.270413	0.157632	0.0512529	-0.0763249	-0.0346935	-0.139415	-0.101456	-0.727409	-0.47989	-0.246363	-0.250191	-0.430927	-0.538844	-0.896831	-0.829452	-0.543631	-0.384768	-0.6223	-0.522835	-0.56514	-0.165704
PA4139	-1.29879	-1.08517	-1.30032	-1.19957	-1.06298	-1.25409	-1.1553	0.112142	-0.0109909	-0.255703	-0.235596	-0.624147	-0.529685	-0.714742	-0.314182	-0.231801	0.739851	-0.215981	-0.468619	0.155047	-0.638199	0.524055	0.672791	0.934163	-0.438545	-0.0460153	-0.0237183	1.15287	1.47361	-0.391029	-0.258087	-0.413302	-0.213052	-0.361957	-0.449947	0.547135	0.864406	0.87778	-0.510698	-0.509683	0.00848653	0.760557	1.09123	1.86194	-0.26847	-0.169124	-0.523667	-0.444775	1.94715
PA5383	-1.15074	-1.12444	-1.07515	-1.33572	-0.146311	0.278815	0.0666355	-1.21092	-1.31789	-1.52928	-1.26808	-0.933607	-1.32984	-1.17291	2.21116	2.04214	2.30411	2.00093	-0.0199042	0.460433	0.0433999	-0.166707	-0.969252	0.151506	0.105387	0.119794	1.09947	1.63057	1.55956	-0.182647	-0.130749	-0.186796	0.0056125	0.0681959	1.52425	-0.502827	-0.122451	-0.548196	0.418801	0.84072	1.42492	-1.13715	-0.851263	-0.81061	-0.114269	0.442614	0.820795	0.647389	0.169514
PA1874	-0.199759	-0.311256	0.0294661	-0.124994	-0.291799	-0.00372102	-0.252846	0.205486	0.181449	-0.260262	0.300494	0.39028	0.77044	0.532698	1.20928	1.15938	1.32634	1.62275	0.430372	0.171703	0.501275	0.351961	0.808892	0.771158	0.822107	0.798423	0.959144	0.570644	0.362401	-1.10219	-0.787795	-1.06293	-1.53159	-1.7258	-1.85706	-1.18679	1.26053	1.35674	1.24071	1.33249	1.28749	0.636861	1.01315	0.471633	-0.872333	-1.171	-1.03619	-1.20022	1.25033
PA3187	1.83245	1.709	1.51273	1.56255	-0.879289	-0.80836	-0.53489	0.125751	0.177962	0.811208	0.660938	0.621182	0.566403	0.713101	1.0433	0.948407	0.554618	0.933038	1.0929	1.26665	1.36278	0.00231596	-0.352715	-0.564019	-0.193735	-0.236345	-1.44437	-0.0413536	0.254967	-1.37371	-1.33814	-1.1915	-0.993645	-0.981352	0.098294	-1.86727	-0.111236	-0.0359197	-1.03239	-0.557502	-0.289603	-1.74324	-0.78347	0.399355	-0.129952	-0.747151	-0.458792	-0.490625	1.18376
PA2524	-0.393063	-0.453282	-0.305417	-0.0670396	-0.252725	-0.174502	-0.390807	-0.183455	-0.222917	-0.441358	-0.184757	-0.419099	-0.686704	-0.752516	-0.137916	-0.553203	-0.286513	-0.529569	3.84584	3.67421	3.80059	-0.631575	-0.718257	-0.464335	-0.486177	-0.379279	-0.322373	-0.610779	-0.205644	-0.448797	-0.546739	-0.441952	-0.179625	-0.1835	0.0222099	0.071398	-0.161332	-0.48176	-0.244697	-0.0606874	-0.154907	-0.344607	-0.66721	-0.422422	-0.657938	-0.0572457	0.0287994	-0.206219	-0.0725569
PA3195	1.24706	1.00591	1.3414	1.20783	-0.231806	-0.208598	0.0332106	-0.350592	-0.354721	-0.00770293	-0.0338414	0.149797	0.188915	0.0365588	0.96206	0.917164	0.778412	0.909616	2.02282	1.97278	1.81933	-0.672315	-0.775656	-0.781489	-0.572872	-0.809414	-1.04269	-0.479645	-0.414519	-0.932433	-0.77112	-0.838614	-0.746978	-0.805683	-0.620407	-0.968056	-0.53797	-0.251735	-0.843433	-0.438336	-0.644501	-1.1423	-0.682187	-0.0297825	-0.75956	-0.842535	-0.834967	-1.07109	1.97455
PA2274	-0.693596	-0.592991	-0.67276	-1.09615	-1.06768	-0.828517	-0.75587	-0.653782	-0.830845	-0.954542	-0.476294	-0.637899	-0.887883	-1.15346	1.61457	1.717	1.40008	1.43866	2.29638	1.02616	1.41173	2.01817	1.66336	1.65535	-0.00177653	0.184679	-0.319321	0.30684	0.11931	-0.395318	-0.55449	-0.281446	-0.238425	-0.123314	-0.308958	-0.501701	0.96635	0.877203	1.1161	0.896975	0.319292	-0.557239	-0.913471	-1.02038	-0.313747	-0.928131	-1.14389	-0.747678	0.955622
PA3578	-0.609552	-0.513402	-0.6969	-0.569453	-0.564911	-0.564786	-0.557285	-0.558262	-0.368909	-0.46997	-0.440607	-0.811785	-0.835526	-0.677679	-0.34896	-0.369107	-0.345944	-0.337861	-0.678968	-0.735781	-0.424183	-0.00626723	0.370447	0.362367	-0.405521	-0.49179	-0.306875	-0.488853	-0.513675	-0.450234	-0.372507	-0.395501	0.184395	0.189269	0.420115	0.533032	0.0161159	-0.0291847	-0.135824	-0.371139	-0.503569	-0.234411	-0.163464	-0.325382	-0.374193	-0.451233	-0.446281	-0.245403	-0.0160964
PA3442	3.69117	3.88836	-0.013303	3.42225	0.30931	0.358426	0.179105	-0.325971	-0.283929	-0.435471	-0.663851	-0.172791	-0.482559	0.474521	0.990068	0.999689	0.930006	0.48767	-0.475555	-0.160955	-0.463708	0.489504	-0.567556	-0.103536	-0.439141	0.137745	0.306768	0.40256	0.481263	-0.74263	-0.779303	-0.688222	-0.397701	-0.490635	0.445487	-0.534713	-0.376026	-0.42227	-0.0796301	-0.184051	0.744769	-1.35107	-0.440241	-1.07102	-0.772219	-0.936	-0.883407	-0.959435	-0.24121
PA3207	-0.178452	-0.44471	-0.603063	-0.550759	2.06701	2.20837	2.10322	-0.506936	-0.70273	-0.541034	-0.391341	-0.238956	-0.435239	-0.141576	-0.896364	-0.776644	-0.826458	-0.699477	-0.240452	-0.475973	-0.62226	0.0616326	-0.37752	-0.303936	-0.706836	-0.650507	-0.136334	-0.410711	-0.420357	0.108008	-0.204113	0.134353	-0.290145	-0.490339	-0.359968	-0.0857549	0.00267402	0.017565	-0.779541	0.0314478	-0.563792	-0.478461	-0.655136	-0.515597	0.100193	-0.167857	-0.0695756	-0.415546	4.06935
PA1179	0.0285644	-0.0301879	-0.0939669	0.140036	1.81808	1.83157	2.04213	-0.859189	-0.959022	-0.874981	-0.735191	0.618437	0.720186	0.74986	-0.561725	-0.497087	-0.51871	-0.333261	-0.930974	-0.816981	-0.763033	-1.1984	-0.114038	-0.0570745	0.979356	0.976254	-0.0505599	-0.919016	-0.700825	-0.708464	-0.685307	-0.576863	3.13137	3.07232	3.25653	-0.369839	0.0546153	0.0730971	0.066598	0.0639885	-0.153586	-0.82696	-0.913989	-0.766294	-0.391393	-0.18217	-0.172736	-0.182914	-0.926949
PA2491	1.92126	2.11621	1.97106	2.0379	1.45545	1.56595	1.3895	1.75521	1.74671	1.8705	1.68291	1.74776	1.76411	1.73503	-0.482858	-0.388969	-0.480948	-0.399953	-0.295419	-0.427492	-0.479478	-0.219997	-0.440841	-0.442086	-0.411613	-0.413142	-0.566318	-0.738505	-0.668522	-0.753004	-0.933792	-0.80393	-0.850574	-0.788465	-0.811392	-0.756047	-0.29634	-0.340962	-0.437256	-0.380537	-0.474618	-0.613869	-0.658779	-0.617301	-0.789626	-0.623352	-0.626173	-0.41852	-0.296792
PA3441	3.33368	3.28371	2.63054	3.15758	-0.529524	-0.713494	-0.743603	-0.754563	-0.710014	-0.312718	-0.629284	0.561403	-0.227592	1.04765	0.780095	0.845462	0.491184	0.123158	-0.223267	0.269163	-0.280756	0.0444636	-0.421344	-0.273985	-0.290022	0.17803	-0.0579145	0.619823	0.469252	-1.18278	-0.986409	-0.998918	-0.288167	-0.0134051	0.691562	-0.603088	-0.0260671	-0.0344881	-0.1305	-0.299266	0.912989	-0.15712	0.0948408	-0.213499	-0.645436	-1.19861	-1.23309	-1.2456	-0.731026
PA2485	1.61926	2.58155	1.93021	1.82944	1.11053	1.21241	1.54516	1.38893	2.342	2.19284	2.6153	0.531648	0.907698	0.972311	-0.491904	-0.50042	-0.623353	-0.448413	-0.405003	-0.865201	-0.665431	-1.12553	-0.416813	-0.303002	-0.67363	-0.202441	-0.915631	-0.945152	-1.1274	-0.957238	-0.503164	-1.01336	-0.505742	-0.729327	-0.730546	-0.126185	-0.201311	-0.439128	-0.48688	-1.06608	-0.485512	-0.272608	-0.0713618	-0.443955	-0.388965	-0.0993281	-0.247006	-0.0637857	-0.685146
PA2065	-0.728555	-0.837033	-0.866671	-0.701739	-0.131946	-0.298269	-0.411573	-0.30938	-0.496712	-0.651939	-0.239491	-0.346345	-0.171507	-0.145826	0.00661202	-0.315817	-0.104061	-0.398008	2.97533	3.25157	3.11444	0.804433	0.081383	0.0694013	0.00298841	-0.24023	-0.18211	0.121485	-0.30751	-0.471742	-0.144604	2.0101	0.195554	-0.0606528	-0.124692	-0.698043	-0.0665523	-0.566105	-0.489923	0.360188	-0.336614	-0.442002	-0.343017	0.0303598	-0.437891	-0.546455	-0.57118	-1.09617	-0.058758
PA0517	0.937912	0.711525	0.263075	0.457062	-0.792991	-0.834537	-0.742184	-0.471937	-0.665866	-0.106706	-0.313264	-0.446658	-0.482917	0.146061	-1.17779	-1.46784	-1.13914	-1.27765	-0.93791	-0.981394	-0.858493	0.00335051	0.171308	0.0297167	-0.220295	-0.319308	-0.745789	-0.719769	-0.815971	0.0966038	-0.30671	0.0445767	2.49848	2.50496	2.74214	2.32358	-0.891043	-0.702466	-0.557042	-0.549078	-0.608259	-0.430919	-0.427411	0.0730575	0.338317	-0.0549125	0.565938	0.367222	2.17712
PA2204	2.7343	2.52744	-0.1781	1.98422	-0.0729164	-0.204416	0.0971313	-0.484227	-0.512434	-0.209952	-0.572918	1.12475	0.820027	1.99209	1.48625	1.3226	1.48227	1.07036	-0.469279	-0.145007	-0.744227	0.417153	-0.927192	-0.359964	-0.810998	-0.672836	-1.11874	1.16113	0.975255	0.660892	0.307438	0.527917	0.277232	0.132255	1.17748	-1.24176	-1.22577	-1.28869	-0.718198	-0.849177	0.449813	-1.55283	-0.968507	-1.22387	-0.0529786	-0.684116	-0.504786	-0.71664	-0.0750094
PA4638	-0.900058	-0.638633	-0.681124	-0.776378	2.25216	-0.62874	-0.00185276	-0.341483	-0.152877	0.0229537	0.357046	1.27816	-0.450804	0.099994	-0.918178	1.58183	-0.551922	-0.421858	-0.538294	-0.780148	-0.436145	0.416952	-0.508374	2.02505	1.86979	-0.564004	2.1096	-0.727808	-0.63761	-0.136455	-0.257996	0.613156	-0.211361	-0.260802	-0.365133	-0.383246	-0.912726	-0.63888	1.63738	2.81666	-0.890477	-1.03621	-0.110551	-1.30073	-0.135969	1.85554	-0.454252	-0.066732	-0.358399
PA0516	0.716929	0.754007	0.273589	0.568179	-0.869629	-0.82468	-0.509255	-0.528396	-0.450194	-0.00111622	-0.0133174	-0.470372	-0.629889	-0.0816848	-1.33438	-1.35377	-1.32001	-1.22928	-0.990037	-0.908301	-0.845875	-0.0553875	-0.0233082	-0.229286	-0.217583	-0.359951	-0.743129	-0.866372	-0.848756	0.0745942	-0.0810671	0.0530263	2.4453	2.26455	2.74506	2.44685	-0.84853	-0.741963	-0.564685	-0.739689	-0.464949	-0.359826	-0.29083	0.0744206	0.259115	0.046299	0.506336	0.463268	2.08363
PA3334	-1.95129	-1.69861	-1.82876	-1.87369	-0.664483	-0.711505	-0.60332	-0.216875	0.0161578	0.20314	-0.0119845	-0.544749	-0.601771	-0.486156	-0.470876	-0.0835036	-0.461704	-0.414201	-1.32504	-1.06051	-1.0946	-0.953827	0.228341	-0.197313	0.0177174	0.0381146	-0.421163	-0.900992	-1.12639	1.09149	1.12751	1.19004	1.35485	1.61374	1.46753	1.65134	0.0486093	0.360172	0.0685725	-0.176375	-0.0370225	0.0186501	0.243867	-0.219002	1.54492	1.8635	1.37054	1.90227	-0.344225
PA2398	-0.473274	-0.327782	0.198495	-0.235719	1.59963	1.45751	1.81636	0.717189	0.63606	0.664658	0.468744	1.61164	1.658	1.58941	2.13265	2.06097	2.89314	1.49637	-0.47889	-0.0400309	-0.391767	-0.550389	-0.911529	-0.478886	-0.611775	-1.0692	-0.447514	-0.690104	-0.527954	-0.225373	-0.325923	-0.555144	0.0648897	-0.0603511	1.44594	0.342861	-0.850706	-0.963499	-0.702309	-0.184745	0.00673596	-0.853509	-0.796791	-0.469541	-1.02618	-0.861924	-0.917245	-1.3318	-0.0222929
PA2385	-0.473123	-0.922119	-0.524225	-0.498868	1.56027	1.26173	1.57904	0.00976898	-0.0184302	0.252725	0.692514	0.495503	0.812076	0.0645685	2.98256	2.94741	3.67514	2.15172	-0.715655	0.616626	-0.44601	-0.667912	-0.610216	-0.331286	-0.713078	-0.456702	-0.464189	-0.282124	-0.290569	-0.529472	-0.403254	-0.645376	0.17086	-0.0425053	-0.385005	1.08909	-0.736839	-0.538573	-0.477794	0.0148171	-0.386656	-0.775152	-0.822427	-0.399057	-0.3464	-0.478378	-0.802615	-0.65633	-0.0408655
PA0171	-0.65157	-0.651935	-0.420044	-0.403608	-0.720029	-0.642976	-0.369373	-0.165391	-0.0148936	-0.517409	-0.552927	-0.00595445	-0.415097	-0.502076	1.46571	1.26331	1.51275	1.58696	0.434932	1.8208	-0.267287	0.641765	0.194862	0.187517	-0.279876	0.0931907	0.149125	1.14141	1.79653	-0.908915	-0.77047	-1.06051	-1.19481	-1.25823	-1.31104	-1.10134	-0.20601	-0.257503	-0.0973485	-0.324456	1.05579	-0.181432	-0.573458	0.704601	-1.16675	-0.710062	-1.26583	-0.932896	1.50317
PA2397	-0.290233	-0.927218	-0.504094	-0.447856	1.27905	0.371553	1.51467	-0.791934	-0.545397	0.541832	0.576776	0.446491	0.515414	-0.00673054	2.74994	2.78331	3.63758	1.43592	-0.257993	0.276724	-0.72292	-0.561093	-0.685708	0.532544	0.036833	-0.809783	0.783414	-0.692893	-0.545694	-1.09184	-0.36389	-0.408099	-1.09998	-0.59649	-0.304737	0.0342039	-0.472904	-0.477663	0.419024	1.73233	0.0151121	-0.606354	-0.883486	-0.437856	-0.880426	0.392921	-0.873853	-0.582198	-0.349347
PA1180	-0.118182	-0.0868617	-0.130898	0.11613	2.15317	2.18611	2.28673	-0.82042	-0.860738	-0.940287	-0.840596	0.788094	0.762695	0.725551	-0.494214	-0.538264	-0.495202	-0.407051	-0.864229	-0.804322	-0.847888	-1.38552	-0.280568	-0.137994	0.791556	0.817213	0.010328	-0.889638	-0.735047	-0.762381	-0.855952	-0.66982	2.86993	2.91707	2.99368	-0.363892	0.331234	0.101203	0.021215	-0.077491	-0.200723	-0.789804	-0.74826	-0.626499	-0.278907	0.0500582	-0.107645	-0.0384845	-0.941452
PA3391	0.326693	0.543348	0.0760526	0.362833	0.244481	0.175819	0.323802	-0.492003	-0.444616	-0.151645	-0.11271	0.198418	-0.111682	0.679535	-1.32374	-1.3141	-1.20448	-1.30432	-1.23989	-1.15263	-1.46801	-0.478327	1.03112	1.01606	-0.414541	-0.544282	-0.363398	-1.14571	-1.21927	-0.295367	-0.41795	-0.355654	1.99518	2.09524	2.0045	2.07345	-0.871068	-0.588693	-0.964889	-1.2373	-0.898087	-0.374382	0.178624	0.246488	0.49039	0.182454	0.166674	0.261993	2.15464
PA2407	-0.468645	-0.836697	-0.637478	-0.626083	1.3636	1.58218	1.73599	1.50915	1.61244	1.38343	1.407	1.84645	2.04392	1.46736	1.51243	1.4387	2.44176	1.43382	-0.0285141	0.525002	-0.489611	-0.413672	-0.862388	-0.835293	-0.699335	-0.566681	-0.79222	-0.0868963	-0.066952	-0.72917	-0.672609	-0.720161	-0.130695	-0.134093	-0.0718407	0.193835	-0.963985	-0.871907	-1.16632	-0.667311	-0.165159	-0.768639	-1.13289	-0.486745	-1.17394	-0.996893	-1.0369	-0.531435	0.0792499
PA2404	-0.484997	-0.912403	-0.466547	-0.522816	1.53379	1.57106	1.8269	1.77122	1.83237	1.78905	1.33259	2.27266	2.41838	2.23225	1.0619	0.805253	1.55144	0.871792	-0.0444338	0.0922624	-0.000122038	-0.146522	-0.951675	-0.554465	-0.570299	-0.80443	-0.877874	-0.364509	-0.307714	-0.426741	-0.0960667	-0.227732	-0.264931	-0.0391491	-0.0295153	0.30579	-0.623367	-0.984355	-0.82471	-0.762296	-0.342141	-0.784698	-0.937756	-0.501888	-1.0778	-1.01252	-0.969428	-0.832697	0.290817
PA3444	3.61599	3.63248	-0.232954	3.16007	0.666176	0.864791	0.923083	-0.0287311	-0.228191	-0.592331	-0.0854773	-0.28447	-0.2711	0.215049	1.1403	1.04539	0.8191	0.827507	-0.596976	-0.203619	-0.399464	0.107395	-0.585982	-0.206887	-0.2528	0.146056	0.479675	0.547856	0.708749	-0.92173	-0.891697	-0.680966	-0.326605	-0.253477	0.476434	-1.34866	-0.610095	-0.678614	-0.379713	-0.206217	0.632329	-1.4435	-0.326531	-1.06754	-0.630992	-0.899514	-0.90277	-1.08835	-0.393171
PA3443	3.66285	3.80572	-0.195329	3.19813	0.493614	0.496163	0.548119	-0.165255	-0.223492	-0.618569	-0.358679	-0.26066	-0.327604	0.356988	1.07625	1.00556	1.09191	0.664792	-0.621072	-0.369102	-0.282009	0.12759	-0.317734	0.0563102	-0.097502	-0.0385773	0.489524	0.232896	0.459508	-0.91836	-0.73722	-0.739691	-0.449931	-0.434176	0.326905	-1.02578	-0.395062	-0.646269	0.107603	0.0543412	0.766295	-1.41403	-0.401857	-1.15731	-0.833913	-0.920705	-0.906175	-0.970909	0.0278567
PA2408	-0.580862	-0.63672	-0.459106	-0.516264	1.68134	1.70897	1.6146	1.41001	1.47868	1.6701	1.10147	1.96404	2.34945	1.82062	1.50225	1.22647	2.18967	1.22562	0.0614452	0.0330534	0.0161949	-0.177037	-0.67709	-0.757065	-0.637012	-0.803685	-1.29501	-0.171388	0.0914421	-0.28073	-0.520326	-0.215348	-0.0949381	-0.195734	-0.133356	0.367259	-0.790265	-0.795754	-0.670947	-0.461119	0.19454	-0.860763	-1.15484	-0.575852	-1.08293	-0.740875	-0.890887	-1.19566	-0.0774503
PA2523	-0.430071	-0.404364	-0.621991	-0.527793	-0.380734	-0.242534	-0.503582	-0.396699	-0.379778	-0.58635	-0.0844974	-0.726215	-0.640889	-0.698947	-0.460754	-0.638022	-0.286731	-0.504172	4.08612	3.58545	3.60086	-0.405552	-0.575968	-0.692502	-0.353116	0.0774864	-0.258974	-0.249465	-0.381426	-0.347065	-0.373009	-0.324096	0.0634635	0.0670149	-0.214767	0.402084	-0.164803	-0.442121	-0.74828	-0.626916	-0.320132	-0.303344	-0.471926	-0.377888	-0.250484	-0.346008	0.185569	-0.348374	-0.389723
PA0510	0.990456	0.942761	0.554449	0.83622	-0.799705	-0.749356	-0.663605	-0.557227	-0.641393	-0.119848	-0.249188	-0.53683	-0.616123	-0.0282171	-1.3419	-1.42788	-1.33962	-1.34864	-1.11447	-1.02905	-0.893986	0.00722558	-0.206345	-0.665482	-0.229745	-0.267524	-0.802058	-0.716642	-0.876138	0.135369	-0.0255908	0.201468	2.36045	2.23393	2.65633	2.43327	-0.753087	-0.549147	-0.763008	-0.711658	-0.550809	-0.0340542	-0.0164003	0.298993	0.450285	0.200279	0.686673	0.627526	1.64868
PA2395	-0.718251	-0.799318	-0.159689	-0.211772	1.03363	1.36101	1.74154	0.290429	-0.392757	0.779421	0.558454	0.316766	0.619177	0.137375	3.1935	2.8932	3.90779	2.14981	-0.27309	0.932689	-0.295357	-0.639639	-0.440739	-0.651103	-0.786477	-0.406375	-0.439805	-0.087965	-0.0352938	-0.601532	-0.712449	-0.865096	-0.510912	-0.435559	-0.679463	-0.585245	-0.196179	-0.881576	-0.111565	-0.621255	0.081846	-0.576487	-0.684839	-0.403442	-0.569259	-0.125005	-0.726976	-0.432925	-0.190492
PA2663	-0.408984	0.00734201	-0.229768	-0.26637	-0.0703287	0.10047	0.101319	-0.734237	-0.494157	-0.515822	0.435668	-0.436812	-0.648418	-0.517917	-0.875134	-0.539751	-0.609039	-0.770855	-0.771283	-0.574069	-0.641963	-0.636211	-0.197968	-0.187983	0.198847	0.0743197	-0.51158	-0.755239	-0.392326	-0.948319	-0.370265	-0.649972	3.03532	2.38749	4.42344	3.22058	-0.339299	-0.222791	-0.340246	-0.548846	-0.287515	-0.389207	-0.219239	0.0287721	-0.618824	0.0468161	0.12677	0.331204	-0.0570413
PA4219	-0.46977	-0.225551	-0.109232	-0.283047	-1.59441	-1.61279	-1.77864	-1.90863	-1.88047	-2.00459	-1.96435	-2.08431	-2.13672	-2.02324	0.91697	1.04532	0.656998	0.61609	-0.0183784	0.624596	0.204179	0.536292	-0.0499886	0.199611	0.140557	0.239537	0.326801	0.171251	0.454067	0.505661	0.241058	0.544232	1.52012	1.76313	2.39297	1.73654	-0.28503	-0.500957	0.0273009	-0.194917	0.354696	0.0313219	-0.245086	0.160197	0.79632	0.240892	0.0663322	0.0503576	0.380955
PA4886	0.0140521	-0.314365	-0.224056	-0.0963801	-0.415189	-0.428464	-0.367725	-0.242437	-0.276385	-0.0283272	0.0684893	-0.611386	-0.395086	-0.232911	-0.110543	-0.385343	-0.327845	-0.185789	3.49352	3.5053	3.62503	-0.0203656	-0.273649	-0.0768483	-0.508046	-0.297997	-0.536633	-0.361969	-0.374262	0.0138486	-0.195633	-0.155448	-0.148849	0.0140892	-0.245781	-0.145714	-0.326523	-0.569721	-0.282944	-0.0809407	-0.265342	-0.500102	-0.467514	-0.322075	-0.372218	-0.435713	-0.296429	-0.294889	-0.401812
PA3186	1.87659	1.96086	1.63271	1.72755	-0.816234	-0.844691	-0.795181	0.103959	0.0127013	0.809183	0.419698	0.225616	0.325631	0.544984	0.885772	0.90469	0.299778	0.726655	0.989581	1.22673	1.39881	0.0249975	-0.365297	-0.57787	-0.268037	-0.116212	-1.61243	-0.286802	0.0645472	-1.38461	-1.41395	-1.33269	-1.08011	-0.873114	-0.186934	-1.81227	0.0200139	0.066805	-1.02334	-0.598866	-0.101079	-1.47136	-0.356591	0.60067	0.324242	-0.554727	-0.169791	-0.167648	1.30745
PA0280	3.60514	3.45197	-0.719873	3.02293	0.277041	0.111017	0.453102	-0.643673	-0.790685	-0.532536	-0.661536	0.396791	0.237743	1.26982	0.655255	0.623654	0.31145	0.366684	-0.483812	-0.200675	-0.0987324	0.195491	-0.76938	-0.481369	-0.530413	-0.676128	-0.634504	1.27325	1.36758	0.332778	-0.0715215	0.506929	0.0899172	0.197296	1.04742	-0.901311	-0.871852	-0.845519	-0.524184	-0.732818	0.18876	-1.3772	-0.748846	-1.31036	0.373257	-0.233783	-0.397638	-0.333817	-0.422239
PA2405	-0.422148	-0.365327	-0.687149	-0.501595	1.68544	1.83804	1.71538	1.4988	1.78112	1.76113	1.6695	2.15099	2.42762	1.91847	0.851566	0.871109	1.68112	0.491174	0.0963767	0.122488	0.117202	-0.379649	-0.541072	-0.87531	-1.13668	-0.532476	-1.04724	-0.175298	-0.0614684	-0.186937	-0.297374	-0.194046	0.572867	0.0356933	0.288148	0.360807	-0.941227	-0.617835	-0.321582	-0.769496	-0.237214	-1.07366	-1.18426	-0.906239	-0.60566	-0.649923	-0.797786	-1.16782	-0.332667
PA0511	0.907144	0.755121	0.472028	0.700492	-0.776417	-0.767161	-0.532669	-0.524768	-0.475047	0.0115982	-0.0595927	-0.413547	-0.53	0.167854	-1.35978	-1.34096	-1.41472	-1.32534	-0.978778	-0.933562	-0.851575	0.0865258	-0.191249	-0.588209	-0.27881	-0.339638	-0.821103	-0.725387	-0.952605	0.239511	0.0683415	0.180184	2.53299	2.31945	2.67069	2.46453	-0.93995	-0.791598	-0.718915	-0.916861	-0.677603	-0.169848	-0.185005	0.134115	0.398219	0.0587144	0.567922	0.43127	1.74102
PA2403	-0.785507	-0.533658	-0.474358	-0.501246	1.64103	1.58061	1.74486	1.61552	1.66602	1.32773	1.4064	2.24052	2.19664	1.89431	1.41759	1.36199	2.07908	1.07134	-0.0931193	0.497474	-0.64021	-0.674237	-0.784421	-0.568921	-0.89213	-0.693566	-0.968342	-0.67131	-0.262357	-0.590005	-0.31327	-0.550404	-0.506215	-0.420059	-0.059914	0.082253	-0.6223	-1.05637	-0.339081	-0.331054	-0.21647	-0.715495	-0.823688	-0.197431	-0.843506	-0.956032	-0.580699	-1.05472	-0.129082
PA0513	0.722545	0.805132	0.370577	0.54848	-1.01961	-0.748533	-0.788831	-0.353435	-0.52082	0.0242488	-0.333662	-0.3037	-0.477641	0.0686254	-1.22956	-1.42161	-1.38113	-1.20649	-0.953911	-1.00467	-0.836611	-0.058109	-0.224281	-0.50439	-0.307942	-0.213833	-0.890216	-0.680569	-0.906159	0.0408145	0.0767131	0.0537924	2.35717	2.23995	2.68205	2.55227	-0.81722	-0.604864	-0.619206	-0.907706	-0.488343	-0.27893	-0.0954394	0.0099021	0.419347	0.114393	0.58168	0.608636	2.07191
PA1899	-1.21036	-1.47718	-1.16241	-1.31002	-1.09016	-1.30138	-1.14011	-0.598852	-0.553464	-0.832369	-1.02946	0.925115	0.606217	0.207582	0.977364	1.16536	0.732876	1.31169	2.40185	1.49921	1.88859	2.62995	1.68651	1.26528	-0.221056	-0.235501	-0.890724	-0.0439563	-0.26821	1.01979	0.876618	0.397272	-0.464167	-0.448069	-1.19963	-0.914723	-0.533394	-0.0515856	0.105693	0.742456	-0.131429	-0.87401	-0.704392	-0.969827	0.187182	0.52428	-0.131608	-0.396358	0.843006
PA0509	0.769516	0.88726	0.489164	0.835833	-0.853116	-0.882709	-0.642409	-0.76867	-0.624745	-0.0912967	-0.18359	-0.428462	-0.583536	-0.00200032	-1.38635	-1.47214	-1.40083	-1.37424	-1.1781	-1.02596	-0.949358	0.0288931	-0.382296	-0.752659	-0.309216	-0.270633	-0.68762	-0.796768	-0.901156	0.138922	0.0166259	0.248461	2.21547	2.12756	2.59254	2.42857	-0.586616	-0.613101	-0.719918	-0.797762	-0.566493	0.044806	0.126644	0.447362	0.462929	0.37762	0.88288	0.792443	1.4985
PA2406	-0.629058	-0.468132	-0.450783	-0.27399	1.65978	2.07131	1.72766	1.62303	1.70512	1.5205	1.51409	2.08082	2.07152	1.7516	1.32902	0.948098	1.94533	0.818128	0.0657185	0.405287	0.251861	-0.589779	-0.985975	-0.692446	-0.575216	-1.03113	-1.16488	-0.383137	-0.382862	0.0504745	-0.395487	-0.170983	-0.307745	-0.180037	0.392176	0.148209	-0.940451	-0.841502	-0.771042	-0.391569	-0.522233	-0.57685	-1.23907	-0.696603	-0.731576	-1.08428	-1.32009	-0.619007	0.00831797
PA1875	-0.438615	-0.507171	-0.122658	-0.360366	-0.266252	-0.165795	-0.667084	0.150042	-0.00701025	-0.345268	-0.0729485	0.328487	0.647621	0.527386	1.35093	1.36687	1.43407	1.74116	0.52075	0.223753	0.443329	0.280185	0.837322	0.791761	0.725447	0.68183	0.92609	0.534057	0.184883	-0.975748	-0.871385	-1.03519	-1.58538	-1.38255	-1.61982	-0.848812	1.40343	1.41145	1.33801	1.60527	1.34904	0.469729	1.06926	0.205962	-0.555346	-1.0295	-1.0719	-1.07777	1.39027
PA0515	0.819225	0.696753	0.268164	0.448377	-0.713664	-0.679157	-0.658477	-0.512811	-0.434903	0.117734	-0.0828212	-0.414158	-0.688103	-0.00434719	-1.30155	-1.40236	-1.25513	-1.26445	-0.954878	-0.772489	-0.826417	-0.0435603	-0.221719	-0.43798	-0.246246	-0.457195	-0.610023	-0.688764	-0.798509	0.199224	-0.0709608	-0.072257	2.49597	2.34505	2.72657	2.5423	-0.748406	-0.716706	-0.619447	-0.747178	-0.622586	-0.272041	-0.235498	0.00534165	0.359837	0.146027	0.612769	0.255512	2.05962
PA0514	0.668262	0.68978	0.251147	0.651113	-0.805301	-0.931222	-0.69543	-0.51215	-0.619283	-0.068326	-0.0850243	-0.287038	-0.461851	0.0640703	-1.28494	-1.183	-1.27515	-1.24209	-0.886288	-0.827672	-0.746887	-0.129047	-0.0833386	-0.496629	-0.35037	-0.261198	-0.980535	-0.774221	-0.903294	0.100459	-0.083775	0.124985	2.45818	2.44289	2.79388	2.53108	-0.77748	-0.709743	-0.645689	-0.796008	-0.413942	-0.3093	-0.248464	0.100453	0.474787	0.262148	0.465794	0.384149	2.13083
PA4220	-0.197104	-0.316898	-0.269236	-0.467854	-1.77518	-1.79627	-1.88999	-1.44844	-1.73022	-1.67105	-1.72158	-1.55638	-1.81726	-1.95083	1.01604	0.744182	0.458298	0.232668	-0.087535	0.294505	0.349975	0.365972	0.0970951	0.198413	-0.0170868	-0.132563	0.00298983	0.246096	0.645797	0.401142	0.397904	0.570233	1.81816	2.12469	2.6676	2.35655	-0.568554	-0.379179	-0.324826	-0.36917	-0.163051	-0.110242	-0.201677	-0.133377	1.11554	0.127491	0.104039	0.0388525	0.514163
PA4648	-0.112521	-0.169835	0.127528	0.127834	0.110989	0.370911	0.0731271	0.908107	0.896592	0.313534	0.923775	0.202246	0.519598	0.221927	1.12085	1.08979	1.20639	1.58016	0.0921606	-0.169563	0.0179985	-0.101287	0.634878	0.829985	1.24601	1.2071	0.892236	-0.284387	-0.742676	-1.35875	-0.857639	-1.29774	-1.8179	-2.11736	-2.42797	-1.53524	1.12136	1.21499	1.09284	1.17689	1.19934	0.368337	0.821549	0.254406	-0.867965	-0.861531	-0.694497	-0.801725	0.879039
PA0202	-0.527877	-0.569495	-1.21256	-0.819635	4.1434	0.245727	0.694301	-0.175428	0.260156	-0.3785	0.0871708	0.868044	-0.259745	-0.314931	-0.544341	1.54009	0.219696	-0.183724	-0.789311	-0.617145	-0.570903	-0.833843	-0.597908	0.903546	1.03573	-1.03401	1.99983	-0.530641	-0.264331	-0.204939	-0.591557	0.205777	-0.165303	-0.225763	-0.545903	-0.331078	-0.230929	-0.507173	1.27064	2.79785	-0.206595	-1.0829	-0.412598	-0.669812	-0.942414	0.753731	-0.302107	-0.547042	-0.143128
PA0170	-0.294436	-0.709478	-0.296361	-0.626126	-0.5959	-0.764784	-0.965626	0.00605908	0.30468	-0.573559	-0.67147	-0.00740629	-0.282003	-0.0856548	1.43946	1.24458	1.53017	1.45576	0.245345	1.80857	-0.101822	0.639586	-0.0366404	0.353502	0.00562897	-0.333077	-0.194309	1.43888	1.72912	-1.37744	-1.00303	-1.28893	-0.810902	-1.05132	-0.835218	-1.34002	-0.103858	-0.111866	-0.00563671	0.157602	1.29216	0.0726457	-0.282842	0.878226	-1.6506	-1.26882	-1.03979	-1.04256	1.60836
PA0512	0.760019	0.826939	0.243234	0.499264	-0.716689	-0.710403	-0.559341	-0.539601	-0.462367	0.114615	-0.147327	-0.380333	-0.621084	-0.0365904	-1.24953	-1.39854	-1.31075	-1.30323	-0.895005	-0.846909	-0.706488	-0.00394464	-0.228817	-0.588198	-0.401766	-0.456989	-0.833513	-1.01882	-1.02524	0.166806	-0.126388	0.106001	2.35824	2.26783	2.70319	2.68849	-0.663578	-0.606535	-0.702402	-0.920681	-0.486768	-0.257741	-0.0415741	0.142476	0.476425	0.390514	0.512689	0.652109	2.00974
PA3333	-2.09309	-1.96191	-1.99485	-1.99734	-0.57262	-0.50739	-0.424505	-0.249247	-0.167667	0.0889077	0.0331038	-0.751202	-0.695034	-0.683996	-0.326999	-0.417983	-0.285205	-0.613589	-1.34302	-1.01024	-1.05861	-0.700368	0.131732	-0.13831	0.113164	0.217101	-0.183921	-1.01534	-0.932793	1.17841	1.22288	1.24552	1.51586	1.46024	1.82234	1.41078	0.129048	0.396039	0.108928	-0.136252	0.106848	0.0127004	-0.175037	-0.0396509	1.60417	1.23454	1.73124	1.61932	-0.354964
PA5266	-0.795361	-0.828731	-0.84046	-0.845092	-0.911259	-1.09853	-0.998011	-0.974456	-0.189237	-0.916087	-0.526438	0.232048	-0.1694	0.286082	-0.0828299	-0.232447	-0.125907	-0.286237	-1.36991	-1.31082	-1.4018	2.70242	0.46768	0.427783	0.124024	0.288848	2.44699	3.09316	2.7024	0.713533	0.447475	0.342249	0.0937161	-0.272372	-0.464362	-0.499869	1.67539	1.77581	-0.0375798	0.00343576	0.335461	-0.366833	0.278392	0.337932	0.604227	0.0751801	0.408936	0.374379	0.0201626
PA2393	-0.728362	-0.92154	-0.47106	0.14693	1.32077	1.26732	1.69804	0.302384	0.314419	0.585908	0.833073	0.48314	0.563702	0.168862	3.03744	2.85339	3.95215	1.89284	-0.321191	0.600458	-0.814399	-1.00677	-0.774351	-0.409388	-0.626438	-0.40394	-0.363892	-0.203357	-0.417564	-0.829281	-0.188367	-0.870776	-0.443882	-0.414947	-0.365474	0.17292	-0.419224	-0.830022	-0.783195	-0.0567572	0.211922	-0.6889	-0.212161	-0.379047	-0.978128	-0.579649	-0.840433	-0.328909	-0.413574
PA3335	-1.96712	-1.94957	-1.99466	-1.87924	-0.625206	-0.670129	-0.680293	0.107535	-0.100774	0.14647	-0.20636	-0.394141	-0.380756	-0.3777	-0.256047	-0.156786	-0.337661	-0.526847	-1.33373	-1.16715	-1.27537	-0.870189	0.124357	-0.236847	-0.0107596	0.0671924	-0.345281	-0.867619	-0.916095	1.23384	1.09288	1.28148	1.37356	1.66157	1.51705	1.55644	0.238317	0.349227	0.180657	-0.122681	0.0654698	0.0578028	0.00766785	-0.0907611	1.65906	1.65619	1.60546	1.67752	-0.317127
PA2662	-0.0862264	0.173076	-0.336322	-0.0967634	-0.0687287	-0.0768215	-0.232828	-0.522588	-0.690851	-0.492056	-0.771241	-0.829203	-0.741459	-0.467947	-0.727738	-0.801536	-0.620494	-0.813001	-0.970524	-0.812702	-0.599041	-0.87903	-0.144778	-0.160453	-0.207906	0.0810621	0.0730917	-0.266669	-0.26633	-0.67825	-0.76205	-0.472474	2.77007	2.53052	4.30187	3.45595	-0.155688	0.121848	0.0430629	0.0419904	0.00179807	-0.274869	-0.0251192	-0.254178	-0.0198183	-0.160809	0.137193	0.333059	0.198802
PA3331	-2.02936	-2.01232	-1.95536	-1.96154	-0.454277	-0.450007	-0.115834	-0.250957	-0.156725	0.100195	0.238089	-0.787822	-0.676304	-0.613308	-0.552933	-0.530488	-0.462675	-0.653491	-1.47668	-1.14122	-1.18295	-0.365821	0.216358	-0.0349571	0.253866	0.225189	-0.32973	-0.935937	-0.774978	1.16526	1.26972	1.20777	1.60103	1.50877	1.85999	1.3323	-0.0386949	0.283727	0.108822	-0.0535782	-0.0582987	-0.12367	-0.355994	-0.153723	1.38201	1.26415	1.66781	1.56329	-0.368725
PA4885	-0.0962708	0.0149675	-0.0178763	-0.198165	-0.218895	-0.572233	-0.235519	0.111956	-0.518407	-0.01652	-0.109565	-0.202245	-0.465101	-0.109096	-0.407114	-0.0517425	-0.52209	-0.385374	3.73181	3.50875	3.49492	0.227702	0.161754	-0.330315	-0.186461	0.0878713	-0.63625	-0.374976	-0.794076	-0.15279	-0.210781	-0.260293	-0.405566	-0.35491	-0.604946	-0.413089	-0.530476	-0.729947	0.0547804	-0.189293	-0.34702	-0.315822	-0.670195	-0.707776	-0.289175	-0.355644	-0.176469	0.120053	-0.290333
PA0205	-0.566754	-0.0145301	-1.00566	-0.595959	3.78702	0.39267	1.04894	-0.377252	-0.222052	-0.733325	-0.266833	0.7992	-0.672672	-0.117247	-0.750581	1.3298	-0.431926	-0.366286	-0.558079	-0.85113	-0.665728	0.0382928	-0.174118	1.21161	0.464046	-0.63884	1.93245	-0.183278	-0.593374	-0.44535	-0.447233	0.333357	-0.457283	-0.263604	-0.681099	-0.730599	-0.558299	-0.412504	1.48436	2.76497	-0.967886	-0.414707	-0.376869	-0.22917	-0.401896	0.758807	-0.443116	-0.520044	-0.131648
PA2520	-0.355837	-0.114978	-0.264382	-0.0571158	0.343631	-0.133949	0.0444448	-0.321449	-0.186633	-0.553936	-0.34405	-0.720744	-0.771325	-0.556885	-0.362156	-0.366768	-0.269384	-0.203621	3.25131	3.83395	3.71075	-0.872562	-0.320017	-0.358147	-0.353242	-0.0660285	-0.125619	-0.610657	-0.230331	-0.798522	-0.522353	-0.454931	-0.389177	-0.372915	-0.646444	-0.561409	-0.157756	0.0405571	-0.346605	-0.159628	-0.223453	-0.282938	0.0623016	0.149697	-0.0395356	0.153154	-0.251154	-0.173771	-0.370754
PA3332	-1.99668	-2.03795	-1.99675	-1.96456	-0.519115	-0.471643	-0.219788	-0.177846	-0.0965897	0.006661	0.19949	-0.674461	-0.670477	-0.61386	-0.47879	-0.468975	-0.429335	-0.689349	-1.46242	-1.11018	-1.18789	-0.53565	0.221792	-0.117723	0.21637	0.249641	-0.212264	-0.938747	-0.832668	1.28775	1.34697	1.29965	1.54003	1.42268	1.80985	1.1804	0.0402307	0.336748	0.00538488	-0.276146	-0.004007	-0.0612654	-0.275061	-0.170769	1.49697	1.30813	1.68958	1.54419	-0.307575
PA3328	-2.00788	-1.96287	-1.83762	-1.77113	-0.465169	-0.395089	-0.227929	-0.195205	-0.262836	0.0758144	-0.0127468	-0.102807	-0.0439651	-0.0409838	-0.468967	-0.506841	-0.335448	-0.5309	-1.73853	-1.12789	-1.53513	-0.0348682	0.190511	-0.0422886	0.141229	0.094867	-0.800967	-0.155124	-0.0221758	1.10865	1.23796	1.36984	1.67198	1.67859	2.12066	1.59784	-0.533304	-0.0860498	0.0128543	-0.10201	0.0257008	-0.211949	-0.48852	-0.436323	1.62574	1.19917	1.65402	1.56334	-0.42812
PA3330	-2.06746	-2.12	-1.92586	-1.97363	-0.438447	-0.361061	-0.154283	-0.162326	-0.306847	0.0107746	-0.0493268	-0.468212	-0.514599	-0.48266	-0.498798	-0.558557	-0.444501	-0.709396	-1.64078	-1.12295	-1.1587	-0.343022	0.179207	-0.0922081	0.220192	0.172562	-0.347545	-0.719492	-0.586378	1.0441	1.14042	1.20618	1.49182	1.47797	2.03924	1.32607	-0.0829673	0.227858	0.139345	-0.0902698	0.0549104	-0.107186	-0.395976	-0.155876	1.48757	1.26374	1.72162	1.64774	-0.265985
PA2394	-0.697367	-0.592446	-0.547102	0.0552481	1.25774	1.20992	1.80562	-0.314562	0.371777	0.598803	0.312265	0.598191	0.749731	-0.265604	3.16194	3.06992	4.01731	1.98826	-0.352905	0.262327	-0.786393	-0.851237	-0.233592	-0.300341	-0.471361	-0.606218	-0.232486	-0.753612	-0.189402	-0.921879	-0.585542	-0.733494	-0.70081	-0.258267	-0.462309	0.0419623	-0.802621	-0.518667	-0.280098	-0.107962	-0.267222	-0.65914	-0.406992	-0.343191	-0.256003	-0.0856307	-0.352189	-0.510494	-0.798019
PA0169	-0.836558	-0.669302	-0.551865	-0.503118	-0.494791	-0.507601	-0.509907	-0.190728	-0.0513846	-0.42608	-0.611965	-0.0565727	-0.232153	-0.402128	1.26025	1.27737	1.55634	1.43501	0.243144	1.81066	-0.273199	0.809751	0.179683	0.461565	0.0547558	0.00564218	0.10073	1.22053	1.80005	-1.40403	-1.2223	-1.14283	-0.999765	-1.35318	-0.767991	-0.766291	-0.153538	-0.203209	-0.0912346	0.307102	0.988774	-0.249834	-0.215576	0.907728	-1.25793	-1.26726	-1.18841	-1.01606	1.56182
PA4770	0.0410047	-0.0156197	-0.254217	-0.298909	0.556126	0.352643	0.458948	0.360714	0.398423	0.328908	0.304468	-0.274919	-0.445655	-0.301739	-0.0529043	0.197944	-0.491509	-0.0641295	0.156531	-0.017011	0.415632	4.353	3.47838	3.66419	-0.261434	-0.861242	0.262304	-0.0909923	0.152717	-0.00327227	-0.00626017	-0.0551736	-0.483477	-0.454124	-0.712239	-0.852767	-0.635996	-0.843245	0.193313	1.16234	-0.0299593	-0.52725	-0.328119	-0.320844	-0.536444	-0.252296	-0.641162	-0.945924	0.0640656
PA0049	0.90137	0.953101	1.11079	0.923606	0.433675	0.587428	0.781389	2.18946	2.27065	2.27129	2.47697	0.826378	1.13086	1.05826	-0.00903514	-0.142738	-0.205645	-0.17712	0.44082	0.174628	0.854869	0.636181	-0.180685	-0.470239	0.106908	0.107994	-1.49563	-0.46794	-0.518685	-0.756418	-0.417867	-0.70343	-0.505307	-0.830182	-1.21802	-0.32294	-1.28672	-0.969759	-0.198932	-0.290149	0.190507	0.773425	0.576526	0.809528	-0.292076	-1.26312	-0.760406	-1.0674	0.0397771
PA3581	0.0433512	0.165079	0.187506	0.325167	-0.441823	-0.15277	-0.432186	-1.43854	-1.45286	-1.43213	-0.997156	-1.81012	-1.45673	-1.25728	-0.313053	-0.522711	0.0662091	-0.0450496	-2.37254	-2.43786	-1.93889	-1.93283	0.464426	0.516627	0.825042	0.849111	0.6224	-0.00457967	-0.157708	-0.503774	0.189838	0.152622	-0.746538	-0.638052	-0.56879	0.993297	1.10906	0.974829	0.813602	0.577909	0.745289	1.29121	1.4454	1.21269	0.923656	0.869195	0.983905	1.067	0.348406
PA0198	4.05553	4.00975	0.132724	3.78995	0.225636	0.409421	0.290075	-0.226544	-0.195605	-0.301585	-0.110892	0.115468	-0.184918	0.838069	0.0851332	0.0983797	0.0987061	0.0773628	-0.528604	-0.557629	-0.536489	-0.253351	-0.699366	-0.289094	-0.0986796	-0.442358	0.213774	0.0636926	0.205733	-0.460683	0.14674	0.0157314	-0.342355	-0.0676222	0.394327	-1.02555	-0.372279	-0.516857	-0.298367	0.177151	-0.228517	-1.08929	-0.401006	-1.06998	-0.501248	-0.297863	-0.0187443	-0.421349	-0.65308
PA0520	0.250116	0.127316	0.0683427	0.157925	-0.443201	-0.375845	-0.316943	-0.408522	-0.564504	-0.0779535	-0.254002	-0.431741	-0.553391	-0.186044	-0.754259	-0.797912	-0.789135	-0.700076	-0.490809	-0.512769	-0.341228	-0.307388	0.101958	-0.0515295	-0.46299	-0.294095	-0.874502	-0.987488	-0.873313	-0.10077	0.169015	0.0690556	3.13022	2.95369	3.31538	3.46799	-0.349619	-0.348558	-0.508611	-0.542214	-0.616989	-0.362026	-0.188019	-0.271704	0.114665	-0.248567	0.0107595	-0.0837906	1.65449
PA1289	0.280993	0.630264	0.77024	0.673773	-1.17123	-0.872817	-1.26928	-1.19527	-1.23636	-1.33845	-1.17517	-1.63612	-1.51401	-1.646	0.561813	0.524751	0.475696	0.742794	0.277622	0.477558	0.70127	0.119629	0.94155	1.13169	1.58091	1.61557	0.754227	0.403274	0.224403	-0.519343	-0.140041	-0.239307	-1.06757	-1.11149	-1.1198	-1.7081	1.13139	1.29879	1.38079	1.09525	1.22197	0.916519	1.1589	0.923362	-0.0569889	0.122956	0.154939	0.331383	0.442053
PA1169	-0.962391	-0.821032	-0.94983	-1.08326	-0.499012	-0.733708	-0.746042	-0.0460861	-0.0970839	-0.461975	-0.402151	-0.32739	-0.426313	-0.39551	-0.505199	-0.527046	0.321615	-0.567127	-0.866656	0.110636	-0.738693	0.435351	0.685763	0.760781	-0.0609909	-0.0277315	-0.121338	0.845335	1.32028	-0.483865	-0.369008	-0.51611	-0.396245	-0.345767	-0.583718	0.215597	0.270673	0.281813	-0.230586	-0.610992	-0.283273	1.24026	1.04555	2.31686	-0.358963	-0.43884	-0.6902	-0.428089	2.32435
PA0204	-0.927925	-0.10431	-0.812145	-0.695015	4.23095	0.0428325	0.961822	0.000651125	-0.436866	-0.68399	-0.338917	1.00779	-0.14318	-0.53697	-0.472455	1.68106	-0.00582423	-0.205285	-0.301759	-0.587188	-0.623059	-0.194739	-0.724289	1.2762	1.05333	-0.939119	1.72563	-0.88219	-0.549591	-0.510579	-1.08193	0.129685	-0.404071	-0.211078	-0.838488	-0.227684	-0.689496	-0.877503	1.43276	2.35574	-0.318155	-0.00685494	0.167649	-0.485935	-0.355775	1.36108	-0.672149	-0.475259	0.285608
PA1744	2.17597	1.95073	2.12605	2.45766	1.73392	0.976382	1.54995	1.00335	1.6755	1.82035	2.25719	1.25764	1.26046	1.23456	-0.950812	-1.30594	-0.375429	-0.38502	-0.488143	-0.581162	-0.741207	-1.06981	-0.282745	-0.563393	0.182675	-0.00777468	-0.192001	-0.592829	-1.05579	-0.543844	-0.545938	-0.918285	-0.660101	-0.31269	-0.38819	-0.592478	-0.0872442	-0.0937888	-0.83252	-0.263136	-0.971329	-0.729344	-0.391448	-0.0389523	-0.437493	-0.482408	-0.407654	-0.45462	-0.0804582
PA3336	-2.14276	-2.02862	-2.16509	-2.12736	-0.407947	-0.657654	-0.864627	0.0766149	-0.0784803	0.389889	-0.013702	-0.0145934	0.0654291	0.00257484	-0.381783	-0.393094	-0.33782	-0.641926	-1.40073	-0.881702	-1.03795	-0.747167	0.0718132	-0.0779962	-0.12161	-0.106072	0.276832	-0.951965	-0.917343	1.38445	1.12527	1.43816	1.40861	1.60546	1.59733	1.43795	0.0174314	0.289274	0.126426	0.346041	-0.0982219	-0.160379	-0.272474	-0.197617	1.52858	1.45699	1.52603	1.6083	-0.312899
PA1565	-0.199184	-0.195343	-0.338951	-0.0639351	-0.540446	-0.870144	-0.694379	-1.39061	-1.50268	-1.21798	-1.44634	-1.05486	-1.3159	-1.1725	-0.813778	-0.610421	-1.02642	-0.833328	-1.60588	-1.24744	-1.45353	1.78191	1.05916	0.785847	-0.00512602	-0.0233984	1.52287	1.38453	1.23295	0.594391	1.00308	0.922654	1.96543	1.56338	1.28386	0.860616	0.943976	1.27489	-0.0568953	0.123863	-0.160667	-0.969704	-0.824091	-0.731814	0.956019	0.650363	0.374708	0.394182	0.00255851
PA4350	-0.623197	-0.458826	-0.360343	-0.425033	1.20274	-0.288494	-0.261607	-0.397965	-0.0639775	-0.332969	-0.186755	0.234642	-1.01347	-0.684149	-0.482326	0.491402	-0.996847	-0.849742	-0.581774	-0.487497	-0.799327	-0.57647	-0.0830303	1.90136	1.49807	-0.412504	3.66491	-0.613663	-0.949557	-0.374593	-0.124674	0.345869	-0.390932	-0.523005	-0.211569	-0.226994	-0.138785	0.0484554	1.84533	3.8269	-0.575919	-0.415478	-0.357827	-0.229798	-0.434448	1.11654	-0.264456	-0.0669536	-0.130929
PA1318	-0.647101	-0.929324	-0.820281	-1.10345	-0.146157	-0.612908	-0.255332	-0.477064	-0.276241	-0.940914	-0.652967	-0.406787	-0.749758	-0.63728	1.96044	1.89899	2.42244	1.89	0.312271	1.3147	-0.315493	-0.71568	-0.931467	0.343817	-0.313151	-0.0681253	0.228278	0.980074	1.72346	-1.04868	-0.899332	-0.699211	-0.744235	-0.934029	-0.235879	-0.104823	-0.430375	-0.124227	-0.238602	0.689028	1.55425	-0.322703	-0.224894	0.84444	-0.987871	-0.373074	-0.932951	-1.09768	1.08849
PA2939	1.3718	1.28514	1.26204	1.23892	1.07865	1.06177	0.979418	1.76525	1.74657	1.51807	1.73949	1.59351	1.84149	1.99424	0.316738	0.359814	0.509205	0.59941	-0.0143245	-0.482201	0.0652263	0.517201	0.462679	0.0931191	0.19451	0.0890314	-1.2146	-0.593635	-0.917787	-0.30193	-0.174765	-0.406564	-0.641325	-1.00075	-1.752	-1.32814	-0.511124	-0.256977	0.112914	-0.0279055	0.211334	0.345701	0.423451	0.0271733	-0.331414	-0.739434	-0.611171	-0.67418	-0.359914
PA1877	-0.514347	-0.342649	-0.26016	-0.452475	-0.334237	-0.117835	-0.547542	0.04333	0.256252	-0.211845	0.0251137	0.54251	0.959237	0.888451	1.26025	1.45698	1.3329	1.80358	0.53636	0.234603	0.552084	0.373298	0.775354	0.683356	0.558158	0.681603	0.870962	1.27398	1.00975	-1.04447	-1.04039	-0.909781	-1.49705	-1.49546	-1.47706	-0.812879	1.03731	1.3365	1.11491	1.21758	1.14127	0.432338	1.05809	0.0612658	-0.656184	-1.0579	-1.27815	-1.25839	1.17093
PA3327	-1.78987	-1.83366	-1.64507	-1.71714	-0.377727	-0.294558	-0.218316	0.112298	0.0951634	0.362055	0.355941	0.202092	0.189849	0.290792	-0.232081	-0.323428	-0.328104	-0.536025	-1.26509	-0.960053	-1.11091	0.324273	0.128621	-0.201773	-0.279572	-0.342296	-1.09628	0.24832	0.133488	1.53222	1.6393	1.71511	2.09453	1.96929	2.41897	1.57099	-0.945478	-0.731996	-0.14148	-0.258569	-0.26153	-0.485429	-0.789877	-0.676069	1.50438	1.09646	1.30206	1.24133	-0.305548
PA2411	-0.41659	-0.462773	-0.598689	-0.397541	1.41806	1.21503	1.49713	0.420952	0.561199	0.747553	0.719392	0.599991	0.821506	0.353372	2.97276	2.92519	3.73962	1.79146	-0.0112227	0.558072	-0.125963	-0.350118	-0.139552	0.151809	-0.143365	-0.304702	-0.591833	-0.530646	-0.793398	-0.792256	-1.06202	-0.774238	-1.0263	-0.506069	-0.911913	0.396329	-0.00953067	-0.423229	0.143881	0.0989023	0.0494984	-0.544402	-0.348922	-0.673553	-0.902532	-1.23743	-1.01536	-0.637323	-0.111319
PA2424	-0.713251	-0.605237	-0.559875	-0.442447	1.5255	1.41316	1.58538	0.0752746	-0.0717898	0.437018	0.519049	0.453386	0.444325	0.205119	2.83566	2.69864	3.48942	1.87027	-0.698134	0.573537	-0.421423	-0.58962	-0.558548	-0.451967	-0.469153	-0.388301	-0.801007	-0.511076	-0.379137	-0.602794	-0.768002	-0.593294	-0.141275	0.00951087	-0.0426513	2.6549	-0.826885	-0.512587	-0.292111	0.161191	-0.0671826	-0.451496	-0.520664	-0.642328	-0.581323	-0.839631	-0.664147	-0.620303	-0.060872
PA1181	-0.514244	-0.388901	-0.46422	-0.359408	2.32951	2.3428	2.44467	-0.0933329	-0.124068	-0.250181	-0.158162	0.948405	0.639937	0.752283	-0.55301	-0.550113	-0.491984	-0.39282	-0.454548	-0.673745	-0.417277	-0.820794	-0.271317	-0.381586	-0.0349685	-0.0185739	-0.347012	-0.847031	-0.812609	-0.508323	-0.579559	-0.436293	3.1392	3.12519	3.21231	-0.0339396	0.167501	-0.117209	-0.308946	-0.267696	-0.329814	-0.0851229	0.0189188	-0.0497141	-0.359882	-0.32979	-0.387878	-0.29987	-0.564247
PA3329	-2.01533	-2.04915	-1.79376	-1.92869	-0.530852	-0.50417	-0.292628	-0.327226	-0.356036	-0.0124042	-0.0511663	-0.182478	-0.139665	-0.0384683	-0.386335	-0.552817	-0.402426	-0.635081	-1.60107	-1.21225	-1.42758	-0.091806	0.166686	-0.0221673	0.0664369	0.184668	-0.59037	-0.455846	-0.327849	1.0278	1.06324	1.29314	1.59924	1.64933	2.15481	1.49601	-0.224375	0.067896	0.107288	-0.227866	0.0395236	-0.20368	-0.499502	-0.365845	1.59701	1.22048	1.78114	1.64242	-0.319753
PA3935	3.03342	3.13206	-0.221404	2.5865	0.590258	0.852113	1.08315	0.14216	0.0922185	-0.427216	-0.279951	0.427916	-0.00767578	0.912339	1.6659	1.41499	1.4867	1.08803	-1.15341	-0.356605	-1.04519	-0.197291	-0.686716	-0.123921	-0.422029	-0.584586	-0.171919	0.736586	0.708188	-1.0667	-1.06921	-0.760816	-0.343142	-0.22482	0.582042	-0.9414	-1.01604	-0.845188	-0.12842	-0.118911	0.721471	-1.30588	-0.820563	-0.824754	-0.707871	-1.06431	-0.936669	-1.04923	-0.0914448
PA0051	-0.961441	-0.894346	-1.22574	-0.981076	-1.09451	-1.14841	-1.18334	-0.821079	-0.873276	-0.746466	-0.751088	0.797807	0.9671	0.677794	0.143514	0.250289	0.178338	0.193625	1.51187	1.65388	2.24745	2.54665	1.20152	1.11247	-0.010547	0.196319	0.843944	1.12232	1.2273	-1.14723	-1.49647	-1.13718	-0.662727	-0.638391	-0.873825	-1.19253	1.19042	1.63994	0.285836	0.222838	0.234353	-0.358817	-0.134855	-0.00900187	-0.355553	-0.536307	-0.528452	-0.570034	0.634479
PA4377	-0.515698	-0.537278	-0.0378434	-0.448944	-0.570788	-0.69364	-0.886791	-0.679628	-0.701091	-0.930359	-0.829428	-1.19881	-0.924913	-1.18775	0.94135	1.02996	0.784985	1.00497	1.66988	1.30417	1.08572	0.226551	0.4662	1.04749	1.41535	1.34353	0.79477	0.429657	-0.171776	-0.331051	-0.25087	-0.524782	-1.01384	-1.08859	-1.52042	-1.82233	1.41072	1.31769	1.1649	0.955677	1.01476	0.455991	1.21284	0.604882	-0.171465	0.0728594	-0.269585	-0.29196	0.864939
PA1317	-0.731272	-0.55936	-0.472976	-0.410826	0.213719	-0.226731	-0.0503563	-0.225239	-0.116663	-0.971131	-0.568151	-0.605764	-0.549016	-1.25465	2.0746	1.95771	2.39403	1.86138	-0.0597342	1.50508	-0.298057	-1.00164	-0.78686	0.0279875	0.0437031	-0.4576	-0.645296	0.58847	1.773	-0.59518	-0.538566	-1.05833	-0.440629	-0.479378	-0.502107	-0.671604	-0.188163	-0.412388	-0.224092	0.461822	1.59903	-0.600928	-0.527982	0.5302	-0.742042	-0.991195	-1.14259	-0.803934	1.02879
PA3409	-0.382888	-0.174429	-0.567479	-0.556824	0.635912	0.263512	-0.416589	-0.394787	0.216713	-0.618336	-0.523101	-0.494623	-0.535235	0.143079	0.691858	0.679136	0.963806	0.140313	2.53392	3.08866	3.17234	-0.44084	-0.672624	-0.753985	-0.549957	-0.202764	-1.18048	-0.683074	-0.484197	-0.371215	-0.549972	-0.327823	-0.387698	0.00686424	1.06889	0.607609	-0.27936	-0.720176	-0.58892	-0.144518	0.0240453	-0.800052	-0.515904	-0.666942	-0.055784	-0.756531	-0.321487	-0.00488358	-0.432538
PA4078	-1.2073	-1.18499	-1.10129	-1.19417	-0.939776	-0.943385	-0.930303	-0.0466414	-0.164606	-0.403463	-0.0264699	-0.496323	-0.263154	-0.456018	1.46394	1.37237	1.15548	1.31505	1.68738	1.47785	1.93281	1.3502	1.84848	1.76821	0.811295	0.720826	0.0767451	-0.401887	-0.536268	-0.0937457	0.0732899	-0.117243	-0.983348	-1.02879	-1.3143	-1.00919	0.731922	0.885018	1.20404	1.18275	0.638521	-0.575048	-0.664768	-0.422926	-0.34781	-0.801738	-0.699054	-0.796816	1.34446
PA4649	-0.127444	-0.558465	0.323887	0.220583	-0.213032	0.00515536	-0.383033	0.656514	0.54049	0.0403577	0.515497	0.355947	0.603198	0.330848	1.56529	1.27041	1.41031	1.57845	0.51292	0.0963007	0.282182	-0.359384	0.503571	0.593857	1.33388	1.13016	0.989542	-0.193212	-0.433249	-0.96583	-1.10047	-1.18638	-1.99719	-1.81922	-2.03913	-1.64173	1.45871	1.36476	1.17205	0.724139	1.22527	0.438565	0.800911	0.576339	-1.15217	-0.624354	-0.494805	-0.940997	0.999084
PA4216	-1.14633	-1.70058	-1.35985	-1.403	-1.37191	-1.39422	-1.8099	-1.42645	-1.28899	-1.81381	-0.365512	-1.4512	-1.65991	-1.38803	0.748871	1.11878	0.543899	0.582155	-0.357773	0.493815	-0.232677	1.63629	1.16742	0.924777	0.806078	1.02391	-0.370952	1.06796	1.09229	0.128309	0.791755	0.440569	0.204006	-0.369206	0.27609	-0.821526	0.671852	1.40051	1.05953	0.578341	0.0997507	0.0283209	-0.0132216	0.324014	0.399751	0.558248	0.640994	0.513221	1.74874
PA4141	-2.23038	-2.14957	-2.26265	-2.20748	-1.36008	-1.22624	-1.60863	-0.77442	-0.991158	-1.10981	-0.885378	-0.685891	-0.206563	-0.493796	0.844224	0.980605	0.661871	0.623127	0.304624	0.00643258	0.825378	1.23957	1.60592	1.58892	0.728123	0.860407	1.35912	1.09168	0.739129	0.253409	0.14827	0.231118	-1.02877	-0.843552	-1.30218	-0.258942	1.2712	1.62153	1.00744	0.879639	0.728008	0.207044	0.355955	-0.0585833	0.63484	0.255314	-0.173663	0.11164	0.445252
PA2426	-0.283471	0.247783	0.727358	-0.0656991	0.572703	0.547279	0.756715	-0.497904	-0.728371	-0.806149	-0.263808	-0.0484529	-0.302628	-0.829991	3.25712	2.96702	2.84123	1.44157	-0.59356	0.60066	-0.787871	-0.48437	-0.297059	-0.200349	-0.332814	-1.05878	-1.01846	-0.211041	0.188558	-0.80362	-0.186676	-1.10766	-0.38107	-0.360859	3.01422	-0.0182696	-0.50338	-0.508791	-0.619863	-1.02706	0.245621	-0.406524	-0.606121	-0.191747	-0.229421	-0.685587	-0.684484	-0.767392	-0.109337
PA3874	0.0710126	0.0308405	-0.104691	0.0425413	-0.287831	-0.473014	-0.323094	-0.52488	-0.577512	-0.399298	-0.417137	-1.08788	-0.967325	-1.04142	-1.02891	-0.935567	-1.04348	-1.32586	-1.16432	-1.21353	-0.748455	0.419179	0.652903	0.285088	-0.503639	-0.211977	2.28024	0.549731	0.246581	-0.0146002	-0.158733	0.0821182	0.344626	0.219522	0.516044	0.0351931	-0.147362	0.680848	-0.817811	-0.662503	-0.604567	-0.469206	-0.485417	-0.469934	0.362211	0.00687558	0.0119397	-0.149657	2.61742
PA3734	-1.37967	-1.78737	-1.48337	-1.32508	-1.12065	-1.24475	-1.28188	-0.906519	-1.05322	-1.39224	-1.01243	-1.13728	-1.0182	-1.34827	0.78349	0.855655	0.408601	0.936851	1.6052	0.982125	1.04181	1.2098	1.41247	1.56771	0.896782	1.17505	0.883385	0.40041	0.420973	-0.363627	0.037359	-0.488912	-0.877902	-1.04164	-1.1293	-1.19705	1.52389	1.57973	1.20809	1.07262	0.915312	-0.606116	-0.0858756	-0.0818599	-0.325856	0.0592256	0.0440444	0.0150568	1.21676
PA2409	-0.313928	-0.68822	-0.548802	-0.779002	1.34603	1.4071	1.34857	1.64393	1.19584	1.84151	1.5157	2.20268	2.08162	2.09007	1.60753	1.36369	2.29504	1.2197	-0.340333	0.253544	-0.343406	-0.467108	-0.647368	-0.67791	-0.547072	-0.47101	-0.729032	-0.739532	0.169102	-0.302612	-0.187982	-0.304097	-0.259163	-0.0170156	-0.108205	0.410229	-0.998097	-0.762118	-0.583376	-0.174325	0.0341927	-0.71608	-1.16596	-0.602001	-0.992276	-1.03141	-1.16109	-0.885548	-0.0915783
PA1566	-0.455297	-0.320307	0.0299675	0.00267411	-0.798499	-0.727813	-0.807944	-1.5553	-1.30194	-1.36384	-1.08952	-1.73597	-1.43835	-1.17611	-0.50532	-0.88191	-1.00462	-0.834441	-1.1217	-0.830886	-1.03625	1.34501	1.23737	0.949286	0.130509	0.353627	1.41068	1.23235	0.616877	0.558131	1.10703	0.700098	1.67953	1.53565	1.14853	0.925694	1.37229	1.23851	0.241854	0.350562	-0.45652	-1.24961	-0.957252	-1.14924	0.776956	0.880097	0.625338	0.554024	-0.116741
PA0281	3.36396	3.39904	-0.688048	2.58454	0.678403	0.603821	0.868994	-0.273957	-0.5151	-0.417322	-0.302158	0.601784	0.173505	1.29776	0.941883	0.836	0.764866	0.762934	-0.623312	-0.190982	-0.216311	-0.0693498	-0.864015	-0.556621	-0.582867	-0.493798	-0.349703	1.33007	1.40481	0.145249	-0.210876	0.31143	0.00857862	-0.15361	0.93867	-1.03388	-0.943422	-1.29125	-0.455506	-0.284112	0.17655	-1.57603	-0.754019	-1.00543	-0.163386	-0.485578	-0.676285	-0.62984	-0.699688
PA4191	3.64447	3.57378	-0.551299	3.15621	0.679354	0.444209	0.507073	-0.286683	-0.293836	-0.472702	-0.654481	0.569462	0.103184	1.32968	1.19705	1.12345	0.818913	1.01735	-0.955607	-0.74728	-0.827115	-0.304675	-0.374694	-0.0190302	-0.29909	-0.725407	-0.0623322	0.398212	0.609835	-0.355582	-0.62605	-0.142523	-0.520362	-0.254485	0.822719	-0.800703	-0.716204	-1.17779	-0.177382	0.248442	0.0985364	-1.11947	-0.535656	-0.801387	-0.155353	-0.366534	-0.959937	-0.498047	-0.302629
PA4781	-0.225859	-0.270956	-0.201186	-0.0450373	-0.437722	-0.191924	-0.388531	0.14886	0.0637529	0.0491001	0.12765	-0.377231	-0.288085	-0.414296	-0.331906	-0.305152	-0.332217	-0.0686199	-0.666064	-0.779404	-0.540701	-0.306999	0.174264	0.182502	0.175248	0.164025	-0.452248	-1.17208	-1.20818	-0.79005	-0.702973	-0.714182	-0.798636	-0.901305	-0.98477	-0.539701	0.119103	0.103319	0.0238587	-0.0966926	-0.0210776	-0.027818	0.126682	0.160385	-0.457777	-0.531701	-0.274355	-0.320638	-0.179594
PA1837	1.8908	1.68057	-0.42355	1.2093	0.383143	0.331134	0.597001	-0.364055	-0.406566	-0.0488858	-0.213123	0.965194	0.918635	1.46695	0.871089	0.896706	1.00239	0.775783	-0.0773387	0.528992	-0.0355653	0.222539	-0.875764	-0.188018	-0.39596	-0.473298	-0.622779	1.29095	1.26696	0.679921	0.230965	0.400698	0.121127	-0.0409392	0.663855	-1.27195	-0.541911	-0.58245	-0.309523	-0.410826	0.848476	-0.654513	-0.610475	-0.787856	-2.43773	-2.69708	-2.6308	-2.58714	-0.0983361
PA4780	-0.519556	-0.545912	-0.528994	-0.524545	-0.27675	-0.265883	-0.335306	-0.124713	-0.186388	-0.218595	-0.0775078	-0.722063	-0.68637	-0.793548	-0.280506	-0.228914	-0.227297	-0.00048637	-0.463705	-0.630539	-0.840248	-0.730902	0.278479	0.179778	-0.149816	-0.0137151	-0.308145	-0.783336	-0.966002	-0.795806	-0.712732	-0.665091	-0.721773	-0.600299	-0.982435	-0.141774	0.214571	0.144247	-0.114356	-0.0944374	-0.16725	0.331989	0.255787	0.217194	-0.216417	-0.29378	-0.406706	-0.470342	-0.155824
PA2066	-1.82135	-1.6877	-1.48	-1.61881	-1.16373	-1.38918	-1.4728	-0.533526	-0.882219	-0.932257	-0.721533	0.236812	0.696177	0.305932	0.899057	0.72739	0.852194	0.894439	1.67233	1.38779	1.89634	2.36293	1.21303	1.38877	0.540012	0.300849	0.577696	1.19073	1.32755	0.163497	0.199715	0.0915127	-1.03756	-0.994756	-1.22613	-0.954322	1.06591	0.663956	0.735503	0.620144	0.321715	-0.358006	-0.204924	0.237555	-0.385474	-0.392831	-0.339856	-0.742354	0.740372
PA0199	4.17844	3.97172	-0.0107321	3.83733	0.585302	0.304245	0.701994	-0.542656	-0.25201	-0.309106	-0.317327	0.276962	-0.0274226	0.785636	0.322902	0.228625	0.171378	-0.378082	-0.507333	-0.675215	-0.208622	-0.74184	-0.623245	-0.467273	-0.0635595	-0.206514	0.101541	0.255973	0.250135	-0.233481	-0.236378	-0.302555	-0.412294	-0.516731	0.55401	-0.453779	-0.274714	-0.716706	-0.23668	-0.0786818	-0.355104	-0.166539	-0.281982	-0.467818	-0.189929	-0.114467	-0.536623	-0.383508	-0.428059
PA4304	0.183636	0.414982	0.347428	0.354919	-0.0628907	0.0898602	-0.57711	0.466864	0.479906	0.296611	0.395212	0.284051	0.597096	0.427878	1.11314	1.23961	1.05247	1.46661	1.14819	0.783907	1.0964	0.0740212	0.680383	0.760155	0.813448	0.865153	0.597329	-0.690434	-0.883765	-0.808324	-0.917459	-0.778775	-1.49226	-1.44652	-1.74567	-1.23269	1.17221	1.12461	1.32643	1.42884	1.30574	0.0578521	0.348172	-0.0019108	-1.06208	-0.953599	-0.979201	-1.05537	1.12943
PA0985	2.13657	1.68362	1.52047	1.47064	1.28162	0.160993	1.47192	1.38014	1.17827	1.37881	1.39044	1.86061	2.08763	2.21986	-0.462082	-0.211705	-0.316464	-0.0718418	-0.547472	-0.990938	-0.651797	-0.733354	-0.661891	-1.17605	-0.268463	-0.512918	-0.513314	0.0725295	-0.30065	0.232185	-0.0485271	-0.401571	-0.262378	-0.311724	-0.79167	-0.596841	-0.783087	-0.40135	-0.911878	-1.00997	-0.641618	-1.0003	-0.695402	-1.48925	0.177724	0.484222	-0.129264	-0.234898	-0.523038
PA2528	-0.378876	-0.38128	-0.358601	-0.402477	2.25467	2.36917	2.57298	-0.0407733	-0.199278	-0.254473	-0.00600914	0.217975	-0.0440202	0.242424	-0.487128	-0.254893	-0.200945	-0.251994	-0.43575	-0.38422	-0.56212	-0.100059	-0.363239	-0.415597	-0.281754	-0.286257	-0.67348	-0.47259	-0.728621	-0.172368	-0.636108	-0.374698	-0.465063	-0.554216	-0.521073	-0.573856	-0.616217	-0.625789	-0.476244	-0.445187	-0.348543	-0.249981	-0.266466	-0.490212	-0.295199	-0.279068	-0.464051	-0.507429	3.88591
PA3431	0.870636	1.19836	1.22865	1.26271	0.575164	0.798363	0.441153	-0.223348	-0.26197	-0.267673	-0.167819	-0.333891	-0.167034	-0.547857	1.33562	1.09837	0.845073	0.77171	0.125885	0.452673	0.810741	3.12958	2.99294	2.92213	-0.754137	-0.466298	0.570644	-0.0311045	-0.350966	-0.251531	-0.482678	-0.353177	-1.30785	-1.43002	-1.0772	-1.14672	-0.89842	-0.43465	0.0764353	0.422185	0.0383161	-0.0979275	-0.220394	-0.0229526	-0.998498	-0.855514	-0.698917	-0.860292	0.367891
PA0529	2.23995	2.62843	1.93813	2.35146	-0.00411498	0.0195487	0.242325	0.229094	0.0460026	0.421545	0.812064	-1.13084	-1.1672	-1.2141	-0.647034	-0.623024	-0.758652	-0.651269	-1.70585	-1.43399	-0.805798	-0.475004	0.252535	0.139195	0.412549	0.292637	0.248743	-0.0592604	-0.301626	-0.51784	-0.487183	-0.354194	-0.673203	-0.529303	-0.761028	-0.277834	-0.221039	0.359781	-1.40943	-1.81826	-1.74333	0.782045	0.880473	0.705232	0.3302	0.370294	0.384438	0.852387	-0.842442
PA2501	0.0392092	0.42753	0.376008	0.490822	-0.250659	-0.455728	-0.104253	-0.00929704	-0.305801	0.431358	0.376886	-3.01445	-3.19103	-2.9737	-0.809894	-0.705094	-0.589719	-0.324021	-1.54163	-1.6987	-1.23012	-0.7859	0.422434	0.326847	0.20451	0.509001	0.444565	0.333086	0.024791	0.291874	0.49749	0.317508	0.0679357	0.206017	-0.771515	0.767401	0.667887	0.506508	-0.297186	-0.204665	0.167323	1.09707	1.27565	0.749554	1.1281	0.971274	0.756425	1.10098	-0.436037
PA3575	-0.368318	-0.453379	-0.209324	-0.232539	1.63852	1.92353	2.08009	-0.357993	-0.234338	-0.357459	-0.144923	-0.809143	-0.804273	-0.632266	-0.583394	-0.933586	-0.849233	-0.83582	-0.241619	-0.331057	-0.692144	0.119608	-0.355173	-0.508818	-0.319907	-0.0890931	-0.300338	-0.137517	-0.227225	0.290532	0.00355633	-0.0517967	-1.28973	-1.36902	-1.69788	-1.70013	-0.361126	-0.239129	-0.623226	-0.805932	-0.369937	-0.390688	-0.568274	-0.169965	0.372519	0.182311	0.411127	0.000424279	3.16403
PA4303	0.305467	0.539963	0.492179	0.424926	-0.0420248	0.235751	-0.298569	0.458643	0.394746	0.306785	0.345889	0.468456	0.809315	0.66716	1.1583	1.03507	1.05723	1.17498	1.21101	0.969566	1.28684	0.148548	0.874438	0.854012	0.761023	0.866402	0.631519	-0.413703	-0.671094	-0.459872	-0.639807	-0.496604	-1.25931	-1.33066	-1.74829	-1.20795	0.898166	0.847183	1.24577	1.46614	0.995774	-0.0948419	0.238385	0.0996931	-1.05445	-1.21802	-1.18151	-1.27819	1.01669
PA3709	0.916854	0.79094	0.398669	0.249333	1.06809	0.749828	0.841513	1.50919	1.48711	1.61452	1.58271	-1.02876	-1.03715	-0.926708	-0.361508	-0.649389	-0.699079	-0.713717	0.379809	0.179708	1.0551	-0.0180598	-0.970543	-0.86155	-0.190886	-0.422765	-0.866346	-0.109142	0.223615	1.67379	2.36545	1.60123	1.97454	1.66952	0.379126	-0.534787	-1.79645	-1.4287	-0.257861	-0.543955	-0.853535	-0.477967	-1.0938	-0.371632	1.45349	-0.108009	-0.246344	-0.252753	-0.177616
PA3964	-0.125216	-0.169739	-0.205072	-0.176313	1.37361	0.158966	0.136362	0.704963	0.0416266	0.58589	0.199535	0.155274	0.349273	0.200015	-0.106591	-0.400371	-0.413439	-0.758202	0.0781262	0.163482	0.378843	-0.385373	-0.767532	-0.28965	-0.474741	-0.442853	-0.304466	-0.115694	-0.0691941	0.30426	0.132579	0.393413	0.572698	-0.135323	0.0387026	0.560174	-0.0534224	-0.565193	-0.169525	0.0517422	-0.607622	-0.530947	-0.687945	-0.619049	0.442448	-0.296962	0.00567188	-0.487181	0.0815595
PA3569	0.977754	1.3682	0.600595	0.644227	-0.00403642	-0.0472404	-0.3153	0.340576	0.366805	0.850098	0.219671	-1.90609	-1.69593	-1.5556	-0.37512	-0.403949	-0.379718	-1.09994	0.13435	-0.0851503	0.514036	0.837925	0.198312	-0.172998	-0.69304	-0.699701	-1.25117	0.816219	0.804597	1.89873	2.2575	2.03361	2.01844	1.75624	0.360986	0.154795	-1.11386	-1.09111	-0.146147	-0.690838	-0.657245	-0.76487	-1.08926	-0.779712	1.79598	0.495615	0.464162	0.502989	-0.113822
PA2182	-0.423581	-0.397825	-0.0629321	-0.0969326	-0.191733	-0.690309	-0.0883638	-0.145583	0.114116	-0.00479327	0.265874	-0.778322	-0.465228	-0.719808	-0.398255	-0.487999	-0.352381	-0.153376	-0.484235	-0.872344	-0.379959	-0.671231	0.534001	0.103391	-0.0418576	0.0435894	-0.376595	-0.820194	-1.17449	-0.57806	-0.259554	-0.577116	-0.400955	-0.490871	-0.52939	0.205379	-0.138536	0.278175	-0.163113	-0.717802	-0.506899	0.154044	0.366679	-0.0830566	-0.417156	-0.263477	-0.36452	-0.461202	-0.834619
PA2503	-0.150751	-0.275562	-0.0099702	-0.252434	0.289692	-0.0335296	0.237476	-0.213707	-0.512619	-0.522346	-0.468921	3.87341	3.89869	3.96849	0.00525529	0.309224	0.478147	0.140557	-0.935461	-0.565983	-1.20324	-0.705012	-0.938861	-0.010438	-0.263269	-0.261718	0.627371	-0.0410794	0.389145	-0.209385	-0.30665	-0.46553	-0.186262	-0.580975	-0.654819	-0.902883	-0.777995	-0.228474	-0.064726	1.38443	-0.0983477	-0.130767	-0.305097	-0.243331	-0.434827	0.0867346	-0.314768	-0.420281	0.0114029
PA4651	-0.129868	-0.0110813	-0.176216	-0.223757	-0.295925	-0.0768702	-0.468551	0.879384	0.808663	0.611626	0.831765	1.1159	1.42343	1.13522	1.00119	0.853587	1.27167	1.37009	0.623269	0.0544469	0.377864	0.623632	0.508959	0.16274	0.597189	0.67202	0.967098	0.898987	0.331396	-0.664558	-0.866085	-0.821991	-1.21913	-1.84015	-1.84478	-1.04023	1.14249	1.14032	1.10411	1.31549	1.14102	0.35378	0.483278	-0.120114	-1.23681	-1.15733	-1.06364	-1.25907	1.15931
PA4142	-1.92033	-2.22599	-1.92516	-1.63212	-1.51215	-1.52917	-1.50543	-0.827404	-0.900532	-1.08942	-1.07975	-1.03168	-0.548328	-1.0232	0.802191	0.745214	0.693476	0.551413	0.504252	0.319334	1.09939	1.1053	1.50133	1.39171	0.879025	0.838396	1.32828	0.846736	0.732692	0.255369	0.43235	0.0862043	-1.15338	-1.31799	-1.539	-0.952543	1.2943	1.45619	0.993262	0.655187	0.50456	0.130562	0.0695739	0.446495	0.546036	0.326652	0.377272	0.0465242	0.544509
PA5530	-0.33162	-0.0901582	0.374969	-0.453968	0.108519	-0.22922	-0.0550114	-0.221576	0.0765387	-0.164103	0.0194745	1.42772	0.950487	1.37608	2.44398	2.40993	2.07667	2.24758	-0.180995	0.524062	-0.4053	-0.199842	-0.355827	-0.462961	0.0702579	0.0967543	0.678729	1.08484	1.2081	-1.19424	-1.36318	-1.25846	-0.0543081	0.0322624	-0.0852949	-0.171966	-1.38083	-0.834775	-0.542267	-0.278095	-0.425556	0.0612941	-0.154817	0.40008	-1.07058	-0.667052	-0.524033	-0.972543	0.717441
PA1639	-0.624355	-1.0126	-0.36215	-0.876237	0.233506	-0.14502	0.243552	-0.393233	-0.137149	-0.839296	-0.197501	0.441274	0.295871	0.12362	-0.0545693	-0.297569	0.182201	-0.0889217	-1.15172	-0.683962	-1.11254	-0.0404439	-0.592585	-0.228381	-0.588449	-0.553917	0.194272	0.215392	0.463074	-0.437716	-0.370292	-0.209359	-0.163928	-0.459346	-0.316092	-0.136824	-0.438738	-0.315226	-0.903892	-0.404972	-0.822504	-0.783109	-0.751981	-0.34021	-0.399909	-0.740017	-0.240223	-0.154878	-0.102889
PA0526	0.446491	0.639406	0.262342	0.574995	-0.692136	-0.498362	-0.800397	-0.763425	-0.880617	-0.0925376	-0.751387	-1.11378	-0.942375	-0.398122	-1.11108	-1.26046	-1.35186	-1.09038	-1.02704	-0.950061	-1.2673	-0.951052	1.45839	1.07224	-0.61027	-0.367826	-0.506468	-0.762018	-1.05966	-0.27674	-0.334766	-0.476289	1.31355	1.40688	0.874392	2.18448	-0.186657	-0.029446	-1.1429	-1.40371	-0.702466	0.00682751	0.557001	0.282165	1.09031	0.664898	0.665258	0.957469	1.79722
PA0866	-0.669223	-0.731804	0.498312	-0.741392	-0.431034	-0.513653	-0.844296	-0.967944	-0.812068	-1.33728	-1.52358	-1.30174	-1.2845	-1.40312	1.1952	1.08231	1.05182	1.21676	0.208788	0.939436	-0.360033	-0.436673	-0.4393	0.155412	0.77825	0.655977	-0.253011	0.89844	1.23732	-0.852376	-0.585241	-0.71897	-0.144815	0.22761	-0.465725	0.244823	0.553186	-0.0543284	-0.558176	-0.409303	-0.246405	-0.396212	-0.271157	1.25767	-0.407034	-0.567171	-0.554793	-0.61873	2.91227
PA3873	0.383698	0.153352	-0.158045	0.369216	-0.812871	-0.733792	-0.00503492	-0.824752	-0.602857	-0.45916	-0.117949	-1.14339	-1.06236	-0.888002	-1.05904	-1.014	-0.986825	-1.17122	-0.997226	-0.944729	-0.788673	0.784186	0.582552	0.250731	-0.478394	-0.661235	2.42433	1.2485	1.05844	0.304516	0.27248	-0.0388965	0.30935	0.516023	0.798201	0.142925	-0.173704	0.0844627	-0.660756	-0.522955	-0.543133	-0.142262	-0.541517	-0.744383	0.33743	-0.456372	-0.107293	-0.0681345	2.87324
PA0672	-0.312972	-0.230879	-0.0654482	-0.145607	0.380329	0.223616	0.5587	-0.372179	-0.125237	-1.0482	-0.530494	-0.56708	-0.657436	-0.458386	2.74385	2.67517	2.79552	1.29792	-0.745918	0.190301	-0.406467	-0.35259	-0.959398	-0.432798	-0.182651	-0.424426	-0.483833	0.0599661	0.175825	-0.680194	-0.682983	-1.03511	0.0561323	0.591723	4.31845	0.560344	-0.615914	-0.47845	-0.340179	-0.696261	0.0732085	-0.50968	-0.942324	-0.994153	-0.532126	-0.525193	-0.613792	-0.79429	0.310578
PA3936	2.59066	2.60887	-0.242742	1.55487	1.86297	1.88534	1.77662	0.733592	0.819507	0.25351	0.399357	0.622192	0.44636	0.830401	1.57782	1.49802	1.56987	1.18936	-0.819945	-0.560652	-0.858687	-0.615447	-0.810956	-0.256068	-0.467909	-0.993015	-0.39063	0.644412	0.599385	-1.05723	-0.671951	-0.705697	-0.194654	-0.408067	0.0797726	-1.47815	-1.0965	-0.712784	-0.363441	-0.188171	0.304187	-1.48894	-0.153772	-1.03398	-0.485446	-1.15308	-0.945258	-0.941707	0.163751
PA4302	0.463483	0.430233	0.518169	0.424528	-0.222355	0.125871	-0.386469	0.454116	0.437189	0.27433	0.535562	0.599744	0.843868	0.662053	1.12618	0.966594	0.987675	1.28165	1.21893	0.894157	1.36063	0.257467	1.08804	0.839625	0.646542	0.472465	0.539906	-0.16069	-0.440857	-0.549998	-0.562523	-0.540768	-1.4581	-1.38242	-1.49094	-1.18154	0.776315	1.03708	1.17969	1.41311	1.07917	0.0151667	0.306832	-0.158929	-0.825368	-1.14984	-1.13679	-1.32609	0.982478
PA0048	0.89675	1.01466	0.964145	0.854026	0.551138	0.560133	0.582105	2.342	2.20538	2.32886	2.43467	0.601636	0.845883	1.03828	0.178115	0.0888212	-0.149966	0.0235136	0.133741	-0.166109	0.744921	0.50254	0.0366675	-0.272598	0.286998	0.118387	-1.73242	-0.637826	-0.463365	-0.934195	-0.749822	-0.652365	-1.06133	-0.672081	-1.45475	-0.175832	-1.19913	-0.998696	0.0862688	0.116565	0.299417	0.96489	0.972389	0.938185	0.203183	-0.845393	-0.650632	-0.921967	-0.0946151
PA2512	-1.04417	-0.59465	-0.214678	-0.907687	-0.121234	-0.3426	0.262042	0.213796	0.583596	-0.24816	0.359234	0.966046	1.17806	0.593992	-0.502233	-0.812559	-0.459665	-0.194447	-0.336754	-0.855105	-0.763503	-0.837294	-1.14518	-0.648674	-0.944268	-0.853556	-0.221567	-0.29724	0.217427	-0.0992084	-0.381222	0.0621891	0.836051	0.377098	0.839477	1.85478	-0.339121	-0.182104	-0.356943	-0.798198	-0.338966	1.65226	2.00853	5.20406	-0.418398	-0.772274	-0.611441	0.034416	-0.164574
PA3445	3.10954	2.94353	-0.0718202	2.26403	1.68991	1.93049	2.16297	0.291585	0.108856	-0.445284	-0.0256207	0.207108	0.181878	0.297202	1.12389	1.0432	1.1247	0.663379	-0.799076	-0.470694	-0.681263	-0.255971	-0.85936	-0.633345	-0.243	-0.174684	0.0840714	0.701245	0.66825	-0.69497	-0.545687	-0.742333	-0.209253	-0.360005	0.0938068	-1.37028	-1.07308	-0.74602	-0.351989	-0.485942	0.493333	-1.77771	-0.00452645	-1.10104	-0.762438	-1.05383	-0.796403	-1.07677	-0.0438567
PA3181	1.34126	1.20895	1.20708	1.43489	-0.116058	0.0300732	-0.00186656	-0.497035	-0.679305	-0.470813	-0.562437	-0.250417	-0.0575431	0.0735293	1.14352	0.815751	1.05233	1.03787	0.995109	1.99373	1.23722	-0.809868	-0.453737	-0.857227	-0.616728	-0.52027	-0.725076	-0.609752	-0.166661	-0.690753	-0.613821	-0.730233	-0.143111	-0.491765	-0.00831425	-1.05638	-0.325961	-0.238368	-0.84148	-0.574806	-0.560719	-0.918323	-0.529013	0.25921	-0.699921	-0.964116	-1.02933	-1.01153	2.17951
PA0129	-0.422637	-0.528293	-0.509858	-0.786333	-0.380791	-0.593036	-0.494534	-0.927153	-1.1636	-1.19519	-1.30638	-1.36104	-1.22917	-1.12559	-0.798328	-0.867776	-0.653607	-0.644879	-0.473993	0.0341948	-0.789623	1.56404	0.394794	0.29892	-0.583729	-0.18074	0.560914	1.00904	1.11153	1.12992	1.3365	0.866462	2.72325	1.99238	1.8141	0.642172	0.538595	-0.0679374	-0.576062	-0.343581	-0.618356	-1.3228	-1.02426	-0.510534	1.04034	0.351547	0.270987	-0.0819628	1.01852
PA3721	-1.16107	-1.15788	-0.941421	-1.17046	-0.719873	-0.990598	-0.99789	-0.918821	-0.942088	-0.671714	-0.0389895	-1.47567	-1.4249	-1.5152	0.949267	1.0523	0.851776	1.1451	0.236041	0.201609	1.23811	0.823681	2.25574	2.28944	0.850825	0.982986	1.13622	0.308249	0.297219	0.200996	0.553988	0.722675	-0.45918	-0.463402	-0.464308	-1.18945	1.78728	2.17158	1.42041	1.25083	0.723865	-0.975284	-1.12331	-0.967769	-0.614899	-0.523966	-0.71668	-0.561293	0.134069
PA2067	-1.63177	-1.78797	-1.43999	-1.48225	-1.38099	-0.928151	-1.33515	-0.516804	-0.622953	-0.85105	-0.720965	0.515965	0.9412	0.244717	1.01123	0.773902	0.943108	0.675392	1.6513	1.40671	2.02851	2.49181	1.40094	1.34179	-0.0204827	0.386509	0.519163	1.15013	0.913202	0.243889	0.197333	0.171689	-1.26617	-1.46695	-1.03847	-0.739565	0.981556	0.892911	0.569007	0.631131	0.294808	-0.0445521	-0.246144	-0.149396	-0.111188	-0.623358	-0.614472	-0.800299	0.769887
PA2813	1.43196	1.99361	1.69692	1.67302	1.40151	1.57266	1.55366	1.71797	1.83291	1.87974	1.70687	2.2421	2.04835	1.87243	-0.593939	-0.393722	-0.385934	-0.436367	-0.455497	-0.552671	-0.585744	-0.519604	-0.709708	-0.594742	-0.492354	-0.490994	-0.69778	-0.937907	-0.820168	-0.993674	-0.904048	-0.734414	-0.691642	-0.563568	-0.468682	-0.480319	-0.273808	-0.47235	-0.428464	-0.361976	-0.615147	-0.427231	-0.404581	-0.481365	-0.870379	-0.654616	-0.679636	-0.154207	-0.521223
PA4301	0.4157	0.576712	0.563172	0.318734	0.0300739	0.13094	-0.577341	0.281456	0.159604	0.147135	0.321332	0.18775	0.498766	0.205379	1.24714	1.20724	1.29991	1.50203	1.00279	0.725074	1.11001	-0.147318	1.07044	0.970892	0.847394	0.728178	0.398739	-0.189521	-0.537925	-0.817946	-0.782733	-0.624047	-1.72795	-1.29395	-1.83226	-1.36348	0.81699	1.04585	1.57799	1.51457	1.21186	0.0408136	0.400536	-0.200052	-0.471384	-0.800487	-1.05468	-0.87537	1.15202
PA3337	0.580365	0.548832	0.591948	0.91956	-0.431222	-0.241265	-0.197418	-0.862112	-0.83913	-0.618314	-0.296798	-1.57531	-1.28314	-1.24649	-0.790891	-0.880961	-0.833784	-0.652009	-1.20791	-1.03091	-0.850476	-1.12598	0.455688	0.325977	0.653429	0.825435	1.09043	0.797275	0.74874	-1.03157	-0.823726	-0.599458	-1.38034	-1.14061	-2.56068	-1.69475	0.873399	1.13805	0.35937	0.237437	0.396866	0.873385	0.967938	1.03385	0.678858	0.691388	1.00366	0.874516	-0.569596
PA2410	-0.532964	-0.591662	-0.409523	-0.132936	1.34933	1.53363	1.67761	1.37043	1.52137	1.48788	1.36562	2.11778	2.37483	2.04493	1.52231	1.37054	2.1503	0.98016	-0.296867	0.419848	-0.102772	-0.18142	-0.799287	-0.683962	-0.608186	-0.780076	-1.2599	-0.304843	-0.104794	-0.518502	-0.655912	-0.520911	-0.0376172	-0.34424	-0.186729	0.440247	-0.796206	-0.950315	-0.42333	-0.449104	-0.0379897	-0.950614	-1.23607	-0.281099	-0.8332	-0.949103	-0.664021	-0.993316	-0.205965
PA3938	0.346137	0.415093	0.257604	0.0527757	2.56966	2.95941	2.95979	1.15005	1.21451	0.219136	0.939399	0.836635	0.664389	0.646974	1.49703	1.47027	1.70914	1.16526	-0.767836	-0.609647	-0.988697	-0.864488	-0.894453	-0.858474	-0.590187	-0.363764	-0.798664	0.115503	-0.140589	-1.1255	-0.811108	-0.85578	0.0364416	-0.138526	-0.0156541	-1.29772	-0.944986	-0.754109	-0.513773	-0.46525	0.2693	-1.80678	0.293815	-0.777581	-0.170782	-0.761593	-0.661693	-0.821192	0.12425
PA1048	0.240523	0.132923	0.300567	0.161535	-1.28171	-1.25464	-1.21635	-1.38717	-1.42529	-1.3491	-1.39917	-0.842278	-0.526869	-0.638608	0.223058	0.17995	0.0713671	0.199481	1.23387	0.855964	1.35189	1.7424	0.941669	0.882505	1.00092	1.02849	0.845495	1.32057	1.18487	0.560984	0.657294	0.473272	0.032279	-0.230956	-0.0845403	-1.78261	0.842807	1.02763	1.06684	0.860115	0.860615	0.300784	0.504423	0.307915	-0.0487601	0.0207516	-0.04029	-0.133704	0.328109
PA4888	-0.523405	-0.224302	-0.0498499	-0.0217757	-0.819916	-0.794174	-0.987383	-2.03251	-1.78475	-1.90313	-1.68587	-1.64697	-1.77775	-1.47945	0.0949195	0.0572477	0.499449	-0.360558	-1.72789	-0.949471	-1.33045	-1.15494	-0.971105	-0.628956	-0.366106	-0.253486	0.921344	0.901516	0.968352	0.312538	0.104481	0.325817	-0.159853	-0.246885	-0.0431764	1.31323	0.73445	0.791626	-0.260305	-0.239617	0.49174	1.23998	1.14454	1.60478	0.707373	1.07701	0.934555	0.966948	0.0877826
PA2912	-0.649161	-0.879992	-0.219951	-0.803719	0.254579	-0.649328	-0.272585	-0.558271	-1.19776	-1.19098	-0.565873	-1.01133	-0.912484	-0.94071	1.92328	1.66987	2.03155	2.11005	0.208293	0.498305	-0.277259	-0.0863669	-0.840925	0.357039	-0.377579	-0.258809	-0.0158032	1.45126	2.1106	-0.904135	-1.05279	-0.951925	-0.780682	-0.573192	-0.694475	-0.287893	-0.272269	-0.141381	-0.161417	0.869857	1.64647	-1.25515	-0.760099	0.172457	-0.741532	-0.964864	-0.629538	-0.171883	1.19056
PA4889	-0.551137	-0.184985	-0.237264	-0.0470855	-0.888337	-0.544222	-0.767329	-1.81215	-1.83276	-1.96013	-1.67688	-1.63348	-1.48711	-1.23995	-0.251313	-0.30605	0.126764	-0.280636	-1.51844	-0.956555	-1.01143	-1.20721	-0.692861	-0.492235	-0.295962	-0.160388	0.718774	0.699178	0.89649	-0.155587	-0.122986	0.335413	-0.484757	-0.322041	-0.265368	1.44022	0.964594	0.87059	-0.399653	0.0278581	0.427259	1.45413	1.40108	1.87986	0.738271	0.844353	1.02642	1.41446	0.0443378
PA0263	-0.843512	-0.540503	-0.492575	-0.336696	-0.749053	-0.528878	-0.239123	-0.778606	-0.650344	-0.550716	-0.686875	-0.589726	-0.774826	-0.319196	-0.186061	-0.0649714	0.870398	0.668154	-0.933554	-0.81298	-0.238323	2.42045	0.800438	1.14741	-0.653177	-0.0228304	2.27341	3.89774	3.25235	-0.435141	0.342709	0.526554	-0.639202	-0.840503	-0.539263	-0.852325	1.42366	1.29938	-0.450851	0.209863	1.0186	-0.484433	-0.290274	-0.0782347	-0.112672	0.0454055	-0.119278	0.125943	-0.336422
PA0283	1.37146	1.3776	-0.0510427	0.493395	1.73769	1.98051	2.22899	0.239768	0.357289	-0.0832363	0.396503	1.11655	0.834645	1.24605	1.6452	1.71592	1.66276	1.56445	-0.543599	-0.218363	-0.604014	-0.207006	-1.04094	-0.600482	-0.724438	-0.7776	-0.752616	1.1635	1.06906	-0.48211	-0.792106	-0.663032	-0.276863	-0.50467	0.400537	-1.36307	-1.08945	-0.940537	-0.744524	-0.541106	0.830315	-1.61519	-0.25442	-1.0265	-0.944177	-1.06558	-1.29639	-1.3178	0.0300039
PA4625	-1.03131	-1.02392	-0.478983	-0.994999	-0.14157	-0.058994	-0.0926395	-0.269523	-0.259386	-0.760138	-0.422585	-0.297163	-0.426826	-0.322196	0.841139	0.719887	0.957164	0.979634	-0.283876	0.688365	-0.388277	0.326552	-0.119734	0.572354	0.395735	0.629499	0.435253	1.78555	2.09065	-0.977682	-0.859855	-0.966987	-0.803929	-0.844263	-1.16415	-0.452253	0.275429	0.39648	0.0268685	0.085723	1.10389	-0.129469	-0.152499	1.15831	-1.05187	-1.13633	-0.979275	-1.02338	2.40449
PA4305	-0.0109494	0.00170547	0.241814	0.0198909	-0.107061	0.1601	-0.4277	0.563797	0.384982	0.219903	0.245614	-0.190542	0.28547	-0.0762505	1.36336	1.2776	1.23734	1.56286	1.03136	0.60484	0.689474	-0.312191	0.701893	0.850982	0.885467	1.0068	0.539087	-0.522995	-1.00517	-1.04224	-1.01514	-1.16949	-1.92861	-1.75877	-1.99826	-0.970209	1.38549	1.30241	1.14894	1.53466	1.18507	0.414036	0.881973	0.305834	-0.663758	-0.57308	-0.981656	-0.768966	1.06787
PA3937	1.72825	1.93532	-0.564636	0.778959	2.16316	2.32245	2.06387	0.942991	0.73332	0.319447	0.269146	0.466218	0.500169	0.652064	1.74162	1.7506	1.97805	1.34995	-1.30032	-0.748081	-1.06827	-0.569303	-0.566335	-0.412051	-0.932407	-0.565861	-0.210419	0.577664	0.603243	-1.04427	-1.14959	-0.750515	-0.154353	-0.0833352	-0.143278	-1.04857	-0.851029	-0.763108	-0.418361	-0.219077	0.663404	-1.58352	-0.0592631	-1.03915	-0.774472	-1.3688	-0.947285	-0.822347	0.0786986
PA4650	-0.297916	-0.931349	0.284704	-0.250936	-0.414798	-0.385032	-0.230496	0.141497	0.467021	-0.385763	0.590007	0.701776	0.824409	0.35807	1.22466	0.911294	1.13181	1.61219	0.802148	0.395297	0.556053	-0.205378	0.0693341	0.533594	0.721106	1.30241	0.975005	-0.0339059	-0.174855	-0.726127	-1.05549	-1.17273	-2.00979	-1.75099	-1.582	-1.19997	1.54831	1.55314	1.40495	1.33989	1.28432	0.488159	1.07775	0.593915	-0.737937	-0.684655	-0.522317	-0.664452	1.26625
PA3182	0.965529	1.71025	1.22777	1.24582	0.274601	0.358024	-0.270464	-0.64402	-0.967753	-0.235419	-0.745723	-0.51519	-0.140781	-0.00577396	0.954068	1.05894	1.2996	0.977405	1.03701	2.08404	1.16296	-0.700301	-0.53699	-0.453562	-0.738231	-0.107789	-0.818564	-0.820914	-0.374744	-1.16389	-1.1998	-0.845577	-0.53424	-0.755518	0.147483	-0.621544	0.0159035	-0.427393	-0.464164	-0.0150814	-0.675572	-0.941419	-0.739021	-0.0805233	-0.69461	-1.26767	-1.13718	-0.875549	2.00902
PA1319	-0.486919	-0.617765	-0.463126	-0.530095	-0.572914	-0.620593	-0.327834	-0.124404	-0.578156	-0.494761	-0.884978	-0.167594	-0.240201	-0.721738	1.94432	2.26427	2.32766	2.29961	-0.193038	1.49988	-0.365403	-0.999595	-1.02408	0.304881	-0.0624739	-0.269901	-0.479851	1.24135	1.85693	-0.474803	-0.661711	-1.14554	-0.581346	-0.873357	-0.157931	-0.0451792	0.162838	-0.135544	-0.401098	-0.542556	1.07467	-0.163851	-0.646358	1.03118	-0.225674	-0.77678	-0.492408	-1.32504	0.781729
PA2384	-0.11896	-0.322648	-0.836718	-0.701525	1.80293	1.98334	1.94733	1.65255	1.89881	1.60826	1.19791	1.68434	1.79456	1.43854	1.56443	1.7006	2.5372	0.875289	0.0254579	-0.0609048	-0.2675	-0.384053	-0.134642	-0.435729	-0.633912	-0.866662	-0.940327	-0.504541	-0.894157	-0.577662	-1.0177	-0.567101	-0.673558	-1.14167	-0.337693	0.0165928	-0.0448535	-0.227893	-0.306158	-0.593101	-0.877031	-0.358878	-0.24751	-0.356761	-0.404089	-0.676049	-0.863428	-0.901086	-0.305817
PA3478	-2.33426	-2.3717	-2.18891	-1.93917	-0.996873	-0.894074	-1.07601	-0.684527	-0.690203	-0.785096	-0.527924	-0.290188	-0.0399463	-0.255693	0.858185	0.784165	0.557096	0.737573	1.43664	1.01046	1.6764	1.31942	1.83407	1.66932	0.986728	0.859403	0.608431	0.198408	0.0130594	0.84416	0.885331	0.850339	-0.769221	-0.878167	-0.961215	-0.431837	0.932175	1.13627	1.31354	1.20337	0.52175	-0.528666	-0.561739	-0.486883	-0.0496993	-0.125259	-0.261344	-0.30363	0.694027
PA3183	1.13086	1.12543	1.04521	1.12795	0.298364	0.174094	0.39212	-0.520443	-0.342364	-0.24842	-0.196086	-0.319743	-0.341489	-0.24964	1.20622	1.25599	1.21493	1.45091	1.07808	1.82115	0.720568	-1.0124	-0.540815	-0.843749	-0.255547	-0.456347	-1.01619	-0.910683	-0.544345	-1.00868	-1.01693	-1.10887	-0.874139	-1.00553	-0.587699	-0.722765	-0.56144	-0.300837	-0.680719	-0.337276	-0.622542	-0.769399	-0.439016	-0.141649	-0.941927	-0.732029	-0.970639	-0.775113	2.14886
PA0723	-0.412763	-0.321921	-0.528795	-0.442958	-0.734433	-0.691371	-0.753204	-1.07177	-0.878007	-0.796587	-0.911691	-1.59754	-0.977764	-1.36327	0.496461	0.480808	0.055758	0.694972	4.27175	0.476277	0.738333	-0.53789	0.122303	-0.184891	-0.485032	0.407871	-0.415067	-0.079151	-0.195448	0.176575	0.409288	0.00049235	0.6242	0.339086	0.337132	0.361902	-0.294552	-0.0106419	-0.436487	-0.671831	-0.37886	-0.559231	-0.127854	-0.579219	0.550701	0.650028	0.42213	0.458106	4.14925
PA2004	0.169405	0.341009	-0.136501	-0.0676951	0.908086	0.896746	0.97124	2.23428	2.10323	2.09161	2.16556	0.156846	0.382449	0.463955	0.371141	0.247486	0.292467	0.543378	0.532617	0.477455	0.761695	0.0425939	-1.19577	-1.166	-0.774657	-1.06313	-2.27261	-0.50759	-0.520061	1.42096	1.60356	1.20019	0.879152	0.528169	0.0739662	-0.362442	-1.94393	-2.31632	-0.47411	-0.456744	-0.442657	-0.415773	-0.241015	-0.813789	0.0856896	-0.57131	-0.402146	-0.552825	0.604374
PA0103	-0.960749	-0.833133	-0.928715	-0.815452	1.25765	1.47606	1.21175	-0.562578	-0.642604	-0.588047	-0.329141	-0.647083	-0.374732	-0.50557	-0.173629	-0.197328	0.115841	-0.142233	-0.0453161	0.692846	0.256653	0.166603	0.0280685	0.238917	-0.282667	-0.222419	-0.925884	0.167869	0.943622	-0.657531	-0.607744	-0.44169	-0.575047	-0.254766	-0.494742	0.627129	-0.162833	-0.138761	-0.285875	0.0057654	0.29677	-0.379629	-0.552623	0.203798	-0.461947	-0.598653	-0.553416	-0.543485	4.02776
PA2513	-0.92557	-0.65532	-0.800337	-0.457492	0.66198	0.170555	-0.270059	0.888491	0.591106	-0.152086	-0.564502	0.751465	0.980888	1.13485	-0.194802	-0.919953	-0.206754	-0.41902	-0.668191	-0.748688	-0.372877	-0.145019	-0.869144	-0.657704	-0.968041	-0.537012	-0.0228125	-0.179281	0.161458	-0.728776	-0.0997449	-0.29155	0.670166	-0.0507096	0.350027	1.35213	-0.24389	-0.67246	-0.0194297	0.053211	-0.754251	1.36699	1.72638	5.86233	-0.048374	0.0760267	0.0531541	-0.371225	-0.238175
PA0782	0.367452	0.283441	0.253878	0.199328	0.157619	0.131783	0.482538	-1.58664	-1.53942	-1.55558	-1.5903	0.579154	0.523347	0.559143	1.00237	0.972075	1.041	0.905356	-1.38164	-1.59477	-0.681571	2.0953	0.84826	0.78807	0.0675018	0.117367	0.605326	1.54488	1.83014	0.580848	-1.25067	-0.701981	-1.30095	-1.35323	-0.300862	-1.47604	0.21404	0.525401	0.201879	0.0486485	0.96967	-1.21741	-1.24827	-1.39557	-1.37792	0.407731	0.730036	0.610397	-0.196855
PA0809	-0.726883	-0.497273	-0.510482	-0.496199	2.38858	0.306859	0.623748	-0.379054	-0.395	-0.601446	-0.0609756	1.43646	-0.155284	0.782597	-0.22155	0.600297	-0.237351	-0.317309	-0.51666	-0.403584	-0.250716	0.0997885	-0.319108	2.08299	1.2569	-0.416137	2.29028	-0.916154	-0.958711	-0.410722	-0.413607	0.328899	-0.49997	-0.570002	-0.872037	-0.290499	-1.0735	-0.583341	1.98224	3.25766	-0.340718	-0.783506	-0.249357	-0.758233	-0.459816	0.995836	-0.724249	-0.548671	-0.262852
PA4675	-0.433902	-0.313836	-0.046198	-0.455659	-0.290346	-0.523708	-0.505075	-1.14718	-1.06138	-1.42324	-1.5322	-0.849606	-1.02145	-0.99878	1.93548	1.98981	1.85111	1.89836	-0.0184746	1.02887	-0.554099	-0.142803	-0.652365	-0.171541	0.162743	-0.0644022	-0.279833	0.46559	0.81398	0.035929	0.0483023	-0.182689	0.603334	0.670148	1.02693	-0.0768356	-0.797255	-0.98681	-0.430225	-0.282269	1.30239	-0.775367	-0.767297	-0.376147	-0.729697	-0.716817	-0.753449	-0.817366	0.827746
PA3416	-0.423684	-0.260888	0.0735509	0.260327	-0.371183	-0.0126105	-0.315907	-0.523641	-0.683201	-0.631448	-0.527395	-1.86764	-1.59002	-1.61441	-0.486959	-0.513266	-0.293488	-0.0137804	-0.539401	-0.624549	-0.354474	-2.01679	0.210346	0.400622	1.04616	1.05642	1.61436	-1.75282	-1.82938	-1.24919	-0.911985	-0.748474	-1.40922	-1.10997	-1.16454	0.525833	1.6197	1.7425	0.477109	0.642024	0.50056	1.63831	1.64598	1.52506	0.163478	0.226075	0.547835	0.567833	0.893621
PA1657	-0.804508	-0.773234	-1.18823	-1.15539	-1.84049	-2.00586	-1.99481	-0.599423	-0.553368	-0.500913	-0.623071	-0.0913614	-0.0732272	0.178457	0.0557594	0.32108	-0.0731692	0.092598	-1.30812	-1.34277	-1.14879	2.0391	0.773644	0.225356	0.115067	0.168547	1.27967	2.86408	2.46437	1.05163	0.857587	0.687113	0.990474	0.935404	0.34798	-0.405077	0.51723	0.761717	0.233399	0.265671	0.540402	-0.497477	-0.0628067	-0.235938	1.23694	1.21652	0.869288	0.91407	-0.3452
PA3450	2.50626	2.40363	-0.194574	1.38569	1.47093	1.35497	1.70698	0.137809	0.155952	-0.415838	-0.0574067	1.05929	0.745562	1.65347	1.25593	1.35906	1.15391	1.10664	-0.191843	-0.133681	-0.343693	0.560614	-0.824733	-0.442871	-0.20089	-0.194251	-0.25563	1.78111	1.39977	-0.301826	-0.667663	-0.413368	-0.495941	-0.634991	-0.155367	-1.24768	-0.949284	-0.680111	-0.661504	-0.3444	0.505518	-1.95537	-0.259263	-1.12856	-0.72974	-1.27718	-1.18084	-1.41723	-0.281457
PA2911	-0.114485	-0.14544	-0.59593	-0.226115	0.212903	-0.148181	0.407915	-0.432356	-0.831058	-1.24255	-1.1196	-0.808338	-0.949456	-0.69017	2.02993	1.87648	2.0326	1.95149	0.0951041	0.391842	-0.624276	-0.868552	-0.817206	0.56708	-0.0940982	-0.25289	-0.199667	1.54868	2.2451	-0.997125	-0.399331	-0.565909	-0.672063	-0.979269	-1.10837	-0.826196	-0.3132	-0.600527	-0.184731	0.623023	2.0138	-0.31806	-0.389193	-0.628348	-0.795234	-0.921793	-0.553096	-0.303367	1.06491
PA0452	-0.476877	-0.207764	-0.265317	-0.301565	-0.16269	-0.217325	-0.372601	-0.689607	-0.869963	-0.468585	-0.589337	-1.48575	-1.07175	-1.25717	-0.707898	-0.628183	-0.685238	-0.367087	-1.02905	-1.06767	-0.746254	-1.61178	-0.0923899	0.0254106	0.427307	0.795774	2.13563	-0.803753	-1.06572	-1.10955	-1.17391	-0.988317	-0.887475	-0.568697	-1.05098	0.452494	1.47768	1.65035	0.0204282	-0.000228937	-0.0189797	1.96679	2.51006	1.94646	-0.0548988	0.571913	0.273188	0.886325	0.369288
PA2412	-0.553652	-1.03958	-0.358919	0.110333	1.29994	1.55118	1.46357	-0.123161	0.399936	0.554961	0.330487	-0.163034	0.448618	0.0397978	2.73277	3.06856	3.6574	1.86322	-0.198698	0.424405	0.536706	-0.840874	0.610067	0.489606	0.953988	-0.274744	-0.589459	-0.361002	-0.822196	-0.321597	-0.545258	-0.97898	-0.140547	-0.42751	-0.894179	0.310723	-0.591039	-0.291652	-0.301002	-0.998257	0.0656323	0.289741	-0.360958	-0.906985	-0.754714	-0.47644	-0.795187	-0.581786	0.541085
PA2116	0.349591	0.324084	0.352445	0.229463	-0.0371338	0.185431	0.223102	1.88526	1.89956	1.87134	1.64468	1.63028	1.85277	1.58652	0.434359	0.413672	0.20341	0.384051	1.17357	0.706815	0.808212	-0.117026	-0.925648	-0.941947	-0.0904566	-0.12639	-1.49751	-0.731745	-0.81701	-0.668258	-0.922432	-0.678109	-0.782623	-0.83383	-1.16222	-0.538782	-1.13031	-1.31108	-0.419144	-0.195516	0.0976881	0.408709	0.226432	0.452857	-0.619565	-0.927028	-0.9258	-0.866402	0.64771
PA1658	-0.699776	-0.794824	-1.07645	-1.01629	-1.88273	-2.00724	-1.88178	-0.578405	-0.593718	-0.5372	-0.498523	0.062563	-0.024583	0.24944	-0.0086596	0.143071	0.016159	-0.0748779	-1.45463	-1.33225	-1.25864	2.10518	0.832395	0.26977	0.286527	0.195676	1.19894	2.85702	2.5355	1.04552	0.966128	0.825066	1.1171	0.917198	0.760474	-0.524054	0.474484	0.744621	0.371235	0.0300431	0.646309	-0.526111	-0.26724	-0.268903	1.16354	0.916967	0.892766	0.876391	-0.289032
PA3872	0.217821	0.239088	-0.142832	-0.00403602	-0.430568	-0.747198	-0.225568	-0.811257	-0.933915	-0.542855	-0.463458	-0.922358	-0.593262	-0.422481	-1.21818	-1.24636	-1.05208	-0.887013	-1.37167	-1.52878	-0.52426	1.89546	0.401934	-0.0525048	-0.47802	-0.529511	2.37726	1.20263	1.23	0.419575	0.138767	0.0676345	0.851172	0.212444	0.963736	0.153944	-0.315246	0.349992	-0.731003	-1.01604	-0.609169	-0.220527	-0.43434	-0.556562	0.615577	-0.449152	-0.206828	0.166158	2.69484
PA4683	0.496957	0.155218	1.01276	0.688764	-0.0442395	0.0149498	0.22596	-0.239371	-0.371617	-0.187473	0.381838	-0.323522	-0.413959	-0.52579	0.296774	0.0661147	0.218339	-0.09395	-0.630127	-0.429718	-0.901758	-0.0306302	0.248032	0.351902	0.688668	1.4438	2.31695	1.46783	1.12724	-0.332272	0.079269	-0.104089	0.131674	0.0365355	0.609575	0.473653	1.64745	1.37153	-1.61955	-1.29335	-1.88067	-1.84155	-1.88555	-1.50166	-1.74619	-1.51224	-2.17283	-1.7166	-0.72526
PA1332	1.91598	1.70274	1.90054	2.02804	1.62145	1.68393	1.55013	1.95136	1.73401	1.96005	1.84475	0.613253	0.58119	0.720251	-0.245136	-0.48163	-0.408801	-0.516442	-0.62357	-0.717267	-0.546577	-1.61302	-0.438642	-0.289575	0.0843119	-0.243146	0.401688	-1.03886	-1.36833	-0.896635	-0.796164	-0.472695	-1.71628	-1.38676	-1.15465	-0.419763	0.063677	-0.0157318	-0.05021	-0.132465	-0.178386	0.288964	0.44515	0.313993	-0.568318	-0.630382	-0.708381	-0.651636	0.0209276
PA1216	-1.53493	-1.66397	-1.58359	-1.65825	-1.40318	-1.08515	-1.25496	-1.34208	-1.51526	-1.57415	-1.20157	-0.474286	-0.435497	-0.133909	0.288782	0.0539618	0.131586	0.216111	0.984876	0.814936	1.77435	0.7768	2.38349	1.90748	0.594227	0.650592	-0.833302	-0.899976	-0.868987	0.477882	0.891322	0.359536	0.927326	0.459111	0.0418847	0.0233772	0.843639	1.2697	1.085	0.715792	1.01324	-0.414681	-0.112379	-0.473859	0.727448	0.0605145	0.290733	-0.180297	0.83085
PA3720	-0.887613	-0.592574	-0.971244	-0.798136	-0.0889873	0.187367	0.128301	-0.0201393	0.0201203	-0.514926	-0.322675	-0.696947	-1.12719	-0.792317	1.19095	1.29549	0.844826	1.05827	1.06162	0.934528	1.44986	1.7239	1.99996	2.05674	0.446484	0.436938	0.282884	0.264018	-0.00537373	-0.071655	0.278261	0.322253	-0.445287	-0.0889808	0.0903283	-1.53625	1.3466	1.33438	1.24948	1.38647	0.821625	-1.73826	-1.18992	-1.8495	-0.799307	-0.874723	-1.41789	-0.937292	1.18447
PA1876	-0.702505	-0.499425	-0.311147	-0.655132	-0.401387	-0.177294	-0.531645	0.256768	0.255182	0.0284299	0.226563	0.633074	1.06459	0.823911	1.23156	1.2199	1.28607	1.67764	0.668608	0.207596	0.745003	0.397068	0.607848	0.608927	0.754516	0.62477	0.812842	0.771515	0.51318	-0.868564	-0.67821	-0.81662	-1.42239	-1.53259	-1.6904	-0.707995	1.2002	1.19631	1.20801	1.54493	1.2798	0.478422	0.996605	0.377906	-0.788755	-1.15346	-1.18262	-1.22531	1.39322
PA4293	-0.492731	-0.485051	-0.297274	-0.298493	-0.599461	-0.371076	-0.861786	-0.458608	-0.583588	-0.722146	-0.452853	-0.706538	-0.413294	-0.565205	0.976556	1.06283	1.10816	1.53659	-0.245578	-0.410995	-0.134527	-0.868836	0.491986	0.527857	0.83873	0.96057	1.65277	-0.0175394	-0.222229	-1.37367	-1.43997	-1.04346	-1.78085	-1.48144	-1.78903	0.128669	1.88711	1.90565	1.21044	1.42785	1.3372	1.31071	1.7509	1.04832	-0.204492	-0.367675	-0.304294	-0.261786	1.40919
PA3415	-0.583799	-0.307837	-0.094079	0.123024	-0.314684	0.0157308	-0.506244	-0.345332	-0.436752	-0.293933	-0.275395	-1.7964	-1.46396	-1.46509	-0.413239	-0.428952	-0.315978	-0.0431846	-0.17177	-0.329806	0.0472002	-1.71294	0.104564	0.294724	0.927075	1.11967	1.85232	-1.93905	-1.96708	-1.16819	-0.949625	-0.742212	-1.40671	-1.34099	-1.37974	0.424072	1.92095	1.92662	0.344534	0.467167	0.389608	1.71378	1.73448	1.64121	0.0241178	-0.295554	0.185217	0.299145	0.968605
PA2527	-0.237102	-0.228675	-0.410113	-0.29962	2.40227	2.44884	2.63177	-0.205173	-0.3679	-0.500043	-0.281376	-0.00765955	-0.0191179	0.182226	-0.427813	-0.481272	-0.336951	-0.526608	-0.66535	-0.469719	-0.574705	0.189444	-0.199181	-0.209704	-0.475252	-0.540559	-0.393863	-0.1262	-0.151054	0.294642	-0.170824	0.0381104	-0.0518493	-0.400758	-0.0770322	-0.551883	-0.836855	-0.684935	-0.429106	-0.1643	-0.610938	-0.607069	-0.47988	-0.4358	0.104776	-0.257054	-0.551198	-0.695087	3.90229
PA0172	-0.645276	-0.494696	-0.589324	-0.259732	0.561387	0.401278	0.848457	0.195797	0.384713	-0.450822	-0.370489	0.349994	-0.124365	-0.290295	1.47185	1.17231	1.77896	1.34272	0.185457	1.79554	-0.449447	0.280423	-0.497798	0.0826798	-0.0387073	0.121975	0.210277	1.11285	1.49366	-1.61621	-0.954679	-1.29093	-1.44159	-1.95844	-1.20339	-1.03049	-0.202952	-0.0605454	-0.25592	0.0648365	0.948903	-0.74275	-0.659333	0.88644	-1.08659	-1.29733	-1.30882	-1.53145	1.45095
PA3583	-0.96509	-1.00815	-0.564412	-0.429376	-1.17026	-0.947817	-0.841852	-1.25637	-1.37236	-1.48951	-1.17494	-1.0962	-1.33695	-1.1442	-0.780339	-0.877415	0.472198	-0.527418	-0.923909	-0.601723	-1.38193	-1.27071	-0.643502	-0.437832	1.07725	1.01979	1.37164	-0.507481	-0.282436	-0.5858	0.0274241	-0.438781	-0.998271	-1.18634	-0.547544	0.811387	1.48866	1.4597	0.357094	0.0645559	0.697853	1.77499	1.91656	1.76428	0.399756	0.554636	0.897698	0.823928	0.434574
PA4554	-0.0401248	-0.213493	-0.24751	-0.153163	-0.732059	-0.882252	-0.562141	-0.31484	-0.341444	-0.23956	-0.159338	-0.734351	-0.535431	-0.5415	-0.569385	-0.648495	-0.819774	-0.647019	-1.18152	-1.21765	-0.909956	1.2282	1.36293	1.06816	-0.375434	-0.381932	-0.826838	-0.255622	-0.338236	0.150547	0.190263	0.0912715	0.27744	0.106807	0.352358	-0.466139	-0.384695	-0.307281	-0.315385	-0.69689	-0.602437	-0.719354	-0.76223	-0.680455	-0.220273	-0.330685	-0.185147	-0.441584	-0.567026
PA4501	1.69425	1.79059	1.28	1.30926	-0.556438	-0.714991	-0.74713	-0.424801	-0.82484	-0.140137	-0.691523	-1.44417	-1.54046	-1.20237	-0.393573	-0.271286	-0.26519	0.0443224	-1.44577	-0.929041	-1.27105	0.0128	-0.573173	-0.386141	-0.0346799	-0.165822	-0.859194	-0.0549987	0.322151	0.624713	1.15405	0.55024	2.88456	2.5293	1.54164	-0.177756	-0.515066	-0.511325	-0.741786	-0.956179	-0.867279	-0.239103	-0.489262	0.479143	1.31976	0.0692232	0.341286	0.25811	1.74309
PA4300	0.293196	0.343154	0.377822	0.390721	-0.114742	-0.070666	-0.717421	0.334313	0.34869	0.0260991	0.290454	0.289677	0.529353	0.69064	1.13609	0.914933	1.06448	1.40579	1.23069	0.867251	1.05395	0.120608	0.989196	0.886246	0.742406	0.71088	0.553884	-0.198647	-0.451181	-0.873056	-0.794811	-0.543675	-1.53679	-1.63282	-1.66359	-1.16095	1.25433	0.879656	1.33501	1.49322	1.24927	-0.0454702	0.397314	-0.0997455	-0.664336	-0.926845	-1.18894	-1.0467	1.21095
PA4547	0.821363	0.540377	0.573614	0.555948	0.0323677	0.150171	0.202086	0.727529	0.727815	0.94451	0.879858	0.691955	0.766064	0.749338	0.0747138	0.0185491	-0.0307923	0.112503	0.457334	0.333372	0.764096	0.957334	0.703899	0.496429	0.331709	0.382227	0.154428	0.494385	0.420678	0.977372	0.765148	0.695003	0.635504	0.42771	0.412545	0.13423	0.24109	0.317977	-2.29168	-2.14979	-2.41589	-1.96298	-2.07421	-1.87738	-2.18082	-1.96001	-2.20567	-2.1931	-0.158712
PA1429	0.679487	0.746833	0.72572	1.08738	-0.279776	-0.0916208	-0.185256	-0.448966	-0.511476	-0.119019	-0.051323	-1.60886	-1.33935	-1.34937	-0.763099	-0.917405	-0.881143	-0.723683	-1.45437	-1.32268	-0.913905	-1.32069	0.357357	0.414544	0.800804	1.00775	0.996921	-0.0224016	-0.0221857	-1.00663	-0.817981	-0.389327	-1.28092	-0.875229	-2.10303	-1.59361	0.645377	0.985139	0.497576	0.411727	0.291607	1.12045	1.0925	0.975207	0.766829	0.737875	0.90876	0.939545	-0.822564
PA1217	-1.5012	-1.72989	-1.58677	-1.61972	-1.22537	-1.34933	-1.13601	-1.20493	-1.19797	-1.46895	-1.41167	-0.331447	-0.497918	-0.117976	0.420355	0.432677	0.48892	0.465783	1.17532	0.805601	1.77183	1.17776	2.49833	2.10812	0.631841	0.387122	-0.909071	-0.908705	-1.09012	0.571154	0.719279	0.467646	0.649191	0.384598	-0.0165413	0.392634	0.649098	1.11985	1.04978	1.00445	1.12085	-0.371235	-0.34308	-0.352939	0.672992	-0.00146214	0.0423469	-0.0561005	0.901664
PA0722	-0.348466	0.168121	-0.532279	-0.67073	-0.156824	-0.725259	-0.482283	-0.973772	-0.876631	-0.382122	-0.833881	-1.25634	-1.2303	-0.788843	0.44826	0.86534	0.147554	0.683675	4.01316	0.644589	0.390578	-0.871076	-0.214522	-0.676616	-0.410876	-0.164257	-0.229968	-0.214004	-0.265379	-0.249051	0.0964666	-0.306226	0.127467	0.204496	0.347473	0.00771856	-0.537773	-0.276329	-0.14389	-0.188235	-0.424387	-0.823762	-0.521352	-0.649977	0.541531	1.22518	0.169362	0.845189	4.37925
PA2514	-1.08331	-0.917381	-1.26082	-0.813039	-0.224681	0.324409	-0.572536	0.175962	0.932273	0.138111	0.163483	0.858035	0.536478	0.247538	-0.539359	-0.821652	-1.0342	-0.958694	-0.587427	-0.41429	-0.51831	-0.687784	-0.714559	0.274986	0.12259	-1.01044	0.163507	0.148187	0.555792	-0.661773	0.381204	-0.283771	0.876189	0.150286	0.667559	1.13849	-0.248492	-0.403452	-0.409812	0.572229	-0.534771	1.56537	1.78635	5.33804	0.270249	-0.444518	0.264933	-0.56021	-0.717254
PA0131	-0.106797	-0.487043	-0.0486706	0.0442754	-0.842268	-0.516936	-0.538404	-1.12315	-1.28658	-1.38007	-1.49385	-2.16281	-2.24716	-2.15556	-0.333453	-0.53077	-0.415725	-0.652055	-0.463449	-0.372528	-0.520339	1.32077	1.447	1.23153	0.36269	0.415655	0.455307	1.34624	1.19764	0.778812	1.11813	0.761695	2.08934	1.85258	1.46074	0.081302	0.755247	1.14551	0.295843	0.118177	0.448892	-1.08734	-0.952332	-0.673936	0.79081	0.260788	0.231453	0.115423	0.161457
PA2633	-0.367502	-0.278453	0.0676875	0.00107442	-0.611499	-0.251951	-0.428498	-0.711946	-0.652262	-0.67617	-0.204193	-1.10012	-1.01158	-1.08709	-0.676223	-0.735047	-0.600028	-0.460379	-0.99042	-1.28097	-0.712595	-0.498707	0.564092	0.501345	0.461631	0.570324	0.446743	-0.495897	-0.707944	-0.80653	-0.321764	-0.550759	-1.00433	-0.989388	-0.916294	-0.490076	0.519463	0.784707	0.0953602	-0.136855	-0.0440479	0.581897	0.800213	0.67887	-0.155099	-0.113243	0.259591	0.229308	-0.366477
PA3568	0.758853	0.806232	0.327827	0.221935	0.351135	0.31299	0.231387	0.626881	0.48022	0.656829	0.32319	-1.06537	-1.24913	-0.969349	-0.596065	-0.646103	-0.64874	-1.13701	0.0362373	-0.162047	0.376886	0.430652	-0.364566	-0.552929	-0.691216	-0.565944	-1.36921	0.340222	0.428701	1.97826	2.89333	2.20198	2.07027	1.81905	-0.147256	0.466589	-1.48599	-1.66028	0.0407329	-0.418904	-0.848805	-0.0549768	-0.664001	-0.549041	2.15606	0.48039	0.329526	0.588312	0.2258
PA2146	-1.51472	-0.936716	-1.69266	-2.05178	-0.724195	-1.01809	-0.984925	-0.0330076	0.259135	0.126221	0.781884	-0.513437	0.602166	0.401015	0.468086	1.04697	0.0484009	1.06543	1.48703	0.466234	1.41767	0.395669	0.676415	1.01088	0.770267	0.196503	0.09577	0.0484437	-0.698439	-0.516593	-0.712416	-1.10184	-1.39498	-1.47659	-2.13489	0.651964	0.930102	0.941983	-0.26149	0.184591	-0.576214	-0.0538496	1.10423	-0.0459604	-0.965953	-0.657548	-1.29845	-0.910939	0.499387
PA1659	-0.754547	-0.789994	-0.989017	-0.984395	-1.96522	-2.0557	-1.94039	-0.643812	-0.60674	-0.62996	-0.587006	-0.246876	-0.263666	0.072688	-0.000692412	0.270367	0.126073	0.0827411	-1.3459	-1.19422	-1.10511	1.97499	0.931462	0.334881	0.381111	0.228763	1.24072	2.89921	2.54643	0.930257	0.956049	0.804926	1.02896	1.03646	0.727937	-0.393008	0.52902	0.761196	0.599681	0.0666062	0.610883	-0.850832	-0.191307	-0.259679	1.41437	0.775146	1.00851	0.744796	-0.339313
PA0084	0.659443	0.489069	0.3834	0.166396	-0.765008	-0.946035	-0.457869	-0.115492	-0.0791635	0.190469	0.0724924	1.15087	1.15509	1.46631	-0.435384	-0.382642	-0.25656	-0.409019	-1.92244	-1.34247	-1.86931	1.06174	-0.432688	-0.724904	-0.401583	-0.197737	-0.466695	1.98469	1.90083	0.699664	0.760431	0.578585	2.25626	2.04503	2.46322	0.140492	-0.64675	-0.464853	-0.897809	-1.15564	0.0340349	-1.58399	-1.48213	-1.15509	0.743634	0.446868	0.56763	0.410002	0.403475
PA3432	0.749647	1.53571	1.28361	1.37437	0.807757	0.859752	0.367575	-0.530007	-0.0574219	-0.187061	-0.353861	-0.771589	-0.219563	-0.575513	1.55536	1.19255	0.745789	0.906503	0.39277	0.735448	0.828944	2.6317	2.96858	2.83748	-0.66939	-0.296521	0.0588892	-0.00276842	-0.0228092	-0.876339	-0.659272	-0.59831	-1.31301	-0.920304	-1.39439	-0.949655	-0.390258	-0.786861	-0.272762	0.0252867	-0.28117	0.062562	0.28263	-0.237139	-0.814699	-1.04298	-0.922014	-0.482093	0.751942
PA2128	0.289431	-0.0167176	0.281017	0.169783	-0.675929	-0.781111	-0.457297	0.179813	-0.00354175	0.107343	0.280463	-1.07412	-0.846395	-1.1711	-0.981216	-1.37724	-1.24695	-1.48097	-0.308151	-0.620388	0.121627	-0.250222	0.00696741	-0.356999	0.0342396	0.213248	-0.174205	0.00109258	-0.438254	0.668202	0.884842	0.675203	-0.468191	-0.400992	-0.523176	-0.987185	-0.669939	-0.545962	0.622536	0.250591	0.0792256	-0.229923	-0.196192	-0.655024	0.585807	0.618246	0.586536	0.184554	-1.04602
PA3059	-0.739563	-0.95554	-0.280716	-0.647145	0.225719	-0.220239	-0.699638	-0.409707	-0.438426	-0.668851	-0.675955	-0.522873	-1.168	-0.270588	0.521233	0.528413	1.00036	1.05976	-1.04691	0.961708	-0.0476603	-0.747185	-1.42842	-0.987302	0.107504	-0.0358446	-0.124089	1.89166	2.4027	-0.798076	-0.728988	-1.18349	-1.22462	-0.376109	-0.907712	0.245571	-0.0654035	0.695866	-0.00995753	-0.0260774	1.52193	-0.404472	-0.444958	0.88441	-0.37258	-0.923815	-0.384767	-0.0244025	1.71593
PA4128	-0.287481	-0.620114	-0.837771	-0.576414	0.731708	-0.150166	-0.731435	-0.618643	-0.536451	-0.255385	-0.29065	0.0156945	-0.669059	-0.627731	-0.849901	0.339918	-0.482538	-0.767102	-0.412879	0.0245794	-0.24474	0.588224	-0.055531	2.56398	1.09598	-0.392931	2.41519	-0.0705157	0.0673814	-0.21636	0.347567	0.721738	0.368206	0.150927	0.021493	-0.424022	-0.802216	-0.324122	2.0503	3.93497	-0.487827	-0.334579	-0.797415	-0.982032	0.221635	0.0767636	-0.693304	-1.08912	0.407675
PA3479	-2.24808	-2.29662	-2.05243	-2.02525	-1.01933	-0.981413	-1.20436	-0.829567	-0.800024	-1.03949	-0.826794	-0.378853	-0.08969	-0.14111	0.814345	0.876442	0.632914	0.885314	1.30954	0.777856	1.52505	1.34958	1.79479	1.61293	0.992678	0.951404	0.759955	0.299276	0.0511199	0.575269	0.540265	0.460681	-1.14319	-1.09578	-1.45136	-0.655259	0.987106	1.25809	1.27252	1.22381	0.605985	-0.305229	-0.317598	-0.28468	-0.116114	-0.117056	-0.243402	-0.188937	0.760377
PA0721	-0.0583765	-0.713452	-0.365016	-0.700446	-0.534984	-0.299056	-0.347156	-1.03332	-0.249721	-1.31864	-0.741009	-0.639023	-0.734126	-0.678088	0.303357	0.606547	0.139829	0.537773	3.81036	0.526003	1.79582	-1.01862	-0.252836	0.137999	-0.854394	0.0904958	0.321435	-0.378376	-0.559731	0.132915	-0.346683	-0.0291559	-0.257766	0.673975	0.560714	-0.286089	-0.418053	-0.135046	-0.576565	-0.817828	-0.877513	-1.29115	0.138055	-0.210756	0.478967	0.299656	0.883351	0.443323	4.72226
PA4613	-0.45946	-0.638088	-0.396473	-0.704074	-0.572571	-0.454295	-0.560538	-0.713578	-0.201204	-0.537096	-0.202172	-0.651679	-1.15499	-0.846145	2.15362	2.26762	2.47739	2.18606	0.124113	1.40488	-0.474123	-0.710181	-0.0508865	0.657302	-0.283178	-0.689059	-0.323103	0.167711	0.822128	-0.537972	-0.493421	-0.657595	-0.107529	-0.240523	-0.635499	-0.626707	-0.10639	0.18653	-0.270995	-0.109209	1.18567	-1.02072	-1.18642	-0.49782	-0.936341	-0.432137	-0.571187	-0.478964	2.02236
PA0090	0.64231	0.743482	0.594511	0.575951	-0.884777	-1.02138	-0.678902	-0.509516	-0.534923	-0.0621652	-0.212231	0.038778	-0.0697025	0.387263	-0.7435	-0.531062	-0.493776	-0.682939	-2.22459	-1.62376	-2.1825	0.164645	-0.23922	-0.539264	-0.121777	-0.101867	-0.574028	0.661303	0.881437	0.276261	0.267382	0.478262	2.05211	2.12039	2.48354	1.30861	-0.387791	-0.106747	-0.488929	-0.900171	0.231324	-1.17831	-1.14182	-1.01288	1.50761	1.40659	1.65435	1.68488	0.0625699
PA4652	0.0275399	-0.359687	0.265424	-0.0415944	-0.192807	0.120313	-0.485345	1.14311	0.883474	0.521674	0.941725	1.32023	1.69387	1.43962	0.964983	0.767411	0.902677	1.10254	0.717096	0.445903	0.517779	0.676172	0.13458	0.110587	0.716366	0.47799	0.957377	0.960114	0.646855	-0.474967	-0.368425	-0.850828	-1.0284	-1.61939	-1.66015	-1.36575	1.34869	0.972949	0.964272	1.07073	0.939479	-0.245624	0.310974	-0.183187	-0.516802	-1.28336	-1.18034	-1.07537	1.03286
PA2309	2.39668	2.62327	0.112305	1.33779	0.675469	1.18551	1.49544	0.331175	-0.205566	-0.539854	0.446126	0.134761	0.041733	0.110303	2.15108	2.06559	2.23529	1.85481	-0.829022	-0.704076	-0.93761	0.308092	-0.215649	0.255592	-0.367912	-0.946747	0.316683	0.204567	0.606704	-0.961676	-0.881157	-1.11414	-0.597262	-0.215465	-0.407523	-1.33134	-0.806178	-0.3178	0.135532	0.187427	0.811196	-0.923305	-0.736098	-0.429189	-1.03681	-1.09479	-0.870116	-0.986634	-0.299384
PA1200	0.499872	0.231288	0.56807	0.474101	-1.09205	-1.26369	-1.12042	-1.73734	-1.47522	-1.83747	-1.49784	-1.45246	-1.66526	-1.80637	0.52851	0.487483	0.324744	0.372111	1.09454	0.875411	1.21089	1.13697	0.776259	0.813339	0.60318	0.582428	0.380279	1.2866	0.97371	1.03787	1.32396	1.15915	0.288776	0.303079	0.441996	-1.66715	0.395456	0.403872	1.11296	0.920432	0.591395	0.243239	0.318219	0.405809	0.506285	0.466361	0.29144	0.345364	0.209446
PA1218	-1.58755	-1.67679	-1.58402	-1.48298	-1.16013	-1.46769	-1.59288	-0.782658	-1.34061	-1.03789	-0.617655	-0.454764	-0.190935	-0.048633	0.202189	0.498162	0.277887	0.443132	1.34952	0.894342	1.8578	1.39616	2.57792	2.08954	0.621504	0.431354	-1.10586	-0.67725	-0.591196	0.483448	1.08729	0.257282	0.937014	0.561529	-0.271132	0.701984	0.406012	1.01117	0.63122	0.542741	0.837264	-0.422555	-0.256638	-1.14034	0.657574	0.401347	-0.18375	0.213109	0.678073
PA0282	2.47318	2.42811	-0.342543	1.43072	1.4745	1.62808	1.83589	-0.089364	0.157308	-0.351172	-0.202111	0.590078	0.631989	1.20585	1.40916	1.13183	1.43027	1.06605	-0.501526	-0.070993	-0.402563	-0.0525332	-1.03622	-0.659504	-0.700889	-0.628467	-0.549619	1.57382	1.44686	-0.187693	-0.48774	-0.122113	-0.265283	-0.316833	0.619949	-1.33801	-0.856307	-1.0949	-0.479258	-0.762359	0.596589	-1.71424	-0.569157	-1.04016	-0.599222	-0.948886	-1.0203	-0.955998	-0.00794007
PA0085	0.695678	0.401928	0.347895	0.421453	-0.879849	-1.13892	-0.763502	-0.408738	-0.479706	0.0443416	-0.306452	0.653347	0.70659	1.06531	-0.615092	-0.650961	-0.391561	-0.622037	-2.22023	-1.7383	-2.31936	0.621653	-0.298562	-0.686555	-0.330293	-0.103268	-0.597095	1.43077	1.3934	0.457024	0.287034	0.396016	2.03184	2.16915	2.28645	0.847618	-0.437975	-0.0532731	-0.720356	-0.944625	0.14993	-1.16966	-1.08793	-1.06104	1.41663	1.15322	1.32363	1.14006	0.225347
PA3061	-0.860206	-0.698577	-1.02293	-1.28379	-0.128961	-0.40529	-0.587399	-0.735887	-0.722241	-0.970523	-0.341543	-0.854085	-0.493229	-0.330943	0.57359	0.906048	1.11804	0.769726	0.0127076	0.673855	-0.223863	-1.02891	-1.43259	-1.23256	-0.202726	0.187111	-0.30429	1.79898	2.7613	-0.846557	-0.65089	-0.385968	-0.66787	-1.08683	-0.242587	0.183043	0.377342	1.07825	0.482437	0.469131	1.3944	-0.322107	-0.0675037	0.664178	-0.325099	-0.930722	-0.72204	-0.20891	1.64616
PA0720	-0.328624	-0.379904	-0.169884	-0.287235	-0.349135	-0.623321	0.0743668	-0.82949	-1.04332	-0.842292	-0.618864	-0.769287	-1.44943	-1.03179	0.115271	0.241913	0.105487	0.680536	4.08581	0.295699	0.601454	-0.464214	-0.505802	-0.548304	0.111071	0.310205	-0.465793	-0.0389368	0.0584382	0.0190413	0.189234	0.131719	0.614012	0.473483	0.345749	0.0505489	-0.468889	-0.351232	-0.7794	-1.13248	-0.348062	-0.986508	-0.615337	-1.11348	0.540304	0.907617	0.494112	0.094147	4.50649
PA1137	-0.259529	-0.389809	-0.512594	-0.475187	-1.00102	-0.644518	-0.955964	-1.23611	-1.36317	-0.995262	-0.784192	-1.28491	-1.28581	-0.843142	-0.695566	-0.730927	-1.03719	-0.591772	-0.549571	-0.785414	-0.228782	-0.581004	0.173572	0.220003	0.35698	0.407746	3.44403	3.28639	3.43997	-0.0562689	0.139779	0.400507	0.896689	1.08112	1.39397	-0.0179404	0.549457	0.497897	-0.510895	-0.0832056	-0.317521	0.522017	0.229364	0.454116	-0.388295	-0.474732	-0.582216	0.00683396	-0.0593565
PA3417	-0.150647	0.0700769	0.331215	0.44454	0.0118747	0.380127	-0.121504	-0.787269	-0.843186	-0.719106	-0.614861	-2.13445	-1.92043	-1.70634	-0.455716	-0.496484	-0.191617	0.00806857	-0.899082	-0.969722	-0.60448	-2.15076	0.595478	0.668835	1.04863	1.36927	1.30584	-1.55829	-1.68442	-1.44082	-0.85554	-0.678516	-1.29136	-0.879407	-1.06299	0.4988	1.14437	1.48201	0.570605	0.75393	0.446313	1.32487	1.36525	1.21319	0.588748	0.326454	0.750943	0.691897	0.497961
PA2566	-1.36448	-1.45752	-1.32991	-1.43743	-0.344852	-0.22462	-0.553961	0.460532	0.409247	0.122648	0.22841	0.389674	0.743526	0.396919	0.785487	0.838429	0.850885	1.17061	1.6906	0.92691	1.39134	0.426999	0.570861	0.744457	1.10936	1.07065	0.211924	-1.08447	-1.53228	-0.226706	-0.170592	-0.476214	-2.05016	-2.08593	-2.7853	-2.06188	1.02124	0.724088	1.38071	1.33748	0.919852	0.331241	0.407544	0.217471	-0.236088	0.0520535	0.0802832	0.105723	0.498832
PA2308	3.6261	3.27781	0.183746	2.50299	0.899532	0.879968	0.724905	0.537739	0.264249	-0.795731	-0.105281	-0.66233	-0.042243	0.248	1.99241	1.91841	1.36315	1.14201	-0.668868	-1.02083	-0.241007	0.19036	-0.545668	-0.296196	-0.679244	-0.924345	0.320633	0.642765	0.0999964	-0.812871	-1.10568	-0.795218	-1.01871	-0.541111	0.131835	-1.0717	-0.43786	-0.556	-0.521922	-0.0612562	-0.147637	-0.39595	-0.356664	-0.728838	-0.323253	-0.838589	-0.360433	-0.534469	-0.42895
PA2366	0.366441	0.0837459	0.187837	-0.0477868	-0.767329	-0.951012	-0.800966	2.0264	1.9924	1.99511	1.97608	2.05921	2.34556	2.16363	-0.274694	-0.292899	-0.195125	0.0248635	0.0708076	-0.601489	-0.451637	1.45939	0.0405295	-0.466856	0.459052	0.234049	-0.869044	0.265898	-0.310195	1.13813	1.12964	0.576541	-0.110189	-0.537114	-1.19772	-1.09167	0.284526	0.128198	0.360443	0.027003	0.301544	0.18475	0.26174	0.300442	-0.206051	-0.341484	-0.105962	-0.414751	-0.0378318
PA4299	0.383023	0.622639	0.577434	0.564216	-0.314124	-0.191329	-0.545331	0.224278	0.206531	-0.111386	0.206144	0.346098	0.798527	0.714342	0.906916	0.923461	0.982392	1.21091	1.16169	0.827591	1.14312	-0.138697	0.909071	0.818617	0.853802	0.779977	0.590366	0.141906	-0.0776723	-0.906512	-0.767555	-0.967648	-1.37824	-1.42584	-1.39447	-1.2145	0.887549	1.01881	1.37542	1.40853	1.21371	-0.159352	0.24778	-0.0902573	-0.60777	-1.03546	-0.941064	-0.96375	1.27588
PA0530	1.32314	1.5677	1.74519	2.40016	-0.497943	-0.400201	-0.247616	-0.608091	-0.711469	-0.44913	-0.130664	-1.73415	-1.76067	-1.29123	-0.865155	-0.826701	-0.72851	-0.685489	-1.44485	-1.21356	-0.879258	-0.873226	0.0520933	0.0954098	0.621022	0.501508	0.719612	0.124853	-0.173834	-0.92301	-0.605721	-0.225413	-0.766998	-0.369978	-0.19508	-0.14254	0.702411	0.765107	-1.1329	-0.942159	-1.18788	1.31302	1.45169	1.27614	0.424578	0.515152	0.929195	1.10046	0.083103
PA1662	-0.642006	-0.562794	-1.11667	-0.79151	-1.7067	-1.92201	-1.89898	-0.650958	-0.705585	-0.548146	-0.632535	0.27139	0.343369	0.559981	0.212346	0.207417	0.0798966	-0.12831	-1.38494	-1.47021	-1.22792	1.91107	1.04483	0.489575	0.399549	0.25573	0.620536	2.20772	2.14961	0.978792	0.723138	0.949614	0.972296	0.975099	0.948299	0.283719	0.225283	0.509819	0.621498	0.489224	0.789935	-0.883193	-0.571729	-0.810374	1.50107	0.994022	1.07879	1.16121	-0.465433
PA4610	0.39835	0.517017	0.158567	0.440032	-0.474495	-0.266698	-0.314441	-0.982166	-0.817776	-0.473343	-0.362127	-1.84763	-1.41249	-1.51706	-1.11983	-1.3128	-1.20211	-1.33127	-1.73964	-1.3981	-1.06529	-1.53627	0.594672	0.441778	-0.0513338	0.0773535	0.276704	-0.252624	-0.155056	-0.780288	-0.276176	-0.139243	1.28837	1.4324	1.71018	2.86088	-0.00661492	0.443476	-0.158284	-0.398099	-0.0262967	0.479905	0.777417	0.614723	0.928119	0.550357	0.881226	0.989318	0.869469
PA1215	-1.59172	-1.79869	-1.21537	-1.69861	-1.32611	-1.52445	-1.09319	-1.31206	-1.34398	-1.37364	-1.09603	-0.183972	-0.573658	-0.18418	0.272852	-0.0442517	0.228684	0.0602381	0.959448	0.77074	1.74618	0.976961	2.17734	1.98612	0.647548	0.70588	-0.728949	-0.863593	-1.15441	0.458341	0.660236	0.490783	0.746551	0.425488	0.14255	0.368738	0.972019	1.28404	1.34071	0.874427	1.27873	-0.401467	-0.302824	-0.427247	0.392994	-0.00825113	0.478751	0.0277878	0.985273
PA0716.2	-0.56099	0.227413	-0.737416	-0.591696	0.422622	0.112084	-0.133953	-0.632102	-0.504931	-0.0248396	0.0896865	-1.1209	-0.756089	-0.783204	0.0430691	0.356538	0.351755	1.03954	3.83424	-0.161769	0.606098	-0.71758	-0.748606	-0.312812	-0.0994076	0.0594859	-0.361658	-0.37688	-0.301121	-0.836271	-0.642133	-0.0845428	-0.753312	-0.255848	-0.418109	0.809103	-0.626926	-0.770858	-0.448041	-0.581865	-1.35243	-0.844861	-0.490902	-0.569137	0.329297	1.16686	-0.352593	0.824313	4.18485
PA0887	0.462176	0.364473	0.31879	-0.168586	0.667537	0.655519	0.75743	0.416326	0.403387	0.542113	0.183669	-0.776064	-1.05628	-0.754463	0.523722	0.452804	0.211298	0.330156	0.886793	1.12937	0.820917	-0.16264	-0.571912	-0.636913	-0.309263	-0.386801	-1.23664	0.0178136	0.113416	1.47712	2.03949	1.35098	-2.12947	-2.12227	-2.43353	0.706266	-1.38195	-1.68728	-0.84421	-1.09273	-0.726186	-1.10497	-1.12923	-0.527118	0.809192	-0.383143	-0.442567	-0.518613	2.26834
PA4470	-0.199887	-0.76986	0.0289154	-0.468833	0.169045	-0.182068	0.148163	-0.869846	-1.28328	-0.786177	-1.02924	-0.449385	-0.140424	-0.792855	1.95459	1.82415	2.31303	0.554946	-0.35898	-0.285056	-0.74567	-0.342512	-0.0643774	0.0916143	0.103038	-0.186057	-0.323762	-0.370125	-0.528733	-0.645608	-0.0938278	-0.0506302	0.341305	0.504986	5.96224	0.199025	-0.353366	-0.17369	0.0396103	0.0212587	-0.47806	-0.426208	-0.473108	-0.901365	-0.262273	-0.54706	-0.292077	-0.178905	0.116889
PA1905	-1.41387	-1.85097	-1.42117	-1.66377	-1.01074	-1.46225	-0.669083	-0.735536	-0.972469	-1.06914	-1.02767	-0.651067	-0.639303	-0.673346	0.542855	0.832275	0.580983	1.02459	0.164112	0.205564	1.16193	1.53012	1.94659	1.95759	0.871337	1.18313	-0.879652	-0.759689	-1.46969	0.639109	1.70248	0.724672	-0.978462	-0.862581	-0.625742	-0.0148087	0.890455	0.712645	1.14127	1.00452	0.903876	-0.243977	-1.01179	-0.188022	0.354279	0.895993	0.749961	1.30009	0.0156634
PA2367	0.947985	0.550461	0.795067	0.49263	-0.522155	-0.920362	-0.53135	1.90378	1.75733	1.78933	1.8787	1.76731	2.19385	2.10493	-0.161977	-0.202543	-0.242651	-0.138652	-0.175538	-0.742194	-0.394681	1.11177	0.378485	-0.165003	0.491792	0.197393	-1.19162	-0.017068	-0.571659	1.3531	1.48155	0.878032	0.214758	-0.280721	-0.995164	-1.11194	-0.0016437	-0.123468	0.210749	-0.261074	0.200241	-0.303628	-0.150648	-0.281588	0.42681	-0.0676944	0.104903	-0.208499	-0.156401
PA0083	0.31287	0.436726	0.0200307	-0.208888	-0.668125	-0.814728	-0.584797	-0.118193	-0.0978884	0.185935	-0.10336	1.3538	1.26055	1.71954	-0.377389	-0.134982	-0.0786966	-0.328579	-1.89579	-1.24643	-2.06341	1.27763	-0.527913	-0.820317	-0.356807	-0.424745	-0.258928	1.98001	2.07902	0.61877	0.391129	0.52822	1.87118	1.95282	2.39379	-0.168429	-0.383894	-0.389839	-0.823218	-1.03215	0.10063	-1.76249	-1.42335	-1.49007	0.383497	0.577297	0.498831	0.553131	0.632026
PA0545	0.435451	0.709116	0.171526	0.495493	1.03607	1.0428	0.646511	-0.582237	-0.624431	-0.210674	-0.553389	-1.0629	-0.959859	-0.752848	-1.05166	-0.848731	-1.03727	-1.02105	-1.27468	-1.30235	-0.796397	-1.13261	0.228676	0.0818975	0.353745	0.507406	0.764261	0.0496971	0.047641	-0.628082	-0.594345	-0.108846	-2.12294	-1.70002	-2.30029	-2.12722	0.403051	0.689468	0.508331	0.455585	0.357195	1.24033	1.25848	0.934738	0.870437	0.920753	0.771534	1.28123	1.93297
PA4443	-0.322545	-0.344815	-0.751499	-0.703232	0.988377	0.579815	1.24722	-0.235333	-0.106166	-0.497868	-0.326751	0.920594	0.698005	1.19494	1.80742	1.9388	2.0497	1.85744	0.0944492	0.972421	-0.417957	-0.125657	-1.06427	-0.313014	-0.59471	-1.02937	-1.01058	1.09852	1.3848	-0.313289	-0.930124	-0.837152	-0.491804	-0.522704	0.31726	-1.02568	-1.23278	-1.151	-0.509225	-0.370923	1.27752	-1.22203	-0.830948	-0.837215	-0.936111	-0.916837	-1.11852	-0.786436	0.252756
PA4192	3.22575	2.98808	-0.53474	2.17105	1.28533	1.36396	1.59678	-0.12135	-0.0296349	-0.214538	0.080801	0.240945	0.0941233	1.04779	1.64472	1.61069	1.36825	1.37659	-0.877522	-0.694807	-1.16614	-0.283248	-0.385396	-0.43027	-0.492247	-0.195728	-1.10208	0.522128	0.488743	-0.424064	-0.365556	-0.113006	-0.323633	-0.170096	0.360805	-0.98307	-1.21989	-0.270039	-0.630009	-0.04974	0.505268	-0.776764	-0.490925	-1.03321	-0.838532	-0.690341	-0.823129	-1.14212	-0.337835
PA4195	0.75358	0.878489	0.139653	0.215719	2.70547	2.72203	2.73661	0.887885	1.05397	0.304004	0.683611	0.903376	0.796677	0.821205	1.50766	1.44971	1.87615	1.47487	-0.901665	-0.467664	-1.08989	-0.930292	-0.704163	-0.661748	-0.582509	-0.6598	-1.09997	0.426596	0.260356	-0.676934	-1.12395	-0.896185	-0.145133	-0.430951	-0.307513	-1.01464	-0.889527	-0.78253	-0.507848	-0.732555	0.547325	-1.45981	0.243384	-0.810098	-0.523802	-0.535374	-0.886618	-0.932285	0.135335
PA5030	1.84975	1.72856	1.87636	2.42756	0.439571	0.436233	0.543299	-1.05902	-0.858686	-0.838265	-0.575296	-0.188571	-0.038239	-0.113764	-0.430305	-0.538403	-0.4349	-0.361838	-1.33204	-1.31659	-0.892299	-1.06383	-0.307612	-0.20154	0.807164	0.89825	1.16665	-0.714611	-0.590576	-1.15068	-0.911863	-0.813264	-1.00294	-1.435	-1.63744	-0.377354	-0.440637	0.958765	0.0529938	0.414602	-0.448891	1.68958	1.80842	2.15562	-0.603561	-0.0307162	0.39839	0.372146	-1.02256
PA4294	-0.497321	-0.266937	-0.381842	-0.294759	-0.459672	-0.190782	-0.539802	-0.411517	-0.0693448	-0.525505	-0.0648225	-0.876971	-0.452895	-0.564099	1.13841	1.08872	1.20386	1.57475	-0.369223	-0.562323	-0.470274	-0.904014	0.842684	0.553722	0.909305	1.11475	1.11803	0.12952	0.0580162	-1.36802	-0.979311	-1.07009	-1.76394	-1.67013	-2.07058	0.0821449	1.61911	1.89808	1.04252	1.39023	1.34822	1.38192	1.91199	1.09166	-0.160424	-0.205376	-0.261373	0.0115407	1.31183
PA3365	0.0677263	0.173912	0.0490774	-0.0450088	0.218937	0.163103	0.173706	-0.137062	-0.0388569	-0.0146843	-0.072257	-1.59856	-1.66489	-1.40703	-0.54499	-0.426257	-0.640498	-0.664368	1.04272	0.645843	1.32569	-0.756228	-0.615511	-0.597611	-0.226154	-0.340476	-1.23715	-0.352566	-0.545083	2.34065	2.90121	2.45803	1.61897	1.56561	0.877694	-0.214193	-1.16041	-1.15542	0.773522	0.288654	-0.0141979	-0.682071	-0.847359	-1.02198	1.5758	0.941108	0.943286	1.01767	-0.72067
PA4298	-0.0315239	0.694114	0.528683	1.08373	-0.215978	0.471707	-0.616463	-0.0231227	-0.385101	-0.0218858	0.0381093	-0.0820727	0.468165	0.850484	0.998638	0.833096	1.14863	0.63983	1.26278	1.32652	1.58501	0.0031541	0.743829	0.960559	0.856386	1.2989	0.163772	0.296519	-0.341865	-1.12693	-0.676702	-0.831337	-1.08872	-1.13592	-0.865879	-1.16625	1.1798	1.2433	1.39321	1.19573	1.04213	-0.0996978	-0.484443	-0.505753	-0.678704	-1.68078	-1.07006	-0.860799	0.927286
PA5217	-0.625752	-0.683611	0.0404391	-0.659228	-0.761886	-0.600749	-0.77906	-0.990731	-0.746791	-1.27769	-1.35505	-0.334461	-0.166631	-0.446785	1.55651	1.74566	1.25894	1.44988	0.293718	1.29494	0.329672	0.787439	-0.0568429	0.217672	0.524345	0.577265	0.273116	0.792262	0.908248	-0.37056	-0.500076	-0.454183	-0.0176026	0.0866942	0.94488	-0.81824	-0.334433	0.131744	-0.345173	-0.270491	0.656844	-0.540087	-0.617439	0.22192	-1.33745	-1.17236	-1.22839	-1.21724	1.03949
PA0284	1.26467	1.85693	-0.0816263	1.10315	2.14733	2.40663	2.51763	0.228207	0.796432	0.441578	0.991209	0.793157	0.998465	1.16901	1.04926	1.31532	1.12222	1.48032	-0.557497	-0.119389	-0.550838	-0.727593	-1.13742	-0.725511	-1.0716	-0.861492	-1.45768	0.828291	0.709021	-0.468904	-0.730111	-0.835226	-0.205668	-0.795913	-0.0138091	-0.863212	-0.672314	-0.994157	-1.1636	-0.63212	0.246331	-1.37455	0.143887	-1.1549	-0.934493	-0.713174	-1.24657	-1.00891	-0.0473057
PA0091	0.531807	0.450876	0.278729	0.438034	-0.934	-1.11416	-0.784806	-0.532293	-0.739632	-0.197179	-0.472342	-0.143061	-0.398072	-0.406811	-0.544638	-0.404613	-0.279685	-0.627001	-1.94221	-1.60471	-2.13915	-0.793866	-0.522503	-0.772523	-0.107214	0.0546489	-0.785614	0.603197	0.814902	0.157632	0.0974837	0.403559	2.07631	2.14065	2.49196	1.38526	-0.230716	0.199954	-0.574294	-0.785461	0.392123	-1.03275	-0.92855	-0.865197	1.59997	1.51606	1.83913	1.84835	0.414304
PA0132	-0.130843	-0.420209	-0.150616	-0.239294	-0.539833	-0.538191	-0.523531	-1.17174	-1.25162	-1.22332	-1.3766	-1.89772	-2.16732	-1.91832	-0.477332	-0.500267	-0.562745	-0.616386	-0.987702	-0.810641	-0.824695	1.62287	1.61062	1.37717	0.519049	0.655402	0.954288	1.32291	1.20636	0.483834	0.988753	0.566328	1.94484	1.53347	1.22168	0.160814	0.959663	1.31751	0.415815	0.0660745	0.338514	-1.58846	-1.21954	-0.773654	0.65191	0.167841	0.209833	0.109005	0.271423
PA3362	-0.194399	0.16706	-0.254954	-0.360113	0.206261	0.275166	0.0509124	-0.339444	-0.158506	-0.112333	-0.366796	-1.75781	-1.81517	-1.38726	-1.02638	-0.39926	-1.09489	-0.920064	0.471959	0.187706	1.10107	-0.875831	-0.72082	-0.324106	-0.463643	-0.466982	-0.486573	-0.744302	-0.950471	2.04608	2.45975	2.27059	1.37491	1.60712	0.57305	0.582135	-0.957714	-0.748994	0.592379	0.71688	-0.0724018	-0.16226	-0.0675096	-0.547247	2.07047	1.45175	1.07379	1.7014	-0.827668
PA0719	-0.171897	-0.273628	-0.344808	-0.519936	0.346856	0.0606551	0.483332	-0.570664	-0.808654	-1.07089	-0.0493586	-1.24011	-0.662245	-0.752317	0.332635	0.300396	-0.580602	0.277362	4.1108	0.615212	0.390873	-1.06056	-0.847435	-0.756125	0.0349654	0.30966	-0.0304944	-0.238133	0.426769	-0.406876	-0.158499	0.0730807	0.015692	-0.479872	0.255964	-0.310902	-0.776148	-0.445912	-0.065251	-0.877303	-0.63751	-1.23449	-0.707914	-0.205577	0.536135	0.245514	0.214851	0.556451	4.67465
PA4517	-0.213984	-0.330708	-0.443901	-0.321887	1.54772	1.18878	1.54983	-0.882	-0.726492	-1.63122	-0.796752	2.36458	2.61042	2.66252	0.27374	0.383582	0.397897	-0.0929465	-1.32558	-0.76104	-1.22774	-0.624236	-0.981074	0.388754	-0.0978614	0.0744578	0.517286	0.151325	0.783068	-0.75787	-0.760974	-0.229029	2.22599	1.55416	1.60062	-1.04057	-0.905965	-0.506756	0.317794	0.543619	-0.58543	0.348259	0.0820679	-0.250959	-0.896401	0.368428	-0.339697	-0.380467	-0.583125
PA2598	4.15499	4.17543	-0.517419	3.14673	-0.250304	-0.132007	0.247723	-0.420398	-0.747572	-0.603076	-0.449052	0.121229	-0.0995412	0.820699	0.101763	0.198629	0.17706	0.113094	-0.543417	-0.320371	-0.835611	0.0364502	-0.405299	-0.604166	-0.183919	-0.50936	-0.501232	0.613623	1.10912	-0.0579132	-0.186715	0.154917	0.0109535	-0.439118	1.32712	-0.932936	-0.639055	-0.413398	-0.81199	-0.306658	0.181806	-1.07494	-0.559303	-0.667114	-0.140209	-0.519659	-0.6751	-0.690693	-0.141751
PA1663	-0.541194	-0.550824	-0.995681	-0.868242	-1.92369	-1.92347	-1.77682	-0.80882	-0.973867	-0.75158	-0.610649	0.075917	-0.106179	0.110281	0.21211	0.11534	0.0486411	-0.0307451	-1.44897	-1.37079	-1.2842	1.47758	1.14769	0.661305	0.598761	0.323594	0.433226	1.70121	1.69539	0.840753	0.912028	1.04937	0.989875	0.992574	1.08911	0.471384	0.372932	0.599702	0.932536	0.608791	1.08889	-0.925819	-0.634211	-0.485603	1.65904	1.26459	1.30061	1.32905	-0.490843
PA3458	0.872248	0.767262	0.551611	0.972401	-0.292416	-0.0729441	-0.0963652	-0.972603	-0.962669	-0.78739	-0.493309	-1.70888	-1.49849	-1.26001	-1.02556	-0.920482	-1.10783	-1.05193	-1.53335	-1.49358	-1.08483	-1.60596	0.798423	0.478633	0.460301	0.553613	0.543549	0.0695569	-0.253262	-0.432836	-0.130643	0.108847	-0.357735	-0.0255278	-1.59887	-0.855489	0.444103	0.818465	0.155338	-0.105656	0.0507129	0.620561	0.514108	0.434335	1.5133	1.39302	1.37629	1.32677	-0.46221
PA2440	-0.682857	-0.961517	-0.540477	-0.833458	0.284996	-0.0443934	0.397652	0.024649	-0.615901	-1.03213	-0.225851	-0.121511	0.0211495	-0.5317	0.789102	0.737833	1.483	0.905901	0.0554432	1.10993	-0.262651	-0.717024	-1.04169	0.0117863	0.0771858	-0.357607	-0.387102	1.79449	1.62733	-1.06218	-0.857948	-0.426555	-0.689003	-1.11145	-1.1515	0.111854	-0.246077	-0.0555191	-0.601233	0.137654	0.812322	-0.736792	-0.482847	1.30937	-1.33948	-0.458419	-0.862614	-0.765974	2.21774
PA2811	1.68657	1.59289	1.46438	1.34303	1.37979	0.921539	1.2567	1.79993	1.68965	1.75465	1.44426	2.42512	2.41572	2.52395	-0.472579	-0.318763	-0.424888	-0.450339	-0.45278	0.0143327	-0.325092	0.0590293	-0.711075	-0.703745	-0.577198	-0.905533	-0.64777	-0.487789	-0.341562	-0.110074	-0.453772	-0.405439	-0.33994	-0.178267	-0.392521	-1.04636	-0.779753	-0.726297	-0.602468	-0.896341	-0.567467	-0.325863	-0.669825	-0.457168	-0.601757	-0.792148	-0.721142	-0.867546	-0.397996
PA2597	3.93321	4.06593	0.149134	3.56455	-0.310531	0.174967	0.186113	-0.707119	-0.67892	-0.487036	-0.259237	-0.042079	-0.288235	0.674723	-0.0450709	-0.0800406	0.0878402	-0.180208	-0.522605	-0.174239	-0.886859	-0.317389	-0.891677	-0.600326	-0.734969	-0.312772	-0.0541459	0.257943	0.405661	0.464549	-0.297926	0.117653	0.144331	0.572405	1.70634	-0.179963	-0.78751	-0.479212	-0.202782	-0.188778	0.242017	-0.960932	-0.526323	-0.654451	0.0938428	-0.540633	-0.233087	-0.0800459	-0.507002
PA0426	-0.421962	-0.364455	-0.604453	-0.649313	3.17192	3.00887	3.2796	1.15574	1.0727	1.31223	1.14998	1.66378	1.74878	1.86929	-0.535918	-0.379309	-0.40099	-0.358508	-0.47599	-0.186959	-0.104677	0.0428997	0.0607041	-0.0700653	-0.554501	-0.630965	-0.309542	-0.24044	-0.040541	-0.370323	-0.570319	-0.526076	-0.302267	-0.407431	-0.291692	-0.92737	-0.447587	-0.204856	-0.490285	-0.458208	-0.32552	-0.544869	-0.530363	-0.589185	-0.721049	-0.77127	-0.889835	-0.767784	0.599137
PA2016	-0.82621	-1.05756	-0.658726	-0.566537	-1.08488	-0.915615	-0.860187	-0.902767	-0.605539	-0.741756	-0.848693	-1.01476	-1.07461	-1.33641	-0.89237	-0.647602	-0.534135	-0.468671	0.357849	-0.0987938	-0.623664	0.150184	-0.405064	-0.392336	-1.13064	-0.745819	-0.560767	1.15683	0.979288	0.0980447	0.385076	0.0844422	1.6711	1.51989	0.826259	1.50061	3.60364	3.03857	-1.05358	-1.13809	-1.00652	0.0952721	0.375098	0.536325	0.614527	0.761109	0.609229	0.146374	0.818754
PA3194	1.45708	1.48124	1.15983	1.16283	-0.168802	0.0529678	-0.000412865	0.0561675	-0.106637	0.221716	0.00893664	0.0464006	0.270023	0.218236	1.03279	1.07277	0.86058	1.23853	1.57507	1.82462	1.55946	-0.628902	-0.621794	-0.824952	-0.663986	-0.695946	-1.26848	-0.887044	-0.649987	-0.677828	-0.797963	-0.930798	-0.898565	-0.948697	-0.481344	-1.09939	-0.752691	-0.472651	-0.789608	-0.796335	-0.856728	-1.33127	-0.918771	-0.378675	-0.927544	-0.985747	-1.07182	-0.934274	1.77943
PA1343	0.818801	0.645196	0.650076	0.657679	2.11581	2.26107	2.16543	0.586065	0.0789448	0.117831	0.281505	0.748072	0.512942	0.779354	0.35116	-0.162568	-0.118198	0.264941	-1.16879	-1.35927	-0.921441	-1.06833	0.343201	0.492126	0.431681	0.868868	-0.205209	-1.15045	-0.628048	-0.465006	-0.337437	-0.558054	2.57039	2.37734	2.4239	-0.999102	-0.310635	-0.298231	0.167296	0.398918	-0.290903	-1.26291	-1.04078	-1.04371	-0.556876	-0.461665	-0.989436	-1.1141	-1.53404
PA0830	1.86569	1.83423	1.53853	1.90686	-1.04525	-0.898166	-0.85855	-0.911667	-0.811713	-0.599132	-0.219498	-1.09954	-0.72105	-0.414075	0.0373111	-0.0592507	-0.231316	0.103017	-1.89025	-1.64902	-0.534359	-1.15176	1.02793	0.839864	1.49628	1.58656	1.75799	0.205152	-0.0283501	-1.11667	-0.243133	-0.106966	-1.32907	-1.34392	-1.56427	-1.23674	0.264582	1.50567	0.905028	0.504627	0.303414	-0.27661	0.266427	0.326929	0.49633	0.467715	0.574945	0.420246	-1.02142
PA0130	-0.118624	-0.347978	-0.335384	-0.221501	-0.954308	-0.788528	-0.800226	-1.16617	-1.29124	-1.12766	-1.37223	-1.80036	-1.91062	-1.66324	-0.634651	-0.681666	-0.598932	-0.588733	-0.787906	-0.526781	-0.842135	1.53855	1.37444	1.05864	0.222073	0.438121	0.700327	1.31385	1.25412	0.500078	0.821169	0.58661	2.17125	1.90323	1.66951	0.13663	1.05366	1.0795	0.373939	-0.0202532	0.402346	-1.39255	-1.09396	-0.798061	0.971966	0.341921	0.366753	0.179955	0.411279
PA1747	-0.237062	0.0873151	-0.0770615	-0.74146	0.480853	-1.01205	0.36566	-0.915608	-0.417623	-0.362299	-0.485497	-0.574522	-1.3328	-0.855377	-0.357331	0.378502	-0.885978	-0.176088	-0.326587	-0.729705	-0.194972	-0.0842514	0.602297	1.1811	0.990404	-0.575707	4.30294	-0.232827	-0.874824	-0.318692	0.119092	0.19071	-0.438883	-0.282016	-0.350056	-0.175661	-0.430589	-0.75022	0.471923	2.62137	-0.732178	-0.281548	0.479994	-0.86432	-0.278709	2.63612	-0.570668	0.186846	-0.279875
PA0099	0.413453	0.124243	0.301207	0.158237	-0.865459	-0.912117	-0.737181	-0.202693	-0.0835783	0.181655	0.152394	0.789043	0.773841	1.20292	-1.03889	-1.12671	-1.0468	-0.772038	-1.95922	-2.05505	-1.77591	0.274235	-0.107504	-0.600655	-0.257989	-0.0535616	-0.482194	1.12504	0.698861	0.610412	0.474733	0.412416	1.73438	1.75574	1.46268	0.718484	-0.549304	-0.398414	-0.470818	-0.700365	-0.31252	-0.18961	0.259388	-0.25498	0.780647	0.875622	0.618562	0.470066	-0.73359
PA3235	-0.536273	0.367427	-0.044797	-1.18776	1.10228	0.53584	0.53265	0.976993	0.974605	1.14817	0.525741	-0.360479	-0.423269	-0.616068	0.189285	0.935375	0.0614746	0.454535	1.23443	1	1.12463	0.4556	-0.715171	-0.532095	-0.0994615	-0.173459	-1.16839	0.0394655	0.392453	1.40136	1.91284	1.02529	-1.72699	-1.71088	-2.75347	1.06544	-1.28622	-1.78367	-1.09523	-1.84566	-1.10438	-0.240627	-0.426264	0.102164	0.562887	-0.171273	-0.975533	-0.25644	2.04704
PA3580	-0.810119	-0.63048	-0.475827	-0.211514	-1.06505	-0.64876	-0.916019	-1.41334	-0.904961	-1.68468	-1.26328	-0.819046	-1.16503	-1.17448	-0.685501	-0.575603	0.15145	-0.444796	-1.21766	-1.24564	-1.28411	-1.41769	-0.0718027	0.35918	0.854533	1.19826	1.02496	-0.652126	-0.371694	-0.956773	-0.365253	-0.658952	-1.29147	-1.09969	-1.17192	0.366765	1.45943	1.43752	0.720327	0.632259	0.645252	1.6255	1.74438	1.11668	0.310275	0.98621	0.914918	1.15261	0.152915
PA4469	-0.404969	-0.221461	0.213916	-0.439987	-0.0504925	0.450496	0.453644	-0.830663	-0.475477	-0.219138	-0.671534	-0.324656	-0.60473	-0.306724	1.97775	1.92007	2.17169	-0.01252	-0.168538	-0.104906	-0.671779	-0.462314	-0.107044	-0.265068	-0.480741	0.0579574	-0.290636	-0.211795	-0.546682	-0.125153	0.106332	-0.203948	0.425591	0.693606	5.91113	0.963202	-0.483329	-0.49145	0.117763	-0.308644	-0.161402	-0.844617	-0.60384	-0.0312678	-0.773384	-0.158457	-0.627433	-0.805561	0.0267371
PA4143	-2.42206	-2.31373	-2.15693	-1.93873	-1.08669	-1.08326	-1.12768	-0.643668	-0.778158	-1.11143	-0.867567	-0.350529	-0.0250055	-0.53578	0.861747	0.635477	0.825797	0.504776	0.854728	0.580813	1.07221	1.36787	1.04952	1.13386	0.384865	0.561154	1.34262	0.98693	1.06995	0.0408381	0.0694375	0.195218	-1.00914	-1.2334	-1.03642	-1.13297	1.4941	1.20879	0.784455	0.6019	0.53005	0.0759995	0.130226	0.879797	-0.140883	-0.0734467	-0.017722	-0.355477	1.02396
PA0718	-0.563359	0.056259	-0.385442	-0.567011	0.307853	0.477608	0.515442	-0.849105	-0.315539	-0.242717	-0.495965	-0.760057	-0.961393	-0.624521	0.587424	0.341233	0.128386	0.264826	3.882	0.260069	0.56193	-1.33324	-0.965548	-0.782678	-0.46427	0.458754	-0.0744388	0.0894994	0.274773	-0.400136	0.193873	-0.0853077	-0.424031	-0.283641	-0.344044	-0.0378617	-0.876797	-0.406632	-0.676508	-0.669394	0.151782	-1.14804	-0.974791	-0.606456	0.323461	0.564188	0.270529	0.210404	4.84536
PA3234	0.327388	0.123905	0.480916	-0.362298	0.908575	0.646044	0.873143	0.902296	0.972903	0.891679	0.506798	-0.768673	-1.01787	-0.807987	0.283137	0.150842	0.137704	0.0146952	1.07084	0.98673	1.35523	0.0330024	-0.618993	-0.638049	0.0416632	-0.111571	-1.17263	-0.0746748	0.318584	1.65034	2.59338	1.60081	-1.82997	-1.7597	-2.57022	0.574339	-1.07611	-1.6455	-0.654229	-1.0317	-1.08484	-0.0184958	-0.578583	0.351598	1.03904	-0.802549	-0.824524	-0.813963	2.30394
PA0162	-0.869815	-1.28279	-0.675476	-0.84378	-0.806189	-1.23909	-0.652927	-1.60213	-1.22803	-1.71162	-1.10542	-1.10007	-1.26217	-0.848632	1.64298	1.74365	1.89044	1.82934	-1.00853	-0.211328	-1.2244	-0.565868	-0.770322	-0.255353	-0.155383	0.300419	-0.141614	1.35762	2.0642	-0.471173	0.186979	-0.207207	0.289987	0.0415243	1.19422	-0.297604	-0.503207	-0.246053	-0.0487538	-0.0897471	1.25206	-0.297044	-0.483181	-0.506354	0.488883	-0.0174443	0.132412	-0.179034	1.26711
PA3570	0.939208	1.15961	0.212464	0.380063	-0.183222	-0.187805	-0.19997	0.597745	0.661298	0.938837	0.569717	-1.50032	-1.58878	-1.5153	-0.770859	-0.599172	-0.687192	-1.17329	0.203754	-0.201415	0.414806	1.09847	-0.0413436	-0.532283	-0.717642	-0.732699	-0.958656	0.807025	0.603826	2.26705	2.53401	2.14869	1.9422	1.64925	0.146434	0.466728	-1.06993	-1.10854	-0.434256	-1.01189	-0.998494	-0.415499	-0.903243	-0.631676	1.42306	0.156097	0.10952	0.258023	0.220917
PA3871	0.131643	0.0821479	0.100012	-0.206215	-0.859602	-0.632859	-0.432281	-0.123379	-0.500923	-0.410512	-0.453567	-0.871619	-0.63921	-0.440273	-1.13166	-1.53288	-0.78418	-0.974633	-1.25086	-1.05666	-0.415846	1.92515	0.345824	0.140558	-0.826631	-0.337038	2.20429	1.4112	1.2364	0.224688	0.0850785	0.247816	0.441549	0.206516	0.944486	0.277885	-0.547151	0.0670042	-0.888238	-0.414578	-0.89998	-0.330504	-0.350902	-0.758441	0.426867	-0.373531	-0.146759	-0.246344	3.26087
PA3972	0.684571	0.774423	1.1813	1.38904	-0.318015	0.0214105	0.366652	-1.07289	-1.08291	-0.831752	-0.556246	-1.79807	-1.77543	-1.58624	-1.27596	-1.25709	-1.1606	-0.987873	-1.38088	-1.36393	-0.933493	-1.54037	0.0347985	0.209518	0.368712	0.467461	0.197637	-0.15578	-0.0149298	-0.946428	-0.48195	-0.277642	-0.402168	-0.313355	0.472992	1.01696	0.490556	0.629985	0.209571	0.0580357	0.106367	1.12262	0.850744	0.837137	0.654894	0.873928	1.29053	1.35933	-0.741712
PA0122	-2.33596	-2.19393	-2.03696	-2.13815	-1.24063	-1.25317	-1.29682	0.154382	0.175946	-0.0457357	0.269666	0.308106	0.487182	0.359977	0.934455	1.08673	0.922734	1.28715	0.798581	0.341192	0.754253	0.918087	1.26854	1.07462	0.888573	0.767234	0.19834	0.187084	-0.264668	0.0460371	0.37787	0.0768349	-1.1819	-1.23954	-1.87517	-0.3912	1.50229	1.2932	1.07738	0.725723	0.85771	0.713486	0.881045	0.681115	0.0519321	-0.0363749	-0.421765	-0.0916789	0.923282
PA4918	2.75614	2.79147	2.71976	2.79603	0.842219	1.04396	1.17287	0.812661	0.810632	0.875132	1.13529	0.379034	0.0963779	0.440906	-0.632294	-0.884687	-0.88067	-0.896988	-1.0953	-0.563882	-0.69411	-1.03022	-0.877733	-0.884903	-0.619425	-0.196737	-0.681427	-0.860726	-0.512932	-0.0715453	-0.0210299	-0.0509206	-0.0698775	-0.104357	0.353243	-0.77066	-1.00004	-1.07401	-0.665684	-0.762014	-0.137079	-0.080395	-0.46439	-0.668148	-0.362201	-0.180972	0.128545	-0.0418557	-0.347665
PA2331	1.31944	1.18797	-1.26667	0.671031	-1.94039	-1.97423	-1.90869	-0.393324	-0.259755	-0.109108	-0.323433	0.0111788	0.177925	0.789086	0.760012	0.584239	0.710416	0.922068	0.270582	0.567636	0.729854	1.80087	0.158938	0.133809	-0.953611	-0.828726	-1.10847	1.24534	1.15635	1.66231	1.48704	1.45713	1.18109	0.677985	0.81895	-0.460791	-1.35404	-1.00022	0.0321875	-0.213112	0.547231	-2.22478	-1.60618	-0.643043	0.403107	0.346512	0.287372	0.0728222	0.203235
PA2193	-1.71936	-1.72171	-1.88066	-1.99177	-1.69423	-2.00481	-1.33628	0.193577	0.0115676	0.165738	0.501864	0.503955	0.881384	0.486581	1.04459	1.26489	0.905635	1.18071	0.95682	0.663401	0.633983	2.3651	0.82302	0.56816	0.330239	0.425819	-0.307455	1.04065	0.527829	0.930334	0.776764	0.207152	-0.754002	-0.787118	-0.641722	-1.92118	-0.156013	-0.0313886	0.59873	0.186644	0.493913	-0.314548	-0.454913	-0.44579	-0.0173614	-0.142941	0.0270188	0.109483	1.11025
PA1214	-1.79404	-1.68787	-1.29302	-1.75431	-1.34078	-1.25383	-1.51856	-1.42886	-1.49053	-1.46195	-1.15292	-0.263607	-0.373102	-0.0330481	0.202259	0.080749	0.288507	-0.145168	0.934011	0.719874	1.54435	0.799812	2.20796	2.07651	0.818318	0.75047	-0.621379	-0.712655	-0.694164	0.0974997	0.366483	0.317147	0.184594	0.417427	-0.058121	0.578677	1.26546	1.6817	1.24583	1.12615	1.01582	0.14771	0.0631957	-0.344086	0.152377	-0.477738	-0.00983545	-0.0997141	1.043
PA3520	-1.57554	-1.34985	-2.0559	-2.12917	-1.22175	-1.48385	-1.43219	-0.945802	-0.843495	-0.897276	-0.440692	-0.353551	0.191385	0.196662	1.01484	1.50089	1.35187	1.93628	0.748914	0.226715	1.02652	0.959678	1.8133	1.79153	0.189957	0.402868	0.565454	0.519742	-0.0826828	-0.614943	-0.215705	-0.553134	-0.926753	-0.569718	-1.22955	-0.192509	0.334284	0.485641	0.371907	1.14931	0.63646	-0.644638	-0.455395	-0.76265	0.0162605	0.545884	-0.489212	0.256589	0.81855
PA2113	0.893139	0.702847	0.529105	0.34271	-0.212512	-0.191229	-0.0320736	1.68084	1.78818	1.61513	1.69142	0.0590702	0.366398	0.159197	0.126974	-0.11578	-0.0410206	-0.00123705	1.04267	1.23374	1.03486	0.664769	-0.722487	-0.956112	-0.252391	-0.337893	-1.83586	-0.281571	-0.00253326	-0.327568	-0.244181	-0.311887	-0.0222872	0.127272	-0.44442	-0.774986	-1.52584	-1.83469	-0.81782	-0.719285	-0.436334	-0.248943	-0.302049	0.896203	0.0837559	-0.973843	-0.758002	-0.963188	1.59127
PA1852	-0.160958	-0.165077	0.503943	0.241679	0.156425	0.815543	0.403051	1.01987	1.33261	0.886208	0.939377	-0.0194789	0.323088	-0.0525025	0.85636	0.691485	0.963015	1.09639	1.38488	0.674824	1.04175	-0.0282802	-0.57557	-0.419662	-0.0283702	0.579233	-0.66679	0.0503573	-0.0188561	-1.14446	-1.38305	-1.3192	-1.58519	-1.82925	-2.27373	-2.37612	1.3758	0.77576	0.580961	0.320049	1.12354	0.463728	1.44903	1.1477	-1.03673	-0.670152	-0.950994	-1.02511	0.976083
PA4442	1.70946	1.47768	-0.896035	0.719515	0.630285	0.380385	0.864179	-0.335529	-0.327252	0.0473164	-0.579185	1.28483	1.27834	2.09979	1.17052	1.0501	1.3007	1.13188	-0.347481	0.542678	-0.128191	0.178735	-0.993554	-0.578655	-0.886282	-0.974799	-1.29409	1.53066	1.43721	1.21601	0.220573	0.8385	0.176362	-0.0119162	0.86802	-1.05597	-1.54249	-1.36013	-0.879488	-0.928824	0.603482	-1.59309	-1.29611	-1.12397	-0.28896	-0.858014	-0.897528	-0.989827	-0.159557
PA4297	0.301443	0.432096	0.496107	0.300119	-0.147734	-0.0924677	-0.460566	0.0127334	0.204796	-0.0816169	0.16121	0.145728	0.519443	0.269354	0.921652	1.01992	0.815502	1.32948	1.21509	0.731385	1.0936	-0.345969	1.04952	1.11465	1.03953	0.665262	0.574644	0.465661	-0.270461	-0.943451	-0.877436	-0.753949	-1.72546	-1.28344	-1.68115	-1.22995	1.22979	1.12798	1.31563	1.58129	0.991311	-0.177598	0.269374	-0.53848	-0.757224	-0.3448	-1.21322	-1.1149	0.966699
PA2127	0.198898	0.0924172	0.211569	0.480922	-0.538766	-0.649053	-0.212983	-0.76956	-0.854641	-0.604917	-0.407419	-1.49923	-1.66389	-1.57884	-0.961773	-1.01427	-0.949423	-0.812389	-1.08016	-1.06168	-0.919091	-1.09325	0.256325	0.153146	0.589603	0.76714	0.724966	0.371441	0.329834	-0.194584	0.191175	0.172313	-0.908013	-0.863075	-1.86204	-1.82513	0.528121	0.705652	0.687577	0.413187	0.354421	1.26156	0.986944	0.788275	1.19618	1.37368	1.53392	1.36013	-0.960554
PA3363	0.0124334	-0.0878619	0.0612901	-0.175658	0.286754	-0.05457	0.139178	-0.190467	-0.128793	0.00878723	0.139765	-1.40956	-1.48353	-1.06049	-0.755075	-0.538148	-1.01483	-0.950713	1.05977	0.589425	1.20167	-0.677221	-0.88436	-0.773636	-0.349053	-0.478947	-1.31944	-0.822313	-0.853606	2.20245	2.90924	2.47083	1.69904	1.48388	0.695063	0.0368502	-1.01313	-0.999736	0.587741	0.440825	0.153315	-0.425973	-0.616759	-0.901774	1.69414	1.1857	1.09109	1.36543	-0.728379
PA3488	0.142546	-0.174429	-0.273525	-0.217355	-1.67869	-1.86577	-1.29247	-0.341871	-0.362428	-0.466007	-0.460326	-0.198518	-0.16447	0.142608	0.209678	0.347534	0.0330429	0.227828	-1.48004	-1.79816	-1.17267	1.85923	1.4066	0.716329	0.355055	0.491846	0.235937	2.69274	2.11407	0.384139	0.22213	-0.147882	1.14469	1.12261	0.427664	-0.0514965	0.000605156	-0.0120606	0.724747	0.146877	1.15458	-1.11317	-0.977871	-1.44968	1.72406	1.65158	0.987048	0.944111	-1.04153
PA0717	-0.152065	-0.289995	-0.920489	-0.76956	0.12495	0.0766338	0.111799	-0.545581	-0.321893	-0.916461	-0.777695	-0.597475	-0.347635	-0.739647	0.545453	0.486307	-0.180138	0.152726	3.63487	0.269065	0.392981	-0.945708	-0.499349	-0.530857	-0.471133	0.434947	0.0801343	-0.34037	0.246211	-0.0888235	-0.335786	-0.00711005	-0.112944	0.233874	-0.206264	0.471125	-0.826118	-0.73984	-0.680232	-0.569479	-0.740128	-0.667629	-0.637712	-0.966957	0.79859	-0.0328184	0.0128985	1.06534	4.87005
PA2310	0.309915	0.530598	-0.365418	0.366876	2.95833	3.03553	3.23954	0.701242	1.12313	0.328092	0.499753	0.508533	0.36545	0.125433	1.51527	1.47155	1.59862	1.21022	-0.75803	-0.653491	-1.00786	-0.614402	-0.786636	-0.786845	-0.385034	-0.80952	-0.452693	-0.0333018	-0.0283196	-0.898807	-0.236251	-0.661647	0.00326576	-0.396696	-0.19468	-1.41648	-0.870911	-0.173689	-0.539576	-0.0258395	-0.423867	-1.08575	0.24967	-0.377757	-0.291417	-0.81257	-0.714373	-0.652013	0.184342
PA3060	-0.0867399	-0.526398	-1.07184	-0.688745	0.100228	0.112235	0.149945	-0.360679	-1.15213	-0.572364	-0.710774	-0.19405	-0.705196	0.217001	0.259414	0.962566	1.41747	1.30787	0.19519	1.15042	-0.0436342	-0.993437	-1.02107	-0.665632	0.413553	-0.38548	-0.487978	1.38483	2.2428	-0.700269	-0.828178	-0.8902	-1.26445	-0.523707	-0.452869	-0.883196	-0.0991185	0.362666	0.534355	0.89924	0.946996	-0.605211	-0.550441	0.839538	-1.24885	-0.158545	0.0463724	-0.17969	1.24945
PA1660	-0.957238	-0.85154	-1.18242	-1.00034	-1.89956	-2.11746	-1.99953	-0.708118	-0.719011	-0.702834	-0.492109	-0.095274	-0.278685	0.103332	0.0843806	0.0715707	-0.0246884	0.0690151	-1.06177	-1.18034	-0.881078	1.92233	1.07132	0.449088	0.565793	0.345432	0.946679	2.71242	2.34914	0.902131	0.763146	0.737737	0.823199	0.714828	0.937138	-0.137781	0.568121	0.704431	0.764255	0.624785	0.831102	-0.847078	-0.600225	-0.517449	1.48296	1.06709	1.11716	0.964667	-0.31707
PA3577	-0.599807	-0.449886	-0.62156	-0.1533	-0.427827	-0.688602	-0.640464	-0.371687	-0.0799314	0.0780596	-0.671798	-1.383	-1.00305	-0.89837	-0.643059	-0.206242	-0.428042	-0.233921	-0.138766	-0.623327	-0.468078	-0.836673	-0.142	0.640049	0.173185	-0.508065	-0.66327	-0.491416	-0.808218	0.0254764	-0.114979	-0.580777	0.981107	-0.214664	-0.236729	0.484561	0.432048	-0.126735	-0.543532	-0.221702	-0.753008	0.0392984	0.380422	0.821658	-0.210746	0.654171	-0.270821	-0.253849	-0.98002
PA2425	-0.384546	-0.845936	-0.196056	0.222803	1.29754	1.95996	2.04169	-0.289339	0.251819	0.054597	0.344565	-0.00224956	0.414653	-0.235441	3.32875	3.05288	3.93504	0.938615	-0.214521	0.554592	-0.35392	-0.651807	-0.674167	-0.532903	-0.29583	-0.516557	-0.130799	-0.31035	-0.252816	-0.549279	-0.55147	-0.430167	-0.388889	-0.408945	0.265543	-0.426938	0.194015	-0.908717	-0.140544	-0.702025	-0.125985	-0.373321	-0.442395	-0.371316	-0.898975	0.145001	-0.222396	-0.768291	0.201545
PA1661	-0.853581	-0.869514	-1.25611	-1.32704	-1.64578	-1.77763	-2.14534	-0.616504	-0.544624	-0.41455	-0.651223	0.110418	-0.145147	0.309288	0.207488	0.287555	0.125638	0.129175	-1.16167	-1.14845	-1.16843	1.84129	0.828922	0.488732	0.491708	0.262151	0.752995	2.44615	2.19661	0.839424	0.867777	0.581286	0.735568	0.720723	0.526293	0.557647	0.653469	0.575739	0.738204	0.446122	0.799129	-0.746482	-0.560391	-0.756261	1.48887	1.31253	1.1556	1.15731	-0.221045
PA2062	2.53744	2.82807	-0.719102	1.67467	1.38486	1.58804	1.5596	0.03236	0.150528	0.228153	-0.00507206	1.71881	1.63634	2.53673	0.00598622	0.20739	0.327127	0.0540025	0.152344	-0.0502705	0.397334	0.30258	-1.1601	-0.776305	-0.681213	-0.300014	-0.864141	0.933168	0.818297	0.736914	0.0631766	0.57748	-0.107353	-0.0942698	0.652093	-0.487536	-1.00513	-0.641578	-0.608422	-0.582664	-0.318952	-1.29337	-0.479312	-1.1331	-0.396554	-1.05917	-1.00018	-0.950176	-0.382394
PA2330	1.26197	1.45996	-1.23813	0.908096	-1.65291	-1.54691	-2.09249	-0.44872	-0.424452	-0.0442985	-0.604909	-0.122512	0.0513464	1.01093	0.596775	0.538008	0.581531	0.6771	0.129456	0.492291	0.722684	1.65042	0.14057	0.187636	-0.76209	-0.593604	-1.01729	1.1063	1.24379	1.63212	1.36461	1.71417	1.04883	1.01512	1.55732	-0.292533	-1.52618	-1.18293	0.119444	-0.176444	0.618978	-1.95157	-1.65454	-0.835269	0.836357	-0.0990804	0.679854	0.213517	0.16599
PA3719	-0.430666	-0.785283	-0.713832	-0.881895	-0.336554	-0.276563	-0.0616402	-0.0002212	-0.489572	-0.355417	-0.069863	-0.462902	-1.95877	-1.68533	1.25806	1.53522	1.06944	0.859909	1.77648	1.16385	2.04405	2.11438	2.16942	1.9797	0.0743847	0.393454	0.452273	0.390293	0.213218	0.0603338	0.19217	0.227593	-0.437295	-0.41508	-0.416513	-1.05427	1.07912	1.06663	1.32009	0.198144	0.0962455	-1.38515	-1.10118	-0.970575	-0.501829	-0.871648	-1.01473	-1.59308	0.77005
PA4826	-0.407987	-0.624289	-0.185352	-0.0445842	2.37968	2.92626	3.09109	0.00826285	-0.123713	-0.904664	-0.136582	1.15481	1.33495	1.31867	0.112585	-0.0587238	0.323245	-0.44507	-0.15331	0.116224	-0.588431	-1.20307	-1.28391	-1.27045	-0.510517	-0.604243	-0.388243	-0.162328	-0.181512	-0.515173	0.253721	-0.461413	2.03809	1.56587	1.05148	-1.56032	-0.556465	-0.826636	-1.439	-1.01906	-0.733088	-0.718023	-1.07827	-0.514559	-1.10402	-0.0215541	0.0839424	-0.215866	-0.544797
PA2087	3.77355	3.57664	-0.118149	2.89537	0.112623	0.263727	0.120218	0.453043	0.728079	0.27571	0.648437	0.626919	0.606958	1.06528	0.0797815	-0.247933	-0.184355	-0.222119	-0.807714	-0.912639	-1.22698	0.0872706	-0.57849	-0.199182	-0.00493972	-0.796012	-0.577227	-0.416575	-0.186071	-0.330455	0.211463	0.667531	0.730704	0.611822	1.66529	0.106386	-0.684806	-0.691004	-1.04942	-0.986072	0.127999	-0.859956	-0.484051	-0.196305	-0.451318	-0.966283	0.292979	0.248109	-0.452248
PA1838	1.51443	1.16141	-0.534737	0.697447	0.71806	0.475198	0.949848	-0.425434	-0.527569	-0.342441	-0.572471	1.06628	1.15744	1.75202	1.30813	1.26388	1.62914	1.33398	0.0248884	0.682597	-0.16895	-0.0102483	-0.976982	-0.334701	-0.519272	-0.638836	-0.677253	1.09199	1.43335	0.389762	-0.325247	-0.00758595	-0.458793	-0.60137	0.0930081	-1.7225	-0.994862	-0.91434	-0.462621	-0.614188	1.1538	-0.801742	-0.558978	-0.588252	-1.78465	-1.48147	-1.60242	-1.80697	-0.110379
PA0050	0.187901	1.12621	0.439471	0.310432	-0.239919	-0.73967	-0.605087	1.61117	1.72791	1.94907	2.00836	2.08748	2.18231	2.19639	-0.255811	0.309198	0.0896137	0.182113	-0.80505	-1.26618	-0.93084	0.31593	-0.386372	-0.541215	0.516606	0.00852067	-0.272599	0.351444	-0.0946571	-0.250588	-0.33769	-0.0366272	-0.236036	-0.350773	-0.899529	-0.861771	-0.237567	-0.535653	0.439893	0.643188	0.603904	0.941672	1.2435	0.69591	0.105119	0.621451	-0.0554911	0.674212	-1.29996
PA2126.1	-0.0554815	-0.339697	0.186786	0.302962	-0.696096	-0.809163	-0.603494	-0.650056	-0.456186	-0.450972	-0.784783	-1.59667	-1.15514	-1.62769	-0.992783	-1.30632	-1.25859	-1.32994	-0.801644	-0.807634	-0.630546	-0.679423	0.112784	-0.0521682	0.211308	0.505762	0.892968	0.434613	0.55476	-0.12878	-0.142679	-0.00178632	-0.679253	-0.440949	-1.40329	-2.06444	0.884439	0.913864	0.50195	0.402295	0.260544	1.26615	1.20242	1.08159	0.792531	0.925874	1.66933	1.48806	-0.893472
PA3971	0.202345	0.355609	0.630175	1.11193	-0.418707	-0.474144	-0.569165	-1.03956	-1.03681	-0.723155	-0.883411	-1.88127	-1.64302	-1.64325	-0.998397	-0.997103	-1.01867	-0.697589	-0.987125	-0.985663	-0.538105	-1.2148	0.0303355	0.226415	0.0454615	0.360826	0.567444	-0.0285525	0.276098	-1.04476	-1.1033	-0.560407	-0.905401	-0.664689	0.0630124	1.13505	0.599186	1.14365	0.404726	0.35606	0.306366	1.30287	1.41478	1.11015	0.601157	0.886595	1.23075	1.39341	-0.371351
PA1871	-1.67669	-1.80661	-1.53426	-1.69495	-1.03668	-0.856513	-1.06532	0.647231	0.550558	0.437087	0.789594	-1.13134	-0.653117	-0.827387	1.15257	1.02815	0.896468	1.18809	0.962499	0.4995	1.57957	1.26801	1.98788	1.81701	0.805149	0.833106	-1.13164	-1.04805	-1.38316	0.810914	1.12986	0.917835	-1.02492	-1.31476	-1.61281	0.500256	0.107437	0.308697	1.43392	1.26771	0.657758	-0.502126	-0.598254	-0.948995	0.252797	-0.289885	-0.182318	-0.393341	0.452446
PA3449	0.676095	0.968767	0.112776	0.372569	2.77791	2.94789	2.93221	1.05165	1.19743	0.226007	0.930154	1.38639	1.15738	0.366896	0.970831	1.09647	0.995111	0.782855	-0.926204	-0.690639	-0.827656	-0.578377	-0.552842	-0.606706	-0.538097	-0.800364	-0.551086	-0.224606	-0.187622	-1.0712	-0.928416	-0.805579	0.976248	0.296934	0.669837	-0.937854	-0.916794	-0.826063	-0.379524	-0.482246	-0.498721	-0.896007	0.451942	-0.957196	-0.142197	-1.18881	-1.03106	-0.608674	0.242123
PA3062	-0.114834	-1.29469	-0.492618	-0.424917	-0.531492	-0.275979	-1.3234	0.125879	-0.700409	-1.04406	-0.761312	-0.793624	-0.559995	0.406458	1.04252	0.602292	1.07704	0.712962	-0.296209	1.00781	-0.296978	-1.24618	-0.765729	-0.832377	-0.22892	0.781554	-0.347136	2.09998	2.81015	-0.572146	-1.00618	-0.774374	-0.017487	-0.237883	-0.912518	0.0339184	0.192466	0.869574	-0.0094412	-0.180096	1.46465	-0.797143	-0.395971	0.12267	-0.576297	-0.636204	-0.837962	-1.12779	2.20284
PA2194	-1.722	-1.45863	-1.7383	-1.9473	-1.18591	-1.04237	-1.09633	0.155915	-0.00656761	0.0874369	0.111383	0.830882	0.907896	0.802512	1.185	1.21349	1.03336	0.962198	0.591026	0.649088	0.696306	2.59579	0.940963	0.661379	0.260624	-0.00707366	-0.229866	1.20909	1.08534	1.0115	0.435569	0.624244	-0.435211	-0.738447	-0.491188	-2.14137	-0.0260479	-0.116798	0.844346	0.810824	0.592238	-0.471703	-0.988058	-0.794138	-0.142277	-0.411899	-0.324308	-0.204507	1.31824
PA2202	1.86352	2.05661	-1.21471	0.851497	0.695647	-0.120581	0.138652	-1.0018	-0.277969	0.0156315	-0.931711	1.13425	0.858881	1.77322	1.8349	1.53059	2.03322	2.20661	-0.407471	-0.338692	-0.810967	-0.305365	-1.7157	-0.247508	-0.201201	-1.24625	-0.824242	1.37896	0.938475	1.04344	0.192594	0.382422	0.015331	-0.205193	1.16924	-1.41455	-0.971413	-1.25414	-0.0304167	0.364534	0.715309	-1.32616	-0.714807	-1.0459	-0.0257544	-0.107624	-0.915521	-0.440771	-0.496471
PA1001	-0.954703	-0.782403	-0.957134	-1.1484	-2.73349	-2.83332	-2.91915	-0.160588	-0.260344	-1.11264	-0.243806	-0.747325	-0.587057	-0.797573	1.25077	1.32327	1.24912	1.19683	0.229973	0.704098	0.419701	1.17252	0.554748	0.609322	0.881922	0.803734	-0.408002	0.869699	1.05815	0.439067	0.319036	0.527982	-1.33591	-1.25424	-0.800701	-0.974046	-0.0501308	-0.177758	1.12898	1.1128	1.16461	0.208686	-0.339791	-0.396613	0.706867	0.667129	0.57902	0.771541	0.627691
PA1708	-0.994154	-0.714298	-0.864147	-0.964634	-0.596773	-1.05911	-0.711896	-0.811148	-0.878053	0.00873302	-0.69436	-1.70933	-1.34506	-1.44297	0.15634	0.35329	-0.304406	0.0881858	-0.696369	-0.73834	0.483577	3.56727	3.20798	2.61316	0.886884	0.878014	1.07587	1.39217	0.928978	-0.0163704	0.0288932	0.344064	-0.32984	-0.221383	-0.35282	0.123351	-1.07927	-0.442167	-0.0128903	-0.0602945	-0.759969	-0.0764618	-0.575715	-0.647512	-0.204009	-0.277221	-0.378983	-0.157453	0.728495
PA0089	0.573204	0.321903	-0.0413101	0.2689	-0.904744	-0.671403	-0.582737	-0.160242	-0.0267827	0.154144	0.0210108	0.98037	0.873247	1.0852	-0.537311	-0.59509	-0.383763	-0.598155	-1.99771	-1.52943	-2.05573	0.810833	-0.230636	-0.570034	-0.114653	-0.332078	-0.353528	1.03485	1.11488	0.624398	0.137608	0.725196	2.34523	2.15003	2.61177	1.06917	-0.331126	-0.147113	-0.516033	-0.850156	0.401201	-1.57152	-1.71331	-1.6379	1.5902	0.920346	1.2037	0.982294	0.0137202
PA2413	-0.647714	-0.606316	-0.535322	-0.542489	1.17174	1.08317	1.45618	0.731946	0.834177	0.832761	0.687265	0.608373	0.64761	0.391605	2.60355	2.58807	3.48954	1.65409	0.400836	0.27685	0.641492	-0.356315	0.619626	0.641459	-0.161921	-0.300786	-0.546665	-1.31035	-1.32654	-0.738558	-0.36062	-0.249433	-0.160579	-0.542046	-0.859171	0.27803	-0.401907	-0.0264124	0.0946151	0.718058	0.0642025	0.173149	-0.31787	-0.315078	-0.633253	-1.32694	-1.14411	-1.36336	0.398584
PA4919	2.96323	2.77369	2.95928	3.09994	0.65483	0.549149	1.0719	0.5053	0.483945	0.870887	1.1362	-0.472353	-0.531633	-0.206049	-0.65308	-0.705769	-0.757175	-0.824514	-1.5615	-1.05969	-0.639723	-1.37749	-0.478165	-0.782353	0.106091	0.0625922	-0.576182	-0.427318	-0.449874	0.041759	0.161116	0.148781	0.11775	-0.176433	0.809765	-0.841728	-1.01562	-0.749355	-0.505367	-0.720284	-0.0372432	0.315793	0.0188262	-0.0475806	-0.166814	-0.25722	0.0416066	-0.0338729	-0.740109
PA2086	3.40477	3.5695	0.129936	3.36484	0.44562	-0.145937	0.156577	-0.107164	0.47324	0.238877	0.646548	0.29077	1.09359	1.61124	0.0595265	-0.107915	0.261232	-0.374891	-0.337677	-0.0830516	-0.758797	-0.188251	-0.824056	-0.571731	-0.733109	-0.322162	-0.689454	-0.347219	-0.382518	0.366723	0.0431148	0.735476	0.553998	0.445203	1.62402	-0.466746	-0.446744	-1.15376	0.311647	-0.389396	-0.209887	-0.831382	-0.392279	-0.716171	-0.148018	-0.659269	-0.46364	-0.501046	-0.14928
PA2287	-0.389646	-0.366914	-0.186158	0.197334	3.0191	-0.409298	-0.0848505	-0.129666	-0.259939	-0.120926	-0.139185	1.07111	0.156583	0.356537	-0.337121	0.690066	-0.821511	-0.574341	-0.529657	-0.94386	-0.520997	-0.112089	-0.839628	1.36189	0.902699	-0.903572	2.27482	-0.476696	-0.24756	-0.904471	0.176514	0.643729	-0.39432	-0.568844	0.610601	-0.82126	-0.573449	-1.06869	1.76326	3.75406	-0.911798	-0.011102	-0.0469583	-1.03038	-0.566561	-0.0162901	-0.771927	0.0286645	0.0414088
PA2658	0.0515534	-0.167206	-0.309949	-0.0918773	1.9138	1.92492	1.57594	0.261737	0.266625	0.186716	0.14243	0.365574	0.36505	0.537922	0.0457485	0.0110414	-0.270427	-0.221479	0.227243	-0.0982178	0.302142	0.287855	0.252171	-0.140729	-0.360734	-0.271287	-0.936307	-0.470754	-0.952277	-0.121135	-0.259816	-0.0621977	-0.457195	-0.259199	-0.556396	-0.632571	-0.299877	-0.321713	0.0841481	-0.272042	-0.287672	-0.360025	-0.0901756	-0.53482	-0.182175	-0.31118	-0.61371	-0.512467	5.04764
PA1911	-0.138593	-0.434051	0.647999	0.00604101	0.286563	0.258664	-0.478868	-1.05015	-1.02203	-0.567881	-0.769938	0.1795	-0.0142597	-0.526591	0.720593	0.304848	0.1987	-0.291504	-0.644028	0.470023	0.232065	-0.148169	-0.392852	-1.14698	-0.0160722	0.475081	-0.463916	0.496103	-0.250593	0.294812	0.0934522	-0.210688	1.72984	1.89783	5.9328	0.877155	-0.449046	-0.0930917	-0.962912	-0.0309034	-0.836309	-0.453514	-0.767399	-0.278051	0.0124093	-1.20332	-0.27569	-0.402478	0.576524
PA1633	-0.701501	-0.43202	-0.715605	0.069156	0.849928	-0.504406	-0.402114	-1.0428	-0.687935	-1.25602	-1.10561	-0.702961	-1.54353	-0.869089	0.395059	1.04648	1.54191	0.754786	-0.961442	-0.159799	-0.924822	-0.546529	-0.759646	1.26578	0.625682	-0.232461	1.20457	0.0464524	0.63188	-0.771202	-1.05033	-0.328609	-0.626929	0.286052	-0.575438	-0.259682	0.0360766	-0.921486	0.382154	1.78249	1.29812	-0.0970292	-0.585835	0.197866	-0.224924	0.789262	-1.07042	-0.555345	1.38597
PA0783	0.252297	0.0838562	0.0883359	0.1117	-0.168384	-0.306774	0.284994	-1.64352	-1.72054	-1.48137	-1.5497	-0.426401	-0.369186	-0.267011	0.895184	0.763061	0.925756	0.743721	-1.19108	-1.10469	-0.416062	1.90573	0.652051	0.536592	-0.146288	-0.0758053	0.163597	1.40751	1.84906	1.09204	-0.676989	0.463396	-0.878859	-1.12036	0.721064	-1.83094	-0.390457	-0.0640899	0.0239311	-0.216923	0.877834	-1.70299	-1.87588	-1.66075	-1.01593	0.829574	1.22885	1.06859	0.248646
PA3487	0.167354	-0.0561094	-0.279213	-0.376715	-1.29228	-1.49544	-1.25557	-0.436243	-0.167184	-0.33684	-0.342395	0.159208	0.168546	0.384112	0.381196	0.467199	0.318549	0.24522	-1.46489	-1.26299	-1.36773	2.21199	1.33511	0.691146	0.0891463	0.120829	0.60456	2.81938	2.46785	1.22622	1.2121	0.949535	1.15835	1.0491	0.973719	-0.085959	-0.114282	0.105471	0.59263	0.162185	0.74596	-1.26984	-1.1587	-1.13522	1.19963	0.54395	0.389318	0.458481	-0.653206
PA0531	0.897289	1.09166	1.04493	1.90351	-0.0359508	-0.842655	-0.11962	-1.23238	-1.32063	-0.781721	-0.528059	-1.04063	-1.54814	-1.2255	-1.15585	-0.864036	-0.751801	-0.715804	-1.25328	-1.35141	-1.79465	-1.20797	0.0498085	-0.0275683	0.580699	0.478608	1.23643	0.068577	0.270115	-1.02602	-0.742537	-0.681999	-0.660316	-0.544854	0.0620649	0.647296	0.940959	0.520665	-0.446164	-0.107489	-1.67984	1.70496	1.65987	1.1296	0.322022	0.507219	0.569472	0.986582	0.221345
PA0201	1.68864	2.33649	-0.338387	1.1894	2.84727	3.03342	2.68483	0.182134	0.0864652	-0.0132167	-0.0194033	0.348559	0.62358	0.496635	0.803848	0.992209	1.02497	0.674616	-1.15706	-0.781827	-1.06532	-0.966731	-0.996644	-0.883922	-0.571262	-0.390819	-0.265976	0.316652	0.38539	-0.656949	-0.708646	-0.293021	-0.340194	-0.259044	-0.0148159	-0.820616	-0.720877	-0.761292	-0.504814	-0.544503	0.179063	-1.41799	-0.0110224	-1.0103	-0.430447	-0.700266	-0.985185	-0.197387	0.050732
PA0327	-0.414405	-0.111004	-0.0866544	-0.341898	2.00291	2.20402	2.04098	0.150902	0.398801	0.0741189	0.415508	0.256321	0.137342	0.293718	-0.810986	-0.821302	-0.612786	-0.189927	-0.505045	-0.740461	-0.507731	-1.03844	-0.184431	-0.127747	0.199766	0.173476	-0.118469	-0.928107	-1.06471	-0.893633	-0.507148	-0.653489	-0.357046	-0.217743	-0.729784	0.0301934	0.430574	-0.0112707	-0.0430467	-0.00467794	-0.0259353	0.245004	0.531691	0.358198	-0.146153	-0.208459	-0.591849	0.260803	4.30093
PA1665	-0.743221	-0.923754	-1.24173	-0.935344	-2.19345	-2.43544	-1.99997	-0.547135	-0.664443	-0.626768	-0.780137	-0.539193	-0.356345	-0.148985	0.0291706	0.0514715	0.233376	0.159669	-1.24515	-1.13171	-1.23027	1.70708	1.02033	0.595266	0.693494	0.601237	0.636586	1.34213	1.3865	0.941751	0.675659	0.705693	0.805705	0.729934	0.822352	-0.0267409	0.90554	1.0335	0.909533	0.842165	1.13982	-0.616161	-0.954088	-0.808041	1.53215	1.0388	1.53347	1.40321	-0.274958
PA0425	-0.698997	-0.932669	-0.693723	-0.681601	3.11861	3.13334	3.33444	1.13252	1.24902	1.06305	1.12041	1.52249	1.67942	1.55414	-0.512258	-0.532732	-0.363309	-0.189861	-0.176628	-0.126605	-0.194214	-0.126373	-0.200715	-0.194356	-0.441699	-0.33135	-0.238472	-0.459007	-0.209455	-0.607394	-0.734974	-0.749064	-0.750579	-0.812481	-0.840387	-1.19671	-0.236541	-0.140727	-0.487884	-0.492395	-0.253081	-0.384954	-0.495459	-0.395487	-0.916258	-0.704417	-0.625047	-0.825697	0.593771
PA2203	2.05872	2.00828	-0.944067	0.415653	0.162347	0.437722	0.00622473	-0.611149	-0.128859	-0.632814	-0.163977	1.20765	0.706454	1.90765	1.9193	1.65299	2.24068	1.45597	-0.793711	0.0479067	-0.769927	-0.159408	-0.947987	-0.946896	-1.15218	-1.07927	-0.625739	1.47183	1.43693	1.04226	0.273329	0.60681	0.478893	-0.00584692	0.943676	-1.45323	-1.10359	-0.740653	-0.64087	-0.383935	0.932848	-1.35749	-0.712807	-1.0356	-0.12636	-0.883949	-0.834329	-0.655925	-0.8989
PA2329	1.19215	1.45577	-1.3894	0.645354	-1.8622	-1.43159	-1.94118	-0.285491	-0.487507	-0.0641161	-0.614369	-0.170488	0.20848	0.652362	1.03419	0.905817	0.774383	0.810505	0.259185	0.746884	0.845749	1.88221	0.247195	0.250128	-0.775857	-0.885091	-1.02075	1.19486	1.43847	1.62084	1.13989	1.72494	1.0211	0.958078	1.17331	-0.25681	-1.1259	-1.2731	0.406864	0.1316	0.550494	-1.90718	-1.57972	-0.693104	0.559413	-0.288804	-0.0411378	-0.0368689	0.188807
PA0200	-0.458838	0.615924	-0.684021	-0.592065	-0.574369	-0.546648	-0.291777	-1.3649	-0.657384	-0.435158	-0.0102627	-2.05877	-1.69174	-1.34887	-0.811952	-0.530569	-1.02796	-0.449015	-1.07877	-1.3421	-0.811071	-1.18484	0.420573	0.341037	-0.14162	-0.145307	0.0400707	-0.0685891	0.0118926	-0.724638	-0.889636	-0.844637	1.67631	2.29608	-0.200227	2.331	0.521854	0.611434	-0.358458	-0.510301	0.0470878	0.33182	0.644291	0.16902	0.59596	1.16188	0.492642	1.54282	0.144348
PA2328	1.67838	1.67515	-1.25705	1.08501	-2.01441	-1.75605	-2.16015	-0.0887526	0.0933129	0.195898	-0.306496	-0.125503	0.180322	0.766792	1.13749	1.10809	0.807196	1.16178	0.161159	0.4724	0.421983	1.61873	0.166248	0.215968	-0.687396	-0.860735	-1.16777	1.30961	1.3679	1.19228	1.01731	1.35426	1.04652	0.740187	1.14634	-0.0781291	-1.32386	-1.21956	0.292896	-0.252109	0.636552	-1.78324	-1.52234	-0.411557	-0.10226	-0.239756	-0.177674	-0.396952	0.222005
PA5024	0.838089	0.947653	0.170512	-0.372186	1.95791	1.67997	2.09697	-0.091169	0.378049	0.0919321	-0.0400815	1.36115	0.962592	1.87272	1.50364	1.48068	1.77728	1.40336	-0.745658	0.262631	-1.18906	-1.07583	-1.62919	-0.315318	-0.706366	-0.670838	-0.361635	0.64544	0.819566	-0.643058	-1.39406	-1.08828	-0.193347	0.162949	0.853387	-0.952704	-0.660903	-0.609504	-0.403584	0.471953	1.10379	-1.56583	-0.513523	-0.784927	-0.712721	-0.238662	-1.25062	-1.08494	-0.527796
PA1213	-1.30067	-1.86859	-1.7008	-1.88623	-1.57835	-1.35847	-1.36978	-0.939905	-1.6994	-1.41042	-1.14128	-0.666181	-0.0276485	-0.23649	-0.390639	-0.191612	0.23432	0.474662	0.811636	0.734421	1.35526	1.68539	1.91356	1.67697	0.348359	0.323663	-0.45131	-0.526654	-0.813968	0.335743	0.498884	-0.274126	0.308527	0.190676	-0.149483	0.152964	1.46366	1.84289	1.01298	0.804498	0.724663	-0.381257	0.176274	0.954486	0.251736	-0.202351	-0.16124	-0.450276	1.10614
PA3364	0.00315069	0.159461	-0.0758446	-0.111528	0.050286	0.0164501	-0.0730847	-0.195328	-0.294002	-0.116774	-0.297886	-1.31449	-1.55076	-1.4265	-0.76436	-0.797403	-0.835286	-0.668439	1.21152	0.787361	1.37342	-0.455555	-0.686548	-0.748131	-0.438729	-0.434721	-1.14791	-0.626413	-0.702097	2.32074	2.78813	2.46314	1.5726	1.52657	0.863197	-0.211596	-1.0129	-0.787937	0.595041	0.331562	0.222827	-0.346409	-0.614217	-0.805574	1.74147	1.10751	1.20152	1.35534	-0.737524
PA5181	-0.614248	-0.852471	0.391581	-0.676132	0.192297	-0.178312	-0.163995	-0.515356	-0.625656	-1.25301	-0.550219	0.4357	0.220906	0.219669	0.882224	0.818066	1.17831	1.12853	0.282365	1.33913	-0.497231	-0.757833	-0.750156	-0.266562	0.388741	0.448735	0.117093	1.23607	1.93916	-1.05851	-1.36072	-1.54137	-0.874643	-1.22013	-1.12293	0.49451	1.13156	0.740953	-0.502123	-0.209881	-0.225325	0.122398	0.0566181	1.07627	-0.729166	-0.525293	-0.670305	-1.07294	2.37176
PA0088	0.13705	0.178744	0.163217	0.137676	-0.854875	-0.76161	-0.508435	-0.342932	-0.319795	0.169475	0.010996	1.57791	1.26863	1.58295	-0.439902	-0.412875	-0.224418	-0.624954	-1.93614	-1.21267	-2.08047	1.19855	-0.758327	-1.06059	-0.352424	-0.234444	-0.569853	1.44842	1.72925	0.440002	0.601309	0.483792	1.94809	2.09987	2.46355	1.02878	-0.422127	-0.478961	-0.631856	-0.795936	0.138312	-1.69488	-1.38873	-0.853077	0.832842	0.434981	1.02543	0.983894	0.293492
PA5445	-0.0113023	-0.199517	-0.0828216	-0.204182	0.906007	0.922814	1.03769	0.182986	0.229003	-0.0935619	-0.31287	0.339477	0.268116	0.271191	0.93148	0.839013	0.920676	1.03179	0.622324	1.24783	0.303156	-0.443156	-0.534524	-0.353948	-0.408749	-0.545617	-0.532329	-0.0428267	0.166742	0.25987	0.503177	0.231183	-2.50155	-2.60177	-2.52146	-0.625872	-1.75072	-1.66061	-0.865685	-0.847736	0.130598	-0.515812	-0.934686	-0.609392	-0.0597128	-0.479145	-0.584899	-0.978602	1.62297
PA0291	3.18143	3.03732	0.566127	2.86778	-0.587845	-0.658856	-0.34911	-0.819023	-0.821679	-0.643934	-0.703051	-0.000590454	0.0240846	0.42628	-0.228398	-0.303164	-0.328732	-0.351992	-1.82952	-1.45824	-1.5416	0.639635	1.38815	0.0471035	-0.542531	-0.519927	-0.0604321	1.11654	1.05173	-0.0841674	-0.0909539	-0.0456565	0.498861	0.774097	2.0921	-0.427161	-0.956889	-0.614847	-0.719525	-1.15259	-0.105992	-0.88124	-0.884201	-0.988562	0.519343	0.130446	0.299441	0.280107	-0.338563
PA0434	0.86843	0.159255	1.38504	1.15265	1.41562	1.17711	2.05736	0.393912	0.827517	1.44297	1.25825	-2.07593	-1.8401	-2.14048	-0.179993	0.252933	0.0576262	-0.308064	0.502297	1.572	0.589869	-0.167917	-0.966059	-0.353829	0.233618	-0.488107	-0.588973	0.00259748	0.596956	-0.165915	0.11578	0.179069	0.232544	-0.463091	-0.877289	-0.941843	-0.738387	-0.693161	-0.713103	0.207792	-0.0390168	0.142209	-0.182534	0.527959	-1.17166	-0.701904	-0.990374	-0.777557	-0.460227
PA3531	0.238541	0.0416548	0.219813	0.244883	-0.15973	-0.314327	0.00973677	0.0129004	0.249548	0.304352	0.660686	-1.10619	-0.938166	-0.868809	-0.250168	-0.161191	-0.238516	-0.0564581	-1.24964	-1.26794	-0.910704	-1.03768	0.710837	0.596906	0.815344	0.79288	0.358292	0.0432648	-0.342257	-0.747603	-0.410225	-0.604421	-2.11655	-2.17281	-3.59939	-0.0325018	1.35696	1.33862	0.364499	0.0236441	0.309974	1.25282	1.74521	1.19619	0.820137	1.16061	0.892098	0.80224	-1.31482
PA2368	1.04264	0.781592	0.7841	0.625349	-0.532689	-0.414498	-1.0827	1.951	1.63908	1.81795	1.36416	1.79429	2.16758	1.91536	0.0260514	-0.0770719	-0.0162755	-0.0105778	-0.300912	-0.607062	-0.33593	0.931904	0.29918	-0.122623	0.394738	0.0563831	-1.13635	0.0753487	-0.472194	1.17349	1.14885	1.12147	0.0507729	-0.357898	-0.534285	-1.06495	-0.436429	-0.0711727	0.49957	0.0809403	0.579249	-0.273404	-0.317325	-0.314075	0.702804	-0.192781	0.0998136	0.0160763	-0.102461
PA2812	1.6716	1.47809	1.62051	1.65478	1.06822	0.990892	1.36099	1.55101	1.84659	1.70255	1.61899	2.43423	2.39762	2.24004	-0.531752	-0.433852	-0.389873	-0.198877	-0.0220296	-0.232909	-0.378447	-0.0626896	-0.717315	-0.783637	-0.561921	-0.624495	-0.715179	-0.454877	-0.568211	-0.324367	-0.63886	-0.873094	-0.388321	-0.559351	-0.659188	-0.89527	-0.387671	-0.646438	-0.424054	-0.586913	-0.578954	-0.262022	-0.566042	-0.433228	-1.04812	-0.948556	-0.60876	-0.784632	-0.665226
PA2526	-0.115215	0.0696622	-0.311456	-0.0976312	2.10275	2.20445	2.41527	-0.741042	-0.580809	-0.50567	-0.459311	-0.488499	-0.329049	-0.24562	-0.58149	-0.461916	-0.474023	-0.540385	-0.82319	-0.777943	-0.586288	0.124529	0.192226	-0.140077	-0.473553	-0.799814	-0.996	-0.257256	-0.493948	0.383288	0.239783	0.229554	0.115458	0.0210358	0.316322	0.113823	-0.793096	-0.70783	-0.428187	-0.450381	-0.64229	-0.76817	-0.652606	-0.4993	0.76223	0.144345	0.0671672	0.243722	3.72706
PA3291	-0.115563	0.538746	-0.703688	-1.01818	-1.84503	-1.66211	-1.60017	-0.252103	-0.384162	-0.0580907	-0.250184	0.178009	0.20687	0.127321	0.333457	1.02989	0.0938058	-0.124317	-0.756861	-1.51543	-0.774047	2.10045	0.52286	0.701964	0.00962826	-0.140282	0.0739598	2.78335	1.65456	1.48914	0.654543	0.548932	1.19542	1.27458	0.649477	-0.332593	-0.15101	-0.370155	0.55887	0.0386818	0.495766	-1.42621	-1.53565	-1.14657	0.738871	1.7322	0.341157	1.19583	-1.5685
PA0187	-1.57577	-1.7402	-1.86512	-1.33313	-1.30688	-1.06646	-1.15203	-1.13816	-1.14349	-1.2961	-1.59541	-0.710522	-0.308516	-1.00645	0.218238	0.378555	0.425634	0.455704	1.14359	0.731594	1.49864	1.90502	1.63445	1.75937	0.797246	0.935105	1.74731	1.38504	1.20238	-0.245208	-0.504809	-0.372381	-1.08178	-0.502047	-0.931949	-0.784468	1.51754	1.96145	0.421174	0.570307	0.12615	-0.165147	0.115356	0.181409	-0.319362	-0.102998	-0.232158	-0.0392509	0.329628
PA0534	-0.960666	-0.855422	-0.886559	-0.713694	-0.639001	-0.680139	-0.853941	-1.17251	-1.44479	-1.37708	-1.47204	-1.39524	-1.37921	-1.36595	-0.173386	-0.305094	-0.189297	-0.000975297	-0.808382	-0.46136	-0.978811	0.327958	0.0239974	0.380697	-0.434715	-0.265492	-0.0271293	1.47573	1.2832	-0.0795719	0.155138	0.0583069	0.507943	-0.0134828	-0.208594	-0.215038	0.435254	0.755823	-0.269459	-0.476984	0.174686	0.305326	0.516594	0.0841769	0.994361	-0.122544	-0.00235684	-0.165396	1.13834
PA2525	0.346895	0.136495	-0.264912	0.0599644	1.83693	2.07833	2.12366	-0.712687	-0.543181	-0.47925	-0.713468	-0.509323	-0.507046	0.0141027	-0.562977	-0.787801	-0.948314	-0.635939	-1.10478	-1.06443	-0.726744	0.114286	0.259068	-0.0143857	-0.473191	-0.488773	-0.979976	-0.318661	-0.260406	0.155285	-0.0104246	0.0665795	-0.0343456	-0.0403978	0.666475	0.060137	-0.769192	-1.02402	-0.544169	-0.715158	-0.517551	-0.634703	-0.738855	-0.495998	0.596693	0.184918	0.1912	0.229391	3.80743
PA5072	0.619023	0.438991	0.684163	0.711943	2.4723	2.94079	3.1611	1.31268	1.26263	0.45464	0.838303	1.8636	1.90908	1.98458	0.404188	0.227271	0.479381	0.12772	-0.546413	-0.447781	-0.234185	-0.624715	-0.59735	-0.837205	-0.440232	-0.707396	-0.0432819	-0.704182	-0.761146	-0.638341	-0.861702	-0.598189	-0.871217	-0.644179	-0.305091	-0.647911	-0.219603	-0.218389	-0.200114	0.190058	-0.40232	-0.114355	0.0842647	-0.321317	-0.808921	-0.487569	-0.263601	-0.517106	-0.623049
PA0733	-0.611407	-0.605395	-0.314004	-0.625284	0.711112	0.658523	0.241947	-0.53096	-0.543655	-1.25121	-0.315469	0.253919	-0.281661	-0.180993	-0.0494478	-0.547276	0.410752	-0.180128	-0.942586	-0.0802672	-0.700732	-0.578085	-0.547463	-0.578554	0.166491	-0.183856	0.252088	-0.365454	0.0795609	-1.11734	-0.410043	-1.28053	-1.31428	-0.289331	-0.466848	-0.897769	0.0884201	-0.308479	-0.224563	0.232151	-0.503838	-0.36726	-0.42503	0.0249074	-1.09675	-0.369852	-0.815335	-0.385641	-0.203479
PA3222	-1.80602	-1.77813	-1.42218	-1.7009	-0.951958	-0.448186	-1.47153	0.700657	0.509068	0.6444	0.334795	-1.62688	-1.55263	-1.50773	-0.0522235	-0.426845	-0.262288	-0.105321	0.797429	1.55627	0.169551	-0.454214	-1.18711	-1.02407	-0.194166	-0.132412	-0.0915294	0.302292	0.344256	0.503735	1.00855	1.12467	0.109367	-0.0151332	0.210847	0.16962	-0.0389162	-0.53812	-1.14056	-1.07116	-0.851948	0.920596	1.06787	2.14034	0.93753	0.191667	-0.445771	-0.0470663	1.39875
PA3913	-0.00409489	-0.0479711	-0.228277	-0.674428	-0.40444	-0.042847	-0.0281338	-0.152507	0.0288204	0.0301082	0.0905004	0.120416	-0.0566389	0.212901	-0.868325	-0.925342	-1.42977	-1.0909	-0.341606	-0.884729	-0.528154	0.269335	1.42907	1.24031	-0.530862	-0.963142	-0.315907	-0.555581	-0.376498	-0.185924	-0.702395	-0.565377	1.57164	1.87986	1.72041	1.4038	-0.544929	-0.624472	-0.542682	-0.949807	-0.516773	-0.379288	-0.689028	-0.284029	0.00677753	-0.648373	-0.232795	-0.715305	3.43873
PA1664	-1.07686	-0.501664	-0.548068	-0.721662	-1.79845	-1.99685	-1.57838	-0.850639	-1.09305	-0.698276	-0.552036	-0.251787	-0.413794	-0.471536	-0.403668	-0.776187	0.117739	0.223899	-0.931753	-1.35142	-1.46173	1.36769	0.775976	0.110825	0.853644	0.952096	0.251657	1.89667	1.65143	0.98815	0.589876	0.449414	0.897465	0.748299	0.971175	0.254934	1.28026	1.56503	0.59876	0.444976	1.01068	-0.187244	-0.877582	-0.554915	1.33649	1.55103	1.55851	1.65519	-0.927863
PA4570	-0.689894	-0.372487	-1.09622	-0.933727	-0.283863	0.214945	-0.129402	-1.17316	-0.385356	-0.0175251	-0.444208	0.348171	0.24907	-0.532193	0.793539	0.469481	-0.102363	-0.401303	-0.39163	0.146006	-0.195298	0.741574	0.382215	0.143827	-0.209336	0.100401	0.142267	0.479042	-0.0706574	0.491892	0.160511	-0.288621	0.842203	0.951347	6.5936	0.387041	-0.93011	-0.700526	-0.0869167	0.00515457	-0.0695176	-0.478854	-0.639202	-0.42648	-0.687065	0.347649	-0.0329501	-0.0987432	0.262794
PA2595	3.70542	3.73912	-0.162267	3.78998	0.674348	-0.233478	0.12148	-0.401674	-0.75281	-0.228133	-0.554743	-0.255001	-0.677279	0.0632623	0.00681502	-0.109359	-0.238844	-0.200822	-0.820173	-0.678871	-0.494071	0.172359	-0.522989	-0.388492	-0.618158	-0.775439	0.211873	-0.431817	0.580685	0.165728	0.501492	-0.322716	0.283569	0.151229	1.95191	0.421915	-0.940318	-0.347327	0.301935	-0.0725335	-0.164437	-0.47678	-0.384964	-0.71398	0.0437237	-0.0367537	-0.528078	-0.200307	0.153856
PA2565	-1.54418	-1.74016	-1.30937	-1.70383	-0.476507	-0.370567	-1.12124	0.230667	0.0230118	-0.0367197	-0.145546	-0.182765	0.338801	0.132693	1.32724	1.29219	1.10024	1.5977	1.83315	1.39483	2.00102	0.451601	0.961121	0.755405	0.413324	1.15884	0.326915	-0.430867	-1.17953	0.478302	0.320249	0.156696	-1.78519	-1.46722	-2.37494	-1.50162	0.772402	0.836148	1.32018	0.879323	0.680869	-0.249685	0.293081	-0.408226	-0.138263	0.115293	-0.146784	0.324707	0.849633
PA1709	-0.638082	-0.862445	-0.860163	-0.997096	-0.759783	-1.02774	-0.579731	-0.846609	-0.670945	-0.0953685	-0.561076	-1.6931	-1.47805	-0.911229	0.00275974	0.131868	-0.240793	0.0570459	-0.786026	-0.769328	0.473382	3.64035	3.28333	2.65678	0.806481	0.755218	0.973988	1.41191	1.13576	0.349042	0.178425	0.371871	-0.610086	-0.12532	0.252557	0.153438	-1.14459	-0.585813	-0.00302873	-0.369391	-0.513036	-0.121745	-0.564679	-0.446321	-0.487439	-0.402441	-0.214145	-0.188183	0.0179011
PA0424	-0.715888	-0.689228	-0.371722	-0.24212	3.53978	3.68268	3.52756	-0.684792	-0.186334	-0.430544	-0.416972	-0.821205	-0.839816	-1.34878	-0.556363	-0.283998	-0.861358	-0.965276	-0.170586	-0.432981	-0.484535	-0.532564	0.537296	0.870001	0.329623	0.147945	0.894268	-0.358285	-0.694114	-0.615208	-0.32313	-0.204813	-0.594796	-0.558756	-0.597948	-0.458235	-0.340432	0.253407	0.708154	1.61127	-0.543676	-0.217336	0.187149	-0.334786	-0.159944	0.906092	0.118572	0.0795598	-0.841988
PA1927	-0.993473	-0.844532	-1.1197	-0.671021	-0.507024	-0.649823	-0.349849	-0.948899	-0.852804	-0.615814	-0.719359	-1.00633	-1.08703	-1.18266	1.04245	1.09105	0.517418	0.167427	-0.625506	-0.68666	-0.360977	3.69139	1.70192	1.60644	1.47313	0.349804	1.85544	1.85833	1.75594	-0.563803	-0.266106	-0.221032	-0.48406	-0.371256	0.106056	0.0968396	1.77512	1.95673	0.85349	0.69262	-0.287279	-0.574642	0.206483	-0.171128	-0.191217	-0.462375	-0.778545	-0.486694	0.187
PA2003	1.4233	1.22718	1.08975	1.28566	0.542241	0.727435	0.684458	1.86821	1.68518	1.96255	1.95333	-1.35912	-0.808861	-0.978749	0.0279066	-0.0852344	-0.134961	0.100195	-0.276544	-0.495395	0.0833737	-1.12556	-0.722983	-0.900263	-0.581484	-0.583369	-1.79167	-1.23127	-1.48389	0.872162	1.04695	0.954054	0.609761	0.449435	0.251961	0.173465	-2.54219	-2.22725	-0.150659	-0.283817	-0.314299	0.11449	-0.0779229	-0.451008	1.02976	0.252938	0.666523	0.519877	-0.830287
PA1666	-1.00463	-0.733347	-1.09213	-0.712151	-2.16389	-2.61729	-1.94073	-0.409723	-0.473676	-0.523897	-0.575913	-0.517337	-0.626559	-0.407674	0.108765	0.203124	0.206004	0.178307	-1.4285	-1.0168	-1.08685	1.41449	1.10764	0.520354	0.605651	0.253581	0.707405	1.04653	1.05464	1.29726	1.05572	1.2224	1.10115	0.824904	0.871648	-0.0224466	0.60992	1.09173	0.824633	0.553052	1.01729	-1.12508	-0.920813	-0.849912	1.37279	1.3348	1.49013	1.55501	-0.455531
PA0098	-0.15049	0.0694896	0.0840388	-0.117805	-1.05661	-0.982874	-1.16992	-0.181048	-0.124227	0.172859	0.26488	0.851617	0.779378	1.00417	-0.8539	-0.950934	-1.0095	-0.925042	-1.97096	-2.01097	-1.75649	0.175962	-0.303063	-0.862694	0.0482019	-0.43434	-0.606879	0.983794	0.829376	0.471461	0.282267	0.632951	1.54202	1.43779	2.0661	1.07967	-0.371553	0.0122567	-0.156418	-0.220812	-0.339414	0.328074	0.252833	0.0126926	0.860714	0.438687	0.782011	0.772741	-0.641483
PA1333	1.50289	1.80627	1.88974	1.8563	0.764106	1.23808	1.40818	1.89488	2.11737	2.31065	2.45345	-0.194842	0.194413	-0.0941817	-0.657836	-0.512997	-0.992768	-0.274203	-0.782751	-0.958333	-0.607038	-1.43633	-0.785516	-0.65055	-0.281063	0.0530965	-0.0904444	-0.712272	-1.49579	-0.811691	-0.112722	-0.417104	-1.27918	-1.65418	-1.66765	-0.151203	-0.184997	-0.0862818	-0.812363	-0.368082	-0.534581	0.751799	0.802207	0.686876	-0.18615	-0.305867	-0.191683	0.0467114	-0.435503
PA0391	-0.0145054	-0.266821	-0.345364	-0.216917	-0.689497	-0.54742	-0.565636	0.469157	0.536312	0.4872	0.306995	-0.504946	-0.644342	-0.575022	-0.256949	-0.441188	-0.675245	-0.601973	0.0661336	-0.140401	0.444026	1.2981	0.596606	0.328936	-0.635328	-0.446953	-1.29129	-1.02807	-1.11293	0.832051	0.603973	0.654697	0.426644	0.309069	0.384285	-0.137853	-0.801305	-0.982846	-0.250626	-0.515168	-0.598407	-1.07414	-1.33666	-0.946367	-0.446122	-0.486575	-0.339704	-0.26687	-0.81779
PA2441	-1.12892	-0.350748	-0.350114	-0.740683	-0.702083	-0.0815466	-1.26133	-0.451643	-0.76531	-0.570018	-0.708392	-0.265388	-0.382535	-0.112815	0.123446	0.210389	0.706271	0.14355	-0.225721	1.23901	0.203801	-0.47918	-0.223928	0.14543	-0.13572	0.325463	-0.00308469	1.5605	2.31531	-0.395936	-0.309145	-0.53617	0.105259	-0.375628	0.387249	0.133076	-0.316239	0.253377	0.1468	0.376173	0.732777	-0.627901	-0.544122	0.643995	-0.750364	-1.49761	-0.624925	-0.447523	2.37247
PA4653	0.469454	0.0143172	0.553979	0.607491	0.0716542	-0.128996	-0.32204	0.754876	1.01889	0.439644	1.24188	1.49091	1.88711	1.7687	1.00497	0.76842	1.01814	1.07232	0.409494	0.104294	1.04487	0.300009	0.746941	0.240805	0.354525	0.484332	0.775846	1.2613	0.659338	-0.222812	-0.393666	-0.556152	-1.45002	-1.31289	-1.84991	-1.19311	0.325959	0.915001	1.0583	0.449815	0.915829	-0.439993	0.10324	-0.522729	-0.351114	-0.766728	-1.03768	-1.19203	0.431431
PA2691	0.434168	0.232079	-0.0831089	0.11959	-0.0742474	-0.119808	0.0558971	-0.38707	-0.307089	-0.236268	-0.500899	-0.759022	-0.539238	-0.288146	-0.643504	-0.936198	-0.682839	-0.598376	-0.941865	-0.710679	-0.239611	-0.0899711	-0.0414145	-0.0607026	-0.558143	-0.457552	-0.854004	-0.757326	-0.566626	0.302041	0.184246	0.344431	1.62803	1.73054	5.42257	3.10402	-0.979448	-0.374388	-0.652977	-0.267568	-0.314408	-0.444968	-0.629071	-0.557152	0.555069	-0.0435982	0.3051	0.110755	-0.220437
PA2365	-0.268518	-0.494842	-0.140648	-0.26413	-1.20047	-1.20454	-1.28271	1.97615	1.70513	1.74568	1.59573	2.35547	2.35577	2.05768	-0.299379	-0.342135	-0.0411786	-0.0160469	0.319819	-0.626478	-0.836068	1.39963	-0.350956	-0.534629	0.633472	0.611288	-0.778719	0.118479	-0.342	0.838764	0.67991	0.234329	-0.873593	-0.983293	-1.61932	-1.36011	1.0196	0.443572	0.478411	0.0449746	0.624481	0.625525	0.588621	0.843807	-0.101028	-0.0196346	0.282661	-0.0337799	0.251639
PA3446	0.98644	0.895121	0.191908	0.485605	2.81968	3.14022	3.1633	0.602551	0.573565	-0.0629872	0.42875	0.615654	0.88412	0.622084	1.17429	0.876448	1.26974	1.04661	-0.992584	-0.752443	-0.956866	-0.854318	-0.712105	-0.887853	-0.444563	-0.281199	-0.609494	0.561427	0.168036	-0.458291	-0.552658	-0.552303	-0.15229	-0.225622	-0.521631	-1.17735	-0.981712	-0.859817	-0.435927	-0.290415	0.0404232	-1.50967	0.574473	-1.13445	-0.482822	-0.699361	-1.03432	-1.24875	-0.327349
PA1320	-1.15188	-0.914841	-0.582766	-1.02977	-0.795635	-1.23173	-0.817216	0.188406	-0.668695	-0.906427	-0.19073	-0.723683	-0.585857	-0.453681	2.13519	2.3684	2.8725	1.94519	-0.241469	1.1454	0.0979838	-0.498407	0.0486576	0.450667	-1.10849	0.161958	0.0502678	0.158928	0.973887	-0.460977	-0.955997	-0.528916	-0.335423	-0.352755	-0.0908475	0.150292	-0.56126	-0.178104	-0.0190405	0.508987	1.35992	-0.0764487	0.0678864	0.0685318	-0.771888	-0.409682	-0.611795	-0.723344	0.875281
PA3912	0.444241	0.212072	-0.604747	-0.271994	-0.294237	0.017018	0.0535658	0.194403	0.0551817	0.575451	0.131816	0.207072	0.272058	0.4294	-0.958642	-1.34402	-1.44054	-1.09109	-0.377125	-0.588505	-0.0448793	0.501998	0.929452	0.604634	-0.619379	-1.25425	-0.608843	0.0161433	-0.435389	0.296016	-0.388544	-0.320214	2.3127	2.15625	2.77022	1.44164	-0.893416	-1.11924	-0.612789	-0.474108	-0.741249	-0.43551	-0.811123	-0.780704	0.0813418	-0.567152	-0.651686	-0.404362	2.65509
[truncated: 276 more rows]
[truncated: 11 more columns]

## Sheet: Fig3B
Fig 3B: Selected genes expression vs. ancestor
	1A15 vs 1X0	1C14 vs 1X0	1D16 vs 1X0	2A4 vs 2X0	2A5 vs 2X0	2A6 vs 2X0	2A7 vs 2X0	2B4 vs 2X0	2B6 vs 2X0	2D4 vs 2X0	2D6 vs 2X0	2D7 vs 2X0
mexA	3.04696	1.53218	1.83482	0.0864251	-0.251489	-0.360499	-0.704924	-0.0300152	-0.298568	-0.128127	0.0290571	0.0911958
[truncated: 11 more rows]

## Sheet: Fig3C
Fig 3C: Outer membrane porin and RND efflux pump expression
[truncated: 1,038 more rows]

## Sheet: Fig4A
Fig 4A: MIC box plots
[truncated: 361 more rows]

## Sheet: Fig4B
Fig 4B: Growth curves
[truncated: 2,901 more rows]

[truncated: 11 more sheets: Fig4C, SF1, SF2, SF3, SF4, SF5, SF6, SF7, SF8, SF9, SF11]
