# Supplementary material for: Hypermutator strains of Pseudomonas aeruginosa reveal novel pathways of resistance to combinations of cephalosporin antibiotics and beta-lactamase inhibitors
Source: PLoS Biol. 2022 Nov 18;20(11):e3001878. doi: 10.1371/journal.pbio.3001878 (PMC9718400; doi:10.1371/journal.pbio.3001878)
Supplement: S3 Data — Ribosomal bases (%) and Median 5′ to 3′ bias were obtained with Picard Tools. RIN = RNA Integrity Number; GT = Genotype. (XLSX) [file pbio.3001878.s026.xlsx]

## Sheet: DATA
General RNAseq metrics for all isolates used in the transcriptomic analysis. RIN = RNA Integrity Number; GT = Genotype
Isolate	RNA conc. (ng/µL)	A260-280	A260-230	RIN	Library DNA conc. (ng/µL)	Ribosomal bases (%)	Median 5’ to 3’ bias (%)	Reads (M)	GT
1A15 A	45.6	NA	NA	7.4	15.4	0.0063	0.5873	7.3	WT
1A15 B	65.6	NA	NA	7.6	14	0.0055	0.4842	4.6	WT
1A15 C	356	2.16	2.41	8.3	36	0.0894	0.517	8.8	WT
1C14 A	163	2.11	2.27	7.5	11	0.1238	0.5867	4.6	WT
1C14 A	163	2.11	2.27	7.5	9.44	0.0057	0.5078	5.2	WT
1C14 B	223	2.1	2.31	7.5	11.5	0.0301	0.5852	10.9	WT
1C14 C	242	2.1	2.28	7.6	7.78	0.1342	0.6106	5.8	WT
1D16 A	66.7	2.16	1.9	7.5	24.4	0.0318	0.4383	5	WT
1D16 B	159	2.15	2.22	7.3	14.4	0.0058	0.4418	8.7	WT
1D16 C	168	2.13	2.15	7.4	7.49	0.0831	0.3987	5.2	WT
1X0 A	100	2.13	2.23	7.1	8.51	0.0597	0.4297	7	WT
1X0 A	100	2.13	2.23	7.1	9.35	0.1105	0.5624	8.1	WT
1X0 B	79.1	2.11	2.21	7.4	16.4	0.0458	0.4982	5	WT
1X0 C	113	2.16	2.33	6.8	7.82	0.0044	0.4363	5.2	WT
2A1 A	286	2.15	2.3	7.6	41.2	0.0047	0.5312	6.1	mutS
2A1 B	302	2.13	2.25	8.2	39.3	0.0032	0.4938	6.6	mutS
2A1 C	116	2.13	2.14	8.4	23.9	0.0525	0.4706	6.1	mutS
2A2 A	79.1	2.11	2.21	7.4	28.5	0.0488	0.4613	5.8	mutS
2A2 B	222	2.11	2.27	7.5	6.68	0.0502	0.5465	6.7	mutS
2A2 C	219	2.11	2.27	7.5	7.15	0.005	0.6293	10.1	mutS
2A3 A	167	2.11	2.26	7.4	22.4	0.0537	0.6153	5.2	mutS
2A3 B	343	2.11	2.36	8	10.7	0.0493	0.5602	5.1	mutS
2A4 A	137	2.05	1.96	7.4	29.4	0.0091	0.6266	6.8	mutS
2A4 B	104	2.13	2.25	7.6	28.5	0.0087	0.4833	5.8	mutS
2A4 C	173	2.12	2.26	7.5	30	0.007	0.4411	5.2	mutS
2A5 A	86.1	2.11	2.17	8.5	27.3	0.0201	0.4789	6.1	mutS
2A5 B	145	2.13	2.24	8.5	29.6	0.0443	0.5416	6.1	mutS
2A5 C	77.1	2.13	2.07	9.1	22.6	0.0604	0.4724	6.5	mutS
2A6 A	107	2.16	2.29	9.2	22.6	0.003	0.4865	6.7	mutS
2A6 B	160	2.15	2.2	8.9	12.7	0.074	0.4959	4.4	mutS
2A6 C	104	2.14	2.22	9.1	10.1	0.1596	0.4401	4.6	mutS
2A7 A	175	2.12	2.28	7.2	17.2	0.2082	0.5517	5	mutS
2B2 B	93	2.11	2.21	7.8	13.9	0.0132	0.5656	4.2	mutS
2B2 C	93	2.09	2.09	7.4	22.4	0.0106	0.5254	4.7	mutS
2B3 A	90.2	2.1	2.17	7	34	0.0706	0.578	5.2	mutS
2B3 B	79.4	2.12	1.81	7.3	23	0.0053	0.7369	5	mutS
2B3 C	101	2.13	2.16	7.4	16.2	0.0091	0.5085	4.6	mutS
2B4 A	120	2.13	2.24	9.2	13.4	0.0842	0.532	5.6	mutS
2B4 B	96	2.11	2.17	7.6	7.87	0.1891	0.605	13.4	mutS
2B4 C	92.9	2.12	2.3	7.8	30.7	0.3139	0.5537	5.4	mutS
2B6 A	221	2.14	2.31	6	9.85	0.1616	0.48	4.9	mutS
2B6 B	92	2.14	2.2	6.9	11.8	0.1733	0.6642	5.4	mutS
2B6 C	109	2.15	2.31	7.3	8.18	0.0232	0.5505	5.4	mutS
2B6 C	109	2.15	2.31	7.3	10	0.1526	0.657	5.5	mutS
2D1 A	57.5	2.17	2.24	6.8	10.8	0.2925	0.4581	5.3	mutS
2D1 C	78.5	2.17	2.2	7.5	12.4	0.1879	0.7892	7.4	mutS
2D2 A	165	2.16	2.34	7.7	10.1	0.0069	0.5163	6.3	mutS
2D2 C	207	2.14	2.14	7.5	6.77	0.02	0.5152	6.7	mutS
2D3 A	422	2.12	2.34	6.8	20.4	0.0055	0.4037	5.7	mutS
2D3 C	219	2.15	2.27	7.9	10.9	0.1302	0.5382	6.4	mutS
2D4 B	365	2.17	2.4	8.7	10.2	0.1767	0.6461	1.9	mutS
2D6 A	161	2.12	2.2	7.3	9.97	0.1016	0.5993	8.8	mutS
2D6 C	199	2.12	2.2	7.6	10.4	0.1445	0.5717	4.1	mutS
2D7 A	91.4	2.18	1.87	7.3	9.45	0.0062	0.5104	5.6	mutS
2D7 B	118	2.17	2.18	7.3	11.5	0.0116	0.5235	6.1	mutS
2D7 C	219	2.13	2.37	7	8.94	0.0051	0.5898	6.2	mutS
2X0 A	87.5	2.15	2.16	6.9	28.8	0.0259	0.4715	6.1	mutS
2X0 A	87.5	2.15	2.16	6.9	14.5	0.128	0.5816	9	mutS
2X0 B	131	2.15	2.28	7.4	23.8	0.0065	0.5075	6.1	mutS
2X0 C	142	2.12	1.82	7.5	16.4	0.1654	0.616	7	mutS
