# Supplementary material for: Hypermutator strains of Pseudomonas aeruginosa reveal novel pathways of resistance to combinations of cephalosporin antibiotics and beta-lactamase inhibitors
Source: PLoS Biol. 2022 Nov 18;20(11):e3001878. doi: 10.1371/journal.pbio.3001878 (PMC9718400; doi:10.1371/journal.pbio.3001878)
Supplement: S4 Data — Lineage and passage are encoded in isolate name in the following way: The first position indicates underlying genotype for each selection experiment (1 = MPAO1-WT; 2 = MPAO1-mutSTn; 3 = PT) followed by the lineage (A–D) and passage number (1–20 for MPAO1-WT and 1–7 for MPAO1-mutSTn and PT strains). (XLSX) [file pbio.3001878.s027.xlsx]

## Sheet: DATA
Lineage and passage	Well [CZA]	E-test MIC
	(mg/L)	(mg/L)
1A1	1	2
1A3	1	1
1A4	2	2
1A5	2	2
1A6	2	2
1A7	2	4
1A8	2	2
1A10	4	4
1A11	4	4
1A12	16	4
1A13	8	8
1A14	8	8
1A15	8	16
1A16	8	16
1B1	1	1
1B2	1	2
1B3	2	2
1B4	2	2
1B5	2	2
1B6	4	2
1B7	8	16
1B8	8	8
1B9	8	8
1B10	8	8
1B11	8	8
1B12	16	16
1B13	16	16
1B14	16	16
1B15	16	32
1B16	32	32
1B20	32	64
1C1	1	1
1C2	1	2
1C3	1	1
1C4	2	2
1C5	2	2
1C6	2	2
1C7	2	4
1C9	4	4
1C10	4	4
1C11	4	4
1C12	4	8
1C13	8	8
1C14	8	8
1C15	8	16
1C16	8	16
1C20	16	16
1D1	1	1
1D2	2	2
1D3	2	4
1D4	2	4
1D5	2	4
1D6	4	8
1D7	4	8
1D8	4	4
1D9	8	8
1D10	8	8
1D11	8	4
1D12	8	8
1D13	16	8
1D14	16	8
1D15	16	8
1D16	16	16
1D20	16	16
2A1	1	4
2A2	2	16
2A3	8	16
2A4	16	64
2A5	32	128
2A6	64	128
2A7	128	256
2B1	1	4
2B2	2	16
2B3	4	32
2B4	8	64
2B5	16	64
2B6	32	256
2B7	64	256
2C1	1	4
2C2	2	8
2C3	2	8
2C4	8	64
2C5	16	64
2C6	32	>256
2C7	32	256
2D1	1	4
2D2	2	4
2D3	4	16
2D4	16	64
2D5	32	128
2D7	128	>256
3A1	1	4
3A3	4	8
3A4	4	16
3A5	4	32
3A6	8	32
3A7	8	32
3B1	2	2
3B3	4	8
3B4	4	32
3B5	16	>256
3B6	64	>256
3B7	256	>256
3C1	2	2
3C2	2	8
3C3	4	16
3C4	4	8
3C5	8	16
3C6	8	16
3C7	16	128
3D1	2	2
3D2	2	4
3D3	2	8
3D4	4	16
3D5	4	16
3D6	4	32
3D7	16	128

## Sheet: LEGEND
Ceftazidime/avibactam concentration inhibiting population growth during in vitro adaptation and representative isolate E-test MIC.
Lineage and passage are encoded in isolate name in the following way: underlying genotype for each selection experiment are in first position (1 = MPAO1-WT; 2 = MPAO1-MutSTn; 3 = PT) followed by the lineage (A-D) and passage number (1-20 for MPAO1-WT and 1-7 for MPAO1-MutSTn and PT strains)
