# Supplementary material for: Hypermutator strains of Pseudomonas aeruginosa reveal novel pathways of resistance to combinations of cephalosporin antibiotics and beta-lactamase inhibitors
Source: PLoS Biol. 2022 Nov 18;20(11):e3001878. doi: 10.1371/journal.pbio.3001878 (PMC9718400; doi:10.1371/journal.pbio.3001878)
Supplement: S5 Data — Variants were called against the NCBI PAO1 reference (RefSeq accession NC_002516.2) and annotated with snpEff. Annotation fields are as follows: LINEAGE = underlying genotype in first position (1 = MPAO1-WT; 2 = MPAO1-mutSTn) followed by the lineage (A–D); POSITION = Nucleotide position; REFERENCE = reference allele; ALTERNATE = alternate allele; EFFECT = variant classification (intergenic, missense, frameshift or synonymous); FEATURE = coding or intergenic variant; FEATUREID = locus tag of affected CDS or neighboring CDS when intergenic; IMPACT = variant impact as predicted by snpEff; GENE NAME = gene name when available; BASE CHANGE = nucleotide change; AMINO ACID CHANGE = amino acid change. (XLSX) [file pbio.3001878.s028.xlsx]

## Sheet: NO_ABX_VARS
LINEAGE	POSITION	REFERENCE	ALTERNATE	EFFECT	FEATURE	FEATUREID	IMPACT	GENE NAME	BASE CHANGE	AMINO ACID CHANGE
1B	4448856	G	C	intergenic region	intergenic region	PA3969a-PA3970	MODIFIER	PA3969a-amn	n.4448856G>C
1B	5100356	CGC	CC	frameshift variant	transcript	PA4553	HIGH	pilX	c.274delG	p.Ala92fs
1C	2808468	C	T	missense variant	transcript	PA2492	MODERATE	mexT	c.1000C>T	p.Arg334Cys
1C	4448856	G	C	intergenic region	intergenic region	PA3969a-PA3970	MODIFIER	PA3969a-amn	n.4448856G>C
1D	4448856	G	C	intergenic region	intergenic region	PA3969a-PA3970	MODIFIER	PA3969a-amn	n.4448856G>C
1D	5437376	G	A	missense variant	transcript	PA4843	MODERATE	PA4843	c.1298G>A	p.Arg433Gln
2A	337330	A	G	missense variant	transcript	PA0299	MODERATE	spuC	c.380A>G	p.Asn127Ser
2A	461282	C	T	missense variant	transcript	PA0413	MODERATE	chpA	c.7157C>T	p.Ala2386Val
2A	600523	GCCCCCCCGCG	GCCCCCCGCG	frameshift variant	transcript	PA0543	HIGH	PA0543	c.105delC	p.Ala36fs
2A	758688	C	T	missense variant	transcript	PA0690	MODERATE	PA0690	c.8732C>T	p.Pro2911Leu
2A	932320	C	T	missense variant	transcript	PA0853	MODERATE	PA0853	c.406G>A	p.Gly136Arg
2A	1086323	T	C	missense variant	transcript	PA1003	MODERATE	mvfR	c.773A>G	p.Tyr258Cys
2A	1114264	AGGGGGGGCGGG	AGGGGGGGGCGGG	frameshift variant	transcript	PA1027	HIGH	PA1027	c.1143dupG	p.Arg382fs
2A	1142764	C	T	missense variant	transcript	PA1054	MODERATE	PA1054	c.704C>T	p.Ala235Val
2A	1365381	A	G	missense variant	transcript	PA1257	MODERATE	PA1257	c.482T>C	p.Val161Ala
2A	1428807	T	C	missense variant	transcript	PA1317	MODERATE	cyoA	c.728T>C	p.Leu243Pro
2A	1538002	AGGGGGGCGAA	AGGGGGCGAA	frameshift variant	transcript	PA1413	HIGH	PA1413	c.254delG	p.Gly85fs
2A	2091533	T	C	missense variant	transcript	PA1917	MODERATE	PA1917	c.305A>G	p.Asp102Gly
2A	2349511	C	T	synonymous variant	transcript	PA2134	LOW	PA2134	c.24C>T	p.Phe8Phe
2A	2877448	GCCCCCCTA	GCCCCCCCTA	intergenic region	intergenic region	PA2545-PA2546	MODIFIER	xthA-PA2546	n.2877454 2877455insC
2A	3124121	T	C	missense variant	transcript	PA2764	MODERATE	PA2764	c.523T>C	p.Tyr175His
2A	3142002	A	G	missense variant	transcript	PA2784	MODERATE	PA2784	c.284A>G	p.His95Arg
2A	3701203	G	A	synonymous variant	transcript	PA3303	LOW	PA3303	c.267G>A	p.Pro89Pro
2A	3790053	G	A	synonymous variant	transcript	PA3383	LOW	PA3383	c.45C>T	p.Leu15Leu
2A	4015154	G	A	stop gained	transcript	PA3582	HIGH	glpK	c.1470G>A	p.Trp490*
2A	4040449	G	A	synonymous variant	transcript	PA3606	LOW	PA3606	c.372C>T	p.Ala124Ala
2A	4224724	G	A	stop gained	transcript	PA3768	HIGH	PA3768	c.775C>T	p.Gln259*
2A	4694650	G	A	synonymous variant	transcript	PA4197	LOW	bfiS	c.1386C>T	p.Ser462Ser
2A	5070778	G	A	missense variant	transcript	PA4526	MODERATE	pilB	c.1016G>A	p.Gly339Asp
2A	5331250	T	C	missense variant	transcript	PA4745	MODERATE	nusA	c.209A>G	p.Tyr70Cys
2A	5447810	C	T	missense variant	transcript	PA4852	MODERATE	PA4852	c.163C>T	p.Arg55Cys
2A	5943855	G	A	missense variant	transcript	PA5279	MODERATE	PA5279	c.250G>A	p.Asp84Asn
2A	5962443	G	A	missense variant	transcript	PA5295	MODERATE	PA5295	c.86C>T	p.Ala29Val
2A	6002900	A	G	stop lost&splice region variant	transcript	PA5332	HIGH	crc	c.780A>G	p.Ter260Trpext*?
2A	6019291	G	A	missense variant	transcript	PA5351	MODERATE	rubA1	c.58C>T	p.Pro20Ser
2A	6028184	G	A	missense variant	transcript	PA5361	MODERATE	phoR	c.643G>A	p.Ala215Thr
2B	461282	C	T	missense variant	transcript	PA0413	MODERATE	chpA	c.7157C>T	p.Ala2386Val
2B	488352	T	C	missense variant	transcript	PA0435	MODERATE	PA0435	c.1186T>C	p.Tyr396His
2B	758688	C	T	missense variant	transcript	PA0690	MODERATE	PA0690	c.8732C>T	p.Pro2911Leu
2B	895179	C	T	synonymous variant	transcript	PA0817	LOW	PA0817	c.228C>T	p.Phe76Phe
2B	932320	C	T	missense variant	transcript	PA0853	MODERATE	PA0853	c.406G>A	p.Gly136Arg
2B	1086323	T	C	missense variant	transcript	PA1003	MODERATE	mvfR	c.773A>G	p.Tyr258Cys
2B	1114264	AGGGGGGGCGGGTGTT	AGGGGGGGGCGGGTGTT	frameshift variant	transcript	PA1027	HIGH	PA1027	c.1143dupG	p.Arg382fs
2B	1142764	C	T	missense variant	transcript	PA1054	MODERATE	PA1054	c.704C>T	p.Ala235Val
2B	1365381	A	G	missense variant	transcript	PA1257	MODERATE	PA1257	c.482T>C	p.Val161Ala
2B	1402395	AGCGCGCGCGCCG	AGCGCGCGCCG	frameshift variant	transcript	PA1291	HIGH	PA1291	c.288 289delGC	p.Pro97fs
2B	1428807	T	C	missense variant	transcript	PA1317	MODERATE	cyoA	c.728T>C	p.Leu243Pro
2B	1829871	G	A	missense variant	transcript	PA1680	MODERATE	PA1680	c.901C>T	p.Pro301Ser
2B	2091533	T	C	missense variant	transcript	PA1917	MODERATE	PA1917	c.305A>G	p.Asp102Gly
2B	2094631	C	T	missense variant	transcript	PA1920	MODERATE	nrdD	c.1726G>A	p.Gly576Ser
2B	2349511	C	T	synonymous variant	transcript	PA2134	LOW	PA2134	c.24C>T	p.Phe8Phe
2B	2767285	GCCCCCCGCAT	GCCCCCCCGCAT	frameshift variant	transcript	PA2462	HIGH	PA2462	c.11513 11514insG	p.Trp3841fs
2B	2877448	GCCCCCCTA	GCCCCCCCTA	intergenic region	intergenic region	PA2545-PA2546	MODIFIER	xthA-PA2546	n.2877454 2877455insC
2B	3124121	T	C	missense variant	transcript	PA2764	MODERATE	PA2764	c.523T>C	p.Tyr175His
2B	3142002	A	G	missense variant	transcript	PA2784	MODERATE	PA2784	c.284A>G	p.His95Arg
2B	3272452	G	A	intergenic region	intergenic region	PA2916-PA2917	MODIFIER	PA2916-PA2917	n.3272452G>A
2B	3527025	T	C	intergenic region	intergenic region	PA3141-PA3142	MODIFIER	wbpM-PA3142	n.3527025T>C
2B	3790053	G	A	synonymous variant	transcript	PA3383	LOW	PA3383	c.45C>T	p.Leu15Leu
2B	4040449	G	A	synonymous variant	transcript	PA3606	LOW	PA3606	c.372C>T	p.Ala124Ala
2B	4448856	G	C	intergenic region	intergenic region	PA3969a-PA3970	MODIFIER	PA3969a-amn	n.4448856G>C
2B	4456707	G	A	missense variant	transcript	PA3976	MODERATE	thiE	c.13G>A	p.Gly5Ser
2B	4696728	T	C	missense variant	transcript	PA4198	MODERATE	PA4198	c.448T>C	p.Tyr150His
2B	5070602	G	A	stop gained	transcript	PA4526	HIGH	pilB	c.840G>A	p.Trp280*
2B	5410463	A	G	synonymous variant	transcript	PA4820	LOW	PA4820	c.177T>C	p.Arg59Arg
2B	5646083	T	C	missense variant	transcript	PA5020	MODERATE	PA5020	c.491T>C	p.Leu164Pro
2B	5962443	G	A	missense variant	transcript	PA5295	MODERATE	PA5295	c.86C>T	p.Ala29Val
2C	70928	CCGGCGGCGGCGGCCT	CCGGCGGCGGCCT	conservative inframe deletion	transcript	PA0056	MODERATE	PA0056	c.682 684delGCC	p.Ala228del
2C	320351	G	A	missense variant	transcript	PA0285	MODERATE	PA0285	c.244C>T	p.Arg82Cys
2C	383181	G	A	missense variant	transcript	PA0340	MODERATE	PA0340	c.268G>A	p.Gly90Ser
2C	461282	C	T	missense variant	transcript	PA0413	MODERATE	chpA	c.7157C>T	p.Ala2386Val
2C	626547	C	T	missense variant	transcript	PA0572	MODERATE	PA0572	c.1219G>A	p.Ala407Thr
2C	758688	C	T	missense variant	transcript	PA0690	MODERATE	PA0690	c.8732C>T	p.Pro2911Leu
2C	857918	ACCCCCGCT	ACCCCGCT	intergenic region	intergenic region	PA0784-PA0785	MODIFIER	PA0784-azoR1	n.857923delC
2C	1047799	C	T	missense variant	transcript	PA0962	MODERATE	PA0962	c.221G>A	p.Gly74Asp
2C	1078230	G	A	intergenic region	intergenic region	PA0995-PA0996	MODIFIER	ogt-pqsA	n.1078230G>A
2C	1109467	C	T	synonymous variant	transcript	PA1023	LOW	PA1023	c.519C>T	p.Ile173Ile
2C	1114264	AGGGGGGGCGGGTGTT	AGGGGGGGGCGGGTGTT	frameshift variant	transcript	PA1027	HIGH	PA1027	c.1143dupG	p.Arg382fs
2C	1136180	A	G	missense variant	transcript	PA1048	MODERATE	PA1048	c.773A>G	p.Asp258Gly
2C	1142764	C	T	missense variant	transcript	PA1054	MODERATE	PA1054	c.704C>T	p.Ala235Val
2C	1239583	C	T	missense variant	transcript	PA1147	MODERATE	PA1147	c.742G>A	p.Val248Ile
2C	1326313	A	G	synonymous variant	transcript	PA1223	LOW	PA1223	c.627T>C	p.Gly209Gly
2C	1390349	C	T	missense variant	transcript	PA1279	MODERATE	cobU	c.125C>T	p.Ala42Val
2C	1428807	T	C	missense variant	transcript	PA1317	MODERATE	cyoA	c.728T>C	p.Leu243Pro
2C	1977104	CGGGGGGAGAGA	CGGGGGGGAGAGA	frameshift variant	transcript	PA1819	HIGH	PA1819	c.11dupG	p.Glu5fs
2C	2053764	C	T	missense variant	transcript	PA1884	MODERATE	PA1884	c.460G>A	p.Gly154Ser
2C	2091533	T	C	missense variant	transcript	PA1917	MODERATE	PA1917	c.305A>G	p.Asp102Gly
2C	2292653	A	G	missense variant	transcript	PA2083	MODERATE	PA2083	c.863A>G	p.Asp288Gly
2C	2349511	C	T	synonymous variant	transcript	PA2134	LOW	PA2134	c.24C>T	p.Phe8Phe
2C	2604649	G	A	synonymous variant	transcript	PA2356	LOW	msuD	c.57C>T	p.Ser19Ser
2C	2898390	C	T	stop gained	transcript	PA2563	HIGH	PA2563	c.781C>T	p.Gln261*
2C	3142002	A	G	missense variant	transcript	PA2784	MODERATE	PA2784	c.284A>G	p.His95Arg
2C	3635536	T	C	intergenic region	intergenic region	PA3248-PA3249	MODIFIER	PA3248-PA3249	n.3635536T>C
2C	3746544	T	C	missense variant	transcript	PA3337	MODERATE	rfaD	c.533A>G	p.His178Arg
2C	3760206	G	A	synonymous variant	transcript	PA3348	LOW	PA3348	c.615C>T	p.Tyr205Tyr
2C	3790053	G	A	synonymous variant	transcript	PA3383	LOW	PA3383	c.45C>T	p.Leu15Leu
2C	4040449	G	A	synonymous variant	transcript	PA3606	LOW	PA3606	c.372C>T	p.Ala124Ala
2C	4087808	GTTTTTTAC	GTTTTTTTAC	frameshift variant	transcript	PA3649	HIGH	PA3649	c.1064 1065insA	p.Asn357fs
2C	4205083	T	C	missense variant	transcript	PA3753	MODERATE	PA3753	c.176A>G	p.Asp59Gly
2C	4398933	T	C	missense variant	transcript	PA3924	MODERATE	PA3924	c.1009A>G	p.Thr337Ala
2C	4760959	A	G	intergenic region	intergenic region	PA4249-PA4250	MODIFIER	rpsH-rpsN	n.4760959A>G
2C	4972033	C	T	missense variant	transcript	PA4439	MODERATE	trpS	c.1300G>A	p.Asp434Asn
2C	5045861	G	A	synonymous variant	transcript	PA4506	LOW	PA4506	c.834G>A	p.Pro278Pro
2C	5101022	GCCCCCAACT	GCCCCAACT	frameshift variant	transcript	PA4554	HIGH	pilY1	c.345delC	p.Asn116fs
2C	5212809	GCCCCCCGT	GCCCCCCCGT	intergenic region	intergenic region	PA4645-PA4646	MODIFIER	PA4645-upp	n.5212815 5212816insC
2C	5289796	G	A	missense variant	transcript	PA4710	MODERATE	phuR	c.580G>A	p.Val194Ile
2C	5612738	G	A	missense variant	transcript	PA4996	MODERATE	rfaE	c.955C>T	p.Arg319Cys
2C	5877911	ACCCCCCACAG	ACCCCCACAG	frameshift variant	transcript	PA5220	HIGH	PA5220	c.22delC	p.His8fs
2C	5962443	G	A	missense variant	transcript	PA5295	MODERATE	PA5295	c.86C>T	p.Ala29Val
2C	6099760	G	A	missense variant	transcript	PA5418	MODERATE	soxA	c.2737G>A	p.Val913Ile
2C	6263589	C	T	intergenic region	intergenic region	PA5568-PA5569	MODIFIER	PA5568-rnpA	n.6263589C>T
2D	36746	C	T	synonymous variant	transcript	PA0034	LOW	PA0034	c.156G>A	p.Leu52Leu
2D	234005	A	G	missense variant	transcript	PA0205	MODERATE	PA0205	c.845T>C	p.Leu282Pro
2D	461282	C	T	missense variant	transcript	PA0413	MODERATE	chpA	c.7157C>T	p.Ala2386Val
2D	758688	C	T	missense variant	transcript	PA0690	MODERATE	PA0690	c.8732C>T	p.Pro2911Leu
2D	932320	C	T	missense variant	transcript	PA0853	MODERATE	PA0853	c.406G>A	p.Gly136Arg
2D	1086323	T	C	missense variant	transcript	PA1003	MODERATE	mvfR	c.773A>G	p.Tyr258Cys
2D	1142764	C	T	missense variant	transcript	PA1054	MODERATE	PA1054	c.704C>T	p.Ala235Val
2D	1365381	A	G	missense variant	transcript	PA1257	MODERATE	PA1257	c.482T>C	p.Val161Ala
2D	1428807	T	C	missense variant	transcript	PA1317	MODERATE	cyoA	c.728T>C	p.Leu243Pro
2D	2026836	T	C	missense variant	transcript	PA1866	MODERATE	PA1866	c.1100T>C	p.Val367Ala
2D	2091533	T	C	missense variant	transcript	PA1917	MODERATE	PA1917	c.305A>G	p.Asp102Gly
2D	2251983	AGGGGGGGCTA	AGGGGGGGGCTA	frameshift variant	transcript	PA2057	HIGH	PA2057	c.716dupG	p.Tyr240fs
2D	2349511	C	T	synonymous variant	transcript	PA2134	LOW	PA2134	c.24C>T	p.Phe8Phe
2D	2502045	T	C	missense variant	transcript	PA2272	MODERATE	pbpC	c.326T>C	p.Leu109Pro
2D	2877448	GCCCCCCTA	GCCCCCCCTA	intergenic region	intergenic region	PA2545-PA2546	MODIFIER	xthA-PA2546	n.2877454 2877455insC
2D	3000522	G	C	missense variant	transcript	PA2652	MODERATE	PA2652	c.1238C>G	p.Ala413Gly
2D	3073777	G	A	missense variant	transcript	PA2719	MODERATE	PA2719	c.46G>A	p.Ala16Thr
2D	3124121	T	C	missense variant	transcript	PA2764	MODERATE	PA2764	c.523T>C	p.Tyr175His
2D	3142002	A	G	missense variant	transcript	PA2784	MODERATE	PA2784	c.284A>G	p.His95Arg
2D	3318860	GTTTTTTTTATCC	GTTTTTTTATCC	intergenic region	intergenic region	PA2958.1-PA2959	MODIFIER	rgsA-PA2959	n.3318868delT
2D	3502688	G	A	missense variant	transcript	PA3120	MODERATE	leuD	c.593C>T	p.Ala198Val
2D	3790053	G	A	synonymous variant	transcript	PA3383	LOW	PA3383	c.45C>T	p.Leu15Leu
2D	3917242	G	A	synonymous variant	transcript	PA3500	LOW	PA3500	c.987C>T	p.Ala329Ala
2D	4040449	G	A	synonymous variant	transcript	PA3606	LOW	PA3606	c.372C>T	p.Ala124Ala
2D	4451656	G	A	missense variant	transcript	PA3972	MODERATE	PA3972	c.884C>T	p.Thr295Ile
2D	4990322	G	A	missense variant	transcript	PA4458	MODERATE	PA4458	c.38G>A	p.Arg13Gln
2D	5102014	GCCCCGCGCGT	GCCCGCGCGT	frameshift variant	transcript	PA4554	HIGH	pilY1	c.1336delC	p.Arg446fs
2D	5812990	G	A	synonymous variant	transcript	PA5163	LOW	rmlA	c.750G>A	p.Val250Val
2D	5962443	G	A	missense variant	transcript	PA5295	MODERATE	PA5295	c.86C>T	p.Ala29Val
