# Supplementary material for: Hypermutator strains of Pseudomonas aeruginosa reveal novel pathways of resistance to combinations of cephalosporin antibiotics and beta-lactamase inhibitors
Source: PLoS Biol. 2022 Nov 18;20(11):e3001878. doi: 10.1371/journal.pbio.3001878 (PMC9718400; doi:10.1371/journal.pbio.3001878)
Supplement: S6 Data — (XLSX) [file pbio.3001878.s029.xlsx]

## Sheet: DATA
Isolates included in the Pseudomonas orthologs database
Genome	Accession
Pseudomonas aeruginosa 19BR	IAI_RS0100005
Pseudomonas aeruginosa 213BR	IAK_RS0100005
Pseudomonas aeruginosa B136-33	G655_00005
Pseudomonas aeruginosa Carb01 63	YQ19_RS00005
Pseudomonas aeruginosa DK2	PADK2_00005
Pseudomonas aeruginosa DSM 50071 - Assembly GCF_001045685.1	PA50071_RS00005
Pseudomonas aeruginosa F22031	F22031_RS11660
Pseudomonas aeruginosa F9676	ADJ52_RS27100
Pseudomonas aeruginosa FRD1 - Assembly GCF_000829885.1	EG09_RS17065
Pseudomonas aeruginosa LES400	T222_RS31615
Pseudomonas aeruginosa LES431	T223_00005
Pseudomonas aeruginosa LESB58	PALES_00001
Pseudomonas aeruginosa LESlike4	T226_RS30980
Pseudomonas aeruginosa LESlike5	T227_RS31115
Pseudomonas aeruginosa LESlike7	T228_RS30660
Pseudomonas aeruginosa M18	PAM18_0001
Pseudomonas aeruginosa MTB-1	U769_00005
Pseudomonas aeruginosa NCGM1900	NCGM1900_RS00005
Pseudomonas aeruginosa NCGM1984	NCGM1984_RS00005
Pseudomonas aeruginosa NCGM2.S1	NCGM2_RS00005
Pseudomonas aeruginosa PA1R	PA1R_gp3512
Pseudomonas aeruginosa PA7	PSPA7_0001
Pseudomonas aeruginosa PACS2	A0K_RS00005
Pseudomonas aeruginosa RP73	M062_00005
Pseudomonas aeruginosa SCV20265	SCV20265_0001
Pseudomonas aeruginosa UCBPP-PA14	PA14_00010
Pseudomonas aeruginosa VRFPA04	P797_RS00005
Pseudomonas aeruginosa YL84	AI22_RS03895
Pseudomonas alkylphenolia KL28	PSAKL28_RS00040
Pseudomonas balearica DSM6083 (=SP1402)	CL52_RS00005
Pseudomonas brassicacearum DF41	CD58_RS00005
Pseudomonas brassicacearum subsp. brassicacearum NFM421	PSEBR_a1
Pseudomonas chlororaphis PA23	EY04_RS28860
Pseudomonas chlororaphis PCL1606	PCL1606_RS29620
Pseudomonas chlororaphis subsp. aurantiaca JD37	JM49_RS29965
Pseudomonas chlororaphis UFB2 isolate Soil	VM99_RS27570
Pseudomonas cichorii JBC1	BH81_RS00025
Pseudomonas cremoricolorata ND07	LK03_RS06170
Pseudomonas denitrificans ATCC 13867	H681_00005
Pseudomonas entomophila L48	PSEEN0001
Pseudomonas fluorescens A506	PflA506_0001
Pseudomonas fluorescens F113	PSF113_0001
Pseudomonas fluorescens LBUM223	VO64_RS15750
Pseudomonas fluorescens PCL1751	PF1751_RS00005
Pseudomonas fluorescens Pf0-1	Pfl01_0001
Pseudomonas fluorescens PICF7	PFLUOLIPICF7_RS08185
Pseudomonas fluorescens SBW25	PFLU0001
Pseudomonas fluorescens UK4	HZ99_RS17435
Pseudomonas fulva 12-X	Psefu_0001
Pseudomonas knackmussii B13	PKB_RS00005
Pseudomonas mandelii JR-1	OU5_RS17260
Pseudomonas mendocina NK-01	MDS_0001
Pseudomonas mendocina ymp	Pmen_0001
Pseudomonas monteilii SB3078	X969_26025
Pseudomonas monteilii SB3101	X970_25660
Pseudomonas mosselii SJ10	O165_RS22975
Pseudomonas parafulva CRS01-1	NJ69_RS18900
Pseudomonas plecoglossicida NyZ12	RK21_RS24485
Pseudomonas poae RE*1-1-14	H045_21035
Pseudomonas protegens CHA0	PFLCHA0_c00010
Pseudomonas protegens Pf-5	PFL_0001
Pseudomonas putida BIRD-1	PPUBIRD1_0074
Pseudomonas putida DLL-E4	DW66_RS00100
Pseudomonas putida F1	Pput_0001
Pseudomonas putida GB-1	PputGB1_0003
Pseudomonas putida H8234	L483_32285
Pseudomonas putida HB3267	B479_00250
Pseudomonas putida NBRC 14164 - Assembly GCF_000412675.1	PP4_00010
Pseudomonas putida ND6	YSA_05060
Pseudomonas putida S12 - Assembly GCF_000495455.2	RPPX_RS09445
Pseudomonas putida S13.1.2	N805_RS22290
Pseudomonas putida S16	PPS_0009
Pseudomonas putida W619	PputW619_0001
Pseudomonas resinovorans NBRC 106553	PCA10_RS00005
Pseudomonas rhizosphaerae DSM 16299	LT40_RS16045
Pseudomonas savastanoi pv. phaseolicola 1448A	PSPPH_0001
Pseudomonas sp. 20_BN	BN1079_RS12605
Pseudomonas sp. CCOS 191	CCOS191_RS00005
Pseudomonas sp. FGI182	C163_RS00005
Pseudomonas sp. MRSN12121	TO66_RS00005
Pseudomonas sp. StFLB209	PSCI_RS08640
Pseudomonas sp. TKP	U771_00005
Pseudomonas sp. UW4	PputUW4_00001
Pseudomonas sp. VLB120	PVLB_00005
Pseudomonas stutzeri 19SMN4	UIB01_RS00005
Pseudomonas stutzeri 28a24	CH92_RS00005
Pseudomonas stutzeri A1501	PST_0001
Pseudomonas stutzeri ATCC 17588 = LMG 11199	PSTAB_0001
Pseudomonas stutzeri CCUG 29243	A458_00010
Pseudomonas stutzeri DSM 10701	PSJM300_00005
Pseudomonas stutzeri DSM 4166	PSTAA_0001
Pseudomonas stutzeri RCH2	Psest_0002
Pseudomonas stutzeri SLG510A3-8	AB691_RS00005
Pseudomonas syringae CC1557	N018_RS00005
Pseudomonas syringae pv. syringae B301D	PSYRB_RS00005
Pseudomonas syringae pv. syringae B728a	Psyr_0001
Pseudomonas syringae pv. syringae HS191	PSYRH_RS00005
Pseudomonas syringae pv. tomato DC3000	PSPTO_0001
Pseudomonas trivialis IHBB745	AA957_RS14415
